# Supplementary material for: An RNA-sequencing-based transcriptome for a significantly prognostic novel driver signature identification in bladder urothelial carcinoma
Source: PeerJ. 2020 Jul 21;8:e9422. doi: 10.7717/peerj.9422 (PMC7380276; doi:10.7717/peerj.9422)
Supplement: Supplemental Information 8 [file peerj-08-9422-s008.xlsx]

## Sheet: GO analysis
Table S3: GO and KEGG analyses and gene set variation analysis (GSVA)
ID	ONTOLOGY	ID	Description	GeneRatio	BgRatio	pvalue	p.adjust	qvalue	geneID	Count
GO:0030198	BP	GO:0030198	extracellular matrix organization	192/4046	368/18670	2.03787e-38	1.30444e-34	9.32059e-35	COL1A1/COL1A2/FN1/ANXA2/ELF3/MMP14/COL6A2/COL6A3/CD44/COL6A1/FSCN1/THBS1/TNFRSF1A/CAPN2/PLOD1/COL5A1/TIMP2/FURIN/SERPINE1/COL12A1/COL5A2/ITGB5/TGFBI/ITGA5/LAMC2/POSTN/TGFB1/MMP11/NID1/MMP15/SPP1/MYO1E/ICAM1/TNC/SULF2/BMP1/ITGA2/PHLDB2/FBN1/GFOD2/SFRP2/LOXL2/CFLAR/CCDC80/ITGB2/GREM1/OLFML2A/LAMA3/SOX9/PDPN/ADAM19/ITGB8/MMP9/ADAMTSL4/ADAM12/ATP7A/COL5A3/THSD4/COL9A2/LOX/FAP/ITGAX/ADAMTS2/COL10A1/TM…	192
GO:0043062	BP	GO:0043062	extracellular structure organization	200/4046	422/18670	2.14255e-32	6.85722e-29	4.89967e-29	COL1A1/COL1A2/FN1/ANXA2/ELF3/MMP14/COL6A2/COL6A3/CD44/COL6A1/FSCN1/THBS1/TNFRSF1A/CAPN2/PLOD1/COL5A1/TIMP2/FURIN/SERPINE1/COL12A1/COL5A2/ITGB5/TGFBI/ITGA5/LAMC2/POSTN/TGFB1/MMP11/NID1/MMP15/SPP1/DGAT1/MYO1E/ICAM1/TNC/SULF2/BMP1/ITGA2/PHLDB2/FBN1/GFOD2/ABCA1/SFRP2/LOXL2/CFLAR/CCDC80/ITGB2/GREM1/OLFML2A/LAMA3/SOX9/PDPN/ADAM19/ITGB8/MMP9/ADAMTSL4/ADAM12/ATP7A/COL5A3/THSD4/COL9A2/LOX/FAP/ITGAX/ADAMTS…	200
GO:0031589	BP	GO:0031589	cell-substrate adhesion	163/4046	354/18670	7.02375e-25	1.49863e-21	1.07081e-21	COL1A1/FN1/FLNA/MMP14/CD44/S100A10/IQGAP1/ACTN1/ZYX/THBS1/LGALS1/SRC/VCL/SERPINE1/PLAU/MACF1/ITGB5/MAP4K4/JAG1/MINK1/ITGA5/ADAM9/LAMC2/CORO1C/POSTN/DUSP3/NID1/TNFRSF12A/MYADM/GBP1/LIMCH1/ITGA2/PHLDB2/RAC2/RASA1/CCDC80/ITGB2/AXL/RHOD/PDPN/CDK6/COL5A3/TMEM8B/CSF1/SRCIN1/SIGLEC1/SMAD6/HAS2/EMID1/ADAMTS13/ARHGAP6/HPSE/FER/ADAMTS12/ONECUT2/COL3A1/ITGB1/CTNNB1/HSPG2/LAMB1/LRP1/DNM2/ID1/VEGFA/LAMC1/LAMB…	163
GO:0007159	BP	GO:0007159	leukocyte cell-cell adhesion	151/4046	337/18670	1.09066e-21	1.74532e-18	1.24708e-18	CD44/ANXA1/FLOT2/S100A9/GATA3/LGALS1/SRC/MSN/IRAK1/TNIP1/PRNP/IL4R/ITGA5/CEBPB/TGFB1/CAV1/PTPN6/CERCAM/DUSP3/TNFRSF14/PNP/ICAM1/EFNB2/RAC2/PODXL2/LYN/STK10/KLF4/ITGB2/S100A8/SIRPA/NCK1/NT5E/ADA/RC3H2/HAVCR2/VSIG4/CD86/LILRB4/CD300A/HAS2/AGER/IL20RB/LILRB2/CD209/FOXJ1/DPP4/NOD2/IL2RA/SIRPB1/PDCD1LG2/NLRP3/IL7R/TNFSF9/ITGB1/CD46/GPNMB/CD276/THY1/ZBTB7B/TGFBR2/PECAM1/CD4/LRRC32/FYN/SMAD7/VCAM1/CXCL1…	151
GO:0045785	BP	GO:0045785	positive regulation of cell adhesion	167/4046	403/18670	1.46782e-19	1.8791e-16	1.34267e-16	FN1/FLNA/CD44/S100A10/ANXA1/FLOT2/IQGAP1/GATA3/LGALS1/SRC/IRAK1/TGM2/MAP4K4/IL4R/ITGA5/ADAM9/TGFB1/FOXA1/CAV1/PTPN6/NID1/TNFRSF14/ZFHX3/MYADM/PNP/ICAM1/EFNB2/ITGA2/LYN/SFRP2/CCDC80/FSTL3/ITGB2/SIRPA/CYTH3/RHOD/PDPN/ADAM19/NCK1/CDK6/CSF1/ADA/HAVCR2/CD86/LILRB4/HAS2/AGER/EMID1/LILRB2/CD209/DPP4/NOD2/IL2RA/SIRPB1/SAA1/PDCD1LG2/NLRP3/IL7R/TNFSF9/CD46/DNM2/VEGFA/TPM1/CD276/ITGAV/THY1/ILK/ZBTB7B/ABL1/T…	167
GO:0042110	BP	GO:0042110	T cell activation	181/4046	464/18670	8.0937e-18	8.63463e-15	6.16967e-15	GSN/CD44/ANXA1/FLOT2/GATA3/LGALS1/SRC/MSN/PRNP/IL4R/KAT2A/CEBPB/TGFB1/CAV1/PTPN6/DUSP3/TNFRSF14/PATZ1/PNP/ICAM1/EFNB2/RAC2/LYN/SATB1/SIRPA/NCK1/CDK6/ATP7A/PRDM1/RAB27A/RUNX2/FCER1G/ADA/RSAD2/RC3H2/ZFPM1/HAVCR2/SLC11A1/VSIG4/CD86/LILRB4/CD300A/AGER/IL20RB/LILRB2/CD209/FOXJ1/DPP4/NOD2/IL2RA/SIRPB1/PDCD1LG2/NLRP3/IL7R/TNFSF9/CLEC4A/MYH9/CTNNB1/CD46/GPNMB/CD276/THY1/ZBTB7B/ABL1/TGFBR2/TNFRSF1B/MAFB/C…	181
GO:0007160	BP	GO:0007160	cell-matrix adhesion	106/4046	225/18670	1.60862e-17	1.47097e-14	1.05105e-14	FN1/MMP14/CD44/S100A10/IQGAP1/ACTN1/ZYX/THBS1/SRC/VCL/SERPINE1/PLAU/MACF1/ITGB5/MAP4K4/JAG1/MINK1/ADAM9/CORO1C/POSTN/DUSP3/NID1/LIMCH1/ITGA2/PHLDB2/RASA1/ITGB2/RHOD/CDK6/COL5A3/TMEM8B/CSF1/SIGLEC1/ADAMTS13/ARHGAP6/HPSE/ADAMTS12/ONECUT2/COL3A1/ITGB1/CTNNB1/LRP1/VEGFA/ITGAV/THY1/ILK/ABL1/DAPK3/COL16A1/NRP1/EMILIN1/PECAM1/CD34/FERMT2/DLC1/NID2/ITGA1/FBLN5/ACVRL1/PTPRJ/VCAM1/SORBS1/JAM3/SGCE/ITGA11/I…	106
GO:1903037	BP	GO:1903037	regulation of leukocyte cell-cell adhesion	130/4046	304/18670	8.08557e-17	6.46947e-14	4.6226e-14	CD44/ANXA1/FLOT2/GATA3/LGALS1/SRC/IRAK1/PRNP/IL4R/CEBPB/TGFB1/CAV1/PTPN6/DUSP3/TNFRSF14/PNP/ICAM1/EFNB2/LYN/KLF4/ITGB2/SIRPA/NCK1/ADA/RC3H2/HAVCR2/VSIG4/CD86/LILRB4/CD300A/HAS2/AGER/IL20RB/LILRB2/CD209/FOXJ1/DPP4/NOD2/IL2RA/SIRPB1/PDCD1LG2/NLRP3/IL7R/TNFSF9/CD46/GPNMB/CD276/THY1/ZBTB7B/TGFBR2/CD4/LRRC32/FYN/SMAD7/VCAM1/CXCL12/CCL2/PTPRC/FGL2/AIF1/PDE5A/NCKAP1L/ITGA4/SASH3/RUNX3/HLX/EGR3/NR4A3/FCG…	130
GO:0050863	BP	GO:0050863	regulation of T cell activation	132/4046	314/18670	2.48541e-16	1.76768e-13	1.26305e-13	GSN/ANXA1/FLOT2/GATA3/LGALS1/SRC/PRNP/IL4R/KAT2A/CEBPB/TGFB1/CAV1/PTPN6/DUSP3/TNFRSF14/PNP/EFNB2/RAC2/LYN/SIRPA/NCK1/PRDM1/ADA/RC3H2/HAVCR2/VSIG4/CD86/LILRB4/CD300A/AGER/IL20RB/LILRB2/CD209/FOXJ1/DPP4/NOD2/IL2RA/SIRPB1/PDCD1LG2/NLRP3/IL7R/TNFSF9/CTNNB1/CD46/GPNMB/CD276/THY1/ZBTB7B/ABL1/TGFBR2/TNFRSF1B/CD4/LRRC32/FYN/SMAD7/VCAM1/CCL2/PTPRC/ZEB1/FGL2/AIF1/PDE5A/NCKAP1L/SASH3/RUNX3/HLX/EGR3/FCGR2B/L…	132
GO:0043547	BP	GO:0043547	positive regulation of GTPase activity	159/4046	405/18670	4.23646e-16	2.71176e-13	1.93762e-13	S100A10/IQGAP1/PLXNB1/MAP4K4/LLGL2/CORO1C/TBC1D1/SGSM3/ARHGAP21/AGFG1/TBC1D2/RIN2/CAV2/ICAM1/SGSM2/RACGAP1/SEC23A/ECT2/ASAP1/RABEP2/TBC1D9/GMIP/RASA1/RASAL2/TBC1D3/DENND1A/RGS10/NPRL2/FAM13B/RAP1GAP/DEPDC5/TBC1D3B/ELMOD3/PLCB1/RGL3/SYDE1/AGAP4/CCDC125/PLEKHG4/CHN2/CCL18/AGAP6/RINL/RGP1/CCL3/CCL4/GARNL3/FOXJ1/RGS4/ARHGAP6/CCL13/AGAP5/TBC1D3H/CCL8/RASGRF1/ITGB1/ARHGAP1/THY1/ARHGAP27/RAPGEF1/RSU1/NR…	159
GO:0032970	BP	GO:0032970	regulation of actin filament-based process	153/4046	388/18670	9.75412e-16	5.67601e-13	4.05566e-13	FLNA/ATP1A1/ATP2A2/DSP/GSN/CAPG/S100A10/FSCN1/RHOC/CORO1B/COTL1/LIMA1/NOTCH2/PRKCD/TGFB1/TMOD3/CAV1/MET/RHOQ/CDC42EP1/SEMA5A/RHOU/ARPC5L/RND3/BAIAP2/FRMD6/MYADM/CDK10/ICAM1/ECT2/GBA2/LIMCH1/CELSR1/PHLDB2/RASA1/PICK1/DSC2/RHOD/PDPN/CSF1R/NCK1/SPIRE2/BBS4/PPP1R9A/ACTR3B/RHOF/SPTBN5/TNNC1/RGS4/ARHGAP6/FER/SCN5A/MYH9/DSTN/LRP1/ID1/TPM1/ILK/CD2AP/HIP1R/ABL1/PAM/RDX/PDGFRB/SORBS3/DAPK3/SYNPO/SH3PXD2B/N…	153
GO:0043087	BP	GO:0043087	regulation of GTPase activity	179/4046	479/18670	1.67901e-15	8.95614e-13	6.3994e-13	S100A10/IQGAP1/PLXNB1/MAP4K4/LLGL2/CORO1C/TBC1D1/SGSM3/ARHGAP21/AGFG1/TBC1D2/RIN2/CAV2/ICAM1/SGSM2/RACGAP1/SEC23A/ECT2/ASAP1/RABEP2/TBC1D9/GMIP/RASA1/RASAL2/TBC1D3/TRAPPC6A/DENND1A/RGS10/NPRL2/FAM13B/RAP1GAP/DEPDC5/TBC1D3B/FGD6/ELMOD3/PLCB1/RGL3/SYDE1/BBS4/AGAP4/CCDC125/PLEKHG4/CHN2/CCL18/AGAP6/RINL/RGP1/CCL3/CCL4/GARNL3/FOXJ1/RGS4/PTPRN2/ARHGAP6/CCL13/AGAP5/TBC1D3H/CCL8/RASGRF1/ITGB1/ARHGAP1/THY…	179
GO:0050900	BP	GO:0050900	leukocyte migration	184/4046	499/18670	3.02046e-15	1.48723e-12	1.06266e-12	COL1A1/COL1A2/FN1/MMP14/CD44/ANXA1/S100A9/THBS1/GATA3/SRC/MSN/SLC7A5/ATP1B3/SERPINE1/SLC16A3/ITGA5/TGFB1/CAV1/PTPN6/TNFRSF14/THBD/ICAM1/ITGA2/RAC2/PODXL2/LYN/STK10/ITGB2/S100A8/GREM1/SIRPA/ECM1/SLC16A1/ZNF580/PLCB1/HRH1/IL17RA/CD58/CSF1/FCER1G/ADA/MPP1/ITGAX/VEGFC/CXCL1/C5AR1/CCL18/MST1/TREM2/CCR1/OLR1/C3AR1/TNFRSF10A/ITGAM/CD300A/DOK2/AGER/SMPD3/XG/CCL3/CCL4/FOXJ1/TREM1/FER/SAA1/CCL13/CCL8/MYH9/…	184
GO:0022407	BP	GO:0022407	regulation of cell-cell adhesion	156/4046	403/18670	3.42943e-15	1.56798e-12	1.12037e-12	CD44/ANXA1/FLOT2/GATA3/LGALS1/SRC/IRAK1/PRNP/FXYD5/JAG1/IL4R/MINK1/PRKCD/CEBPB/TGFB1/FOXA1/CAV1/PTPN6/DUSP3/TNFRSF14/MYADM/PNP/ICAM1/EFNB2/LYN/KLF4/FSTL3/ITGB2/SIRPA/SNAI2/PDPN/ADAM19/NCK1/ADA/RC3H2/HAVCR2/VSIG4/CD86/LILRB4/CD300A/HAS2/AGER/IL20RB/LILRB2/CD209/FOXJ1/DPP4/NOD2/IL2RA/SIRPB1/PDCD1LG2/NLRP3/IL7R/TNFSF9/CD46/VEGFA/GPNMB/CD276/THY1/ZBTB7B/ABL1/TGFBR2/RDX/KIFAP3/CD4/SH2B3/LRRC32/FYN/SMA…	156
GO:0042119	BP	GO:0042119	neutrophil activation	183/4046	498/18670	5.26396e-15	2.24631e-12	1.60505e-12	HSPA8/CTSB/ANXA2/CAP1/CD59/DSP/GSN/CD44/IDH1/PSMD2/IQGAP1/PGAM1/S100A9/CTSC/TIMP2/VCL/DIAPH1/COTL1/LAMP2/PLAU/PYGB/PYGL/ORMDL3/METTL7A/HEXB/ACAA1/PRKCD/CANT1/CAB39/FUCA1/PTPN6/RAP2B/RAB31/IMPDH1/ALOX5/DGAT1/PNP/SERPINB1/DEGS1/STK10/PLAUR/CD14/RAB4B/ITGB2/S100A8/ATP11A/SIRPA/DERA/SLC2A3/FCGR2A/CHI3L1/TYROBP/GCA/MMP9/PLD1/CEP290/ANXA3/PTPRB/RAB27A/GLIPR1/CD58/SVIP/CYBB/ENPP4/CD53/FCER1G/SLC27A2/LAI…	183
GO:0002283	BP	GO:0002283	neutrophil activation involved in immune response	179/4046	488/18670	1.27775e-14	5.11181e-12	3.65252e-12	HSPA8/CTSB/ANXA2/CAP1/CD59/DSP/GSN/CD44/IDH1/PSMD2/IQGAP1/PGAM1/S100A9/CTSC/TIMP2/VCL/DIAPH1/COTL1/LAMP2/PLAU/PYGB/PYGL/ORMDL3/METTL7A/HEXB/ACAA1/PRKCD/CANT1/CAB39/FUCA1/PTPN6/RAP2B/RAB31/IMPDH1/ALOX5/DGAT1/PNP/SERPINB1/DEGS1/STK10/PLAUR/CD14/RAB4B/ITGB2/S100A8/ATP11A/SIRPA/DERA/SLC2A3/FCGR2A/CHI3L1/TYROBP/GCA/MMP9/PLD1/CEP290/ANXA3/PTPRB/RAB27A/GLIPR1/CD58/SVIP/CYBB/ENPP4/CD53/FCER1G/SLC27A2/LAI…	179
GO:0043312	BP	GO:0043312	neutrophil degranulation	178/4046	485/18670	1.42831e-14	5.37802e-12	3.84274e-12	HSPA8/CTSB/ANXA2/CAP1/CD59/DSP/GSN/CD44/IDH1/PSMD2/IQGAP1/PGAM1/S100A9/CTSC/TIMP2/VCL/DIAPH1/COTL1/LAMP2/PLAU/PYGB/PYGL/ORMDL3/METTL7A/HEXB/ACAA1/PRKCD/CANT1/CAB39/FUCA1/PTPN6/RAP2B/RAB31/IMPDH1/ALOX5/DGAT1/PNP/SERPINB1/DEGS1/STK10/PLAUR/CD14/RAB4B/ITGB2/S100A8/ATP11A/SIRPA/DERA/SLC2A3/FCGR2A/CHI3L1/TYROBP/GCA/MMP9/PLD1/CEP290/ANXA3/PTPRB/RAB27A/GLIPR1/CD58/SVIP/CYBB/ENPP4/CD53/FCER1G/SLC27A2/LAI…	178
GO:0008360	BP	GO:0008360	regulation of cell shape	75/4046	150/18670	1.64468e-14	5.84868e-12	4.17904e-12	FN1/ANXA1/RHOC/MSN/DIAPH1/PLXNB1/HEXB/RHOQ/SLC9A3R1/CDC42EP1/GNA12/RHOU/RND3/BAIAP2/EPB41/ICAM1/LIMD1/RASA1/ITGB2/BAMBI/RHOD/PDPN/CSF1R/FGD6/RHOF/CCL3/CCL13/MYH9/VEGFA/TPM1/RDX/PLXND1/MYH10/DAPK3/PARVA/SH3KBP1/PLEKHO1/CDC42EP3/FMNL3/FERMT2/FYN/FMNL1/DLC1/FGD1/PARVB/CCL2/PTN/ITGA7/EPB41L3/HCK/PALM/LST1/RHOJ/CCL11/ATP10A/BVES/RHOH/S100B/ARHGAP15/PLXNC1/ARAP1/DLG1/S100A13/RHOG/BRWD1/PHIP/CORO1A/PTK2…	75
GO:0061448	BP	GO:0061448	connective tissue development	115/4046	273/18670	1.76075e-14	5.93187e-12	4.23848e-12	COL1A1/GNAS/ANXA2/COL6A2/COL6A3/CD44/COL6A1/COL5A1/HIF1A/COL12A1/TGFBI/SORL1/TGFB1/FOXA1/SULF2/DGAT2/BMP1/SFRP2/LOXL2/CFLAR/DYRK1B/ID2/GREM1/PITX1/IFT80/ECM1/SOX9/SNAI2/CHI3L1/EFEMP1/ITGB8/ATP7A/BMP3/HOXB3/PRRX1/RUNX2/CSF1/LOX/BBS4/CHST11/ID4/OSR2/LRP5L/PTHLH/CHADL/KLF7/SMPD3/BARX2/ADAMTS12/FOXD1/WNT7A/CTNNB1/SERPINH1/TIMP1/LUM/ACTA2/GLG1/LTBP3/ESRRA/TGFBR2/PDGFRB/MGP/ANXA6/SULF1/SH3PXD2B/TGFBR1/…	115
GO:0001503	BP	GO:0001503	ossification	152/4046	398/18670	2.91859e-14	9.19928e-12	6.57313e-12	COL1A1/GNAS/COL1A2/TPM4/MMP14/RRBP1/COL6A1/HIF1A/PLXNB1/COL5A2/JAG1/CEBPB/TGFB1/IFITM1/EXT2/MRC2/DDX21/SPP1/PDLIM7/EXT1/KLF10/TNC/BMP1/LIMD1/SRGN/TFAP2A/SFRP2/BCOR/CTHRC1/FSTL3/ID2/EGFR/SUFU/GREM1/IFT80/ECM1/SOX9/SNAI2/CDK6/ACVR2A/FAM20C/BMP3/RUNX2/CSF1/LOX/WWTR1/ID4/OSR2/AREG/SMAD6/CCR1/TMEM38B/LRP5L/PTHLH/SMPD3/GPC3/CCL3/CLEC5A/GDPD2/SPARC/CTNNB1/MMP2/ID1/IGFBP5/GPNMB/HSD17B4/ILK/VCAN/LTBP3/ESR…	152
GO:0002446	BP	GO:0002446	neutrophil mediated immunity	181/4046	499/18670	3.01804e-14	9.19928e-12	6.57313e-12	HSPA8/CTSB/ANXA2/CAP1/CD59/DSP/GSN/CD44/IDH1/PSMD2/IQGAP1/PGAM1/S100A9/CTSC/TIMP2/VCL/DIAPH1/COTL1/LAMP2/PLAU/PYGB/PYGL/ORMDL3/METTL7A/HEXB/ACAA1/PRKCD/CANT1/CAB39/FUCA1/PTPN6/RAP2B/RAB31/IMPDH1/ALOX5/DGAT1/PNP/SERPINB1/DEGS1/STK10/PLAUR/CD14/RAB4B/ITGB2/S100A8/ATP11A/SIRPA/DERA/SLC2A3/FCGR2A/CHI3L1/TYROBP/GCA/MMP9/PLD1/CEP290/ANXA3/PTPRB/RAB27A/GLIPR1/CD58/SVIP/CYBB/ENPP4/CD53/FCER1G/SLC27A2/LAI…	181
GO:1903039	BP	GO:1903039	positive regulation of leukocyte cell-cell adhesion	97/4046	218/18670	3.45028e-14	1.00387e-11	7.17294e-12	CD44/ANXA1/FLOT2/GATA3/LGALS1/SRC/IRAK1/IL4R/TGFB1/CAV1/PTPN6/TNFRSF14/PNP/ICAM1/EFNB2/LYN/ITGB2/SIRPA/NCK1/ADA/HAVCR2/CD86/LILRB4/HAS2/AGER/LILRB2/CD209/DPP4/NOD2/IL2RA/SIRPB1/PDCD1LG2/NLRP3/IL7R/TNFSF9/CD46/CD276/THY1/ZBTB7B/TGFBR2/CD4/FYN/VCAM1/CCL2/PTPRC/AIF1/NCKAP1L/ITGA4/SASH3/RUNX3/HLX/EGR3/NR4A3/CD27/IL6/CCL21/TNFSF4/LILRB1/IGF1/GLI2/CD28/EBI3/CD1D/CCL19/CD74/TFRC/PTPN11/YES1/LGALS9/BAD/A…	97
GO:0022604	BP	GO:0022604	regulation of cell morphogenesis	176/4046	484/18670	5.30591e-14	1.47666e-11	1.05511e-11	FN1/FLNA/RTN4/CD44/S100A10/ANXA1/RHOC/SRC/MSN/TRAK1/DIAPH1/CORO1B/PLXNB1/MACF1/YWHAH/CORO1C/HEXB/POSTN/BCL9L/PDLIM5/RHOQ/SLC9A3R1/ZMYM2/CDC42EP1/GNA12/TNFRSF12A/SEMA5A/NEDD4L/RHOU/SPP1/RND3/BAIAP2/EPB41/MYADM/ICAM1/GBP1/LIMD1/NIN/RASA1/ITGB2/EPHB2/SEMA6A/BAMBI/RHOD/SS18L1/SS18L2/PDPN/CSF1R/FGD6/NEDD4/SARM1/SRCIN1/UST/SYT17/LRP8/PPP1R9A/RHOF/SEMA4G/HAS2/CCL3/CCL13/WNT7A/MYH9/SPARC/RAB11A/LRP1/DNM2…	176
GO:0034330	BP	GO:0034330	cell junction organization	119/4046	290/18670	5.8434e-14	1.55848e-11	1.11358e-11	FN1/FLNA/PERP/PLEC/MMP14/DSP/S100A10/FSCN1/IQGAP1/ACTN1/RHOC/THBS1/SRC/KRT5/VCL/MACF1/PKP3/MAP4K4/ITGA5/LAMC2/CORO1C/GJB2/TGFB1/CAV1/DUSP3/PVR/ECT2/LIMCH1/ITGA2/HEG1/PHLDB2/POF1B/LAMA3/RHOD/SNAI2/CSF1R/ARVCF/KRT14/RASSF8/PARD6A/ARHGAP6/CTNNB1/TLN1/LRP1/VEGFA/LAMC1/THY1/ILK/ABL1/RDX/RAPGEF1/DAPK3/TNS1/COL16A1/NRP1/TGFBR1/KIFC3/NLGN2/PECAM1/F2R/FERMT2/SMAD7/CDH11/MAPRE2/DLC1/ACVRL1/PTPRJ/TGFB3/SORB…	119
GO:0045807	BP	GO:0045807	positive regulation of endocytosis	75/4046	153/18670	6.22445e-14	1.59371e-11	1.13875e-11	ANXA2/SERPINE1/PPARG/RAB31/NEDD4L/ITGA2/CD14/APPL2/PICK1/GREM1/SIRPA/AXL/GATA2/RAB27A/FCER1G/AHI1/IL15RA/SLC11A1/TREM2/MAGI2/GPC3/SIRPB1/CD300LF/LRP1/DNM2/VEGFA/C3/PPT1/ITGAV/APOE/HIP1R/RAPGEF1/MFGE8/GAS6/C4A/DAB2/C2/PTPRJ/SFRP4/CCL2/PTPRC/DNM1/CLIP3/NCKAP1L/DOCK2/CLEC7A/BICD1/FCGR2B/TUB/CCL21/LRRK2/ANGPT1/SNCA/SGIP1/CCL19/B2M/CD63/FLOT1/CYBA/VPS28/MIB1/APPL1/TBC1D5/PYCARD/SCYL2/ITSN1/CBL/HIP1/IL…	75
GO:0007229	BP	GO:0007229	integrin-mediated signaling pathway	57/4046	103/18670	8.6623e-14	2.13259e-11	1.52379e-11	FLNA/ZYX/SRC/ITGB5/ITGA5/ADAM9/ITGA2/ITGB2/LAMA3/ITGB8/TYROBP/FCER1G/ITGAX/ITGAM/ADAMTS13/MYH9/COL3A1/ITGB1/TIMP1/TLN1/ITGAV/THY1/ILK/ABL1/COL16A1/NRP1/FERMT2/ITGA1/LIMS2/FERMT3/ITGA11/PTN/ITGA7/HCK/PLEK/ITGA4/ITGBL1/LOXL3/ITGB3/ITGA9/CD63/ISG15/ADAM10/PTPN11/BCAR1/CCM2/PTK2B/ITGAE/LIMS1/FGR/ITGB7/ITGAL/LAT/VAV1/NEDD9/ADAMTS1/PRKD1	57
GO:0007015	BP	GO:0007015	actin filament organization	151/4046	400/18670	1.07644e-13	2.55196e-11	1.82345e-11	FLNA/TPM4/CAP1/GSN/CAPG/S100A10/FSCN1/ACTN1/ZYX/RHOC/SRC/PLS3/DIAPH1/CORO1B/COTL1/LIMA1/ITGB5/CORO1C/PRKCD/TMOD3/MET/RHOQ/CDC42EP1/SEMA5A/RHOU/ARPC5L/RND3/BAIAP2/MYO1B/MYADM/ICAM1/GBA2/LIMCH1/PHLDB2/RAC2/RASA1/PICK1/POF1B/RHOD/SHROOM1/NCK1/SPIRE2/KCTD13/BBS4/GAS7/DIAPH3/PPP1R9A/ACTR3B/RHOF/SPTBN5/RGS4/ARHGAP6/PACSIN1/FER/CORO6/GDPD2/DSTN/ID1/TPM1/TPM2/ENAH/CD2AP/HIP1R/ABL1/DPYSL3/RDX/SORBS3/MICAL…	151
GO:0032956	BP	GO:0032956	regulation of actin cytoskeleton organization	134/4046	343/18670	1.36961e-13	3.13102e-11	2.2372e-11	FLNA/GSN/CAPG/S100A10/FSCN1/RHOC/CORO1B/COTL1/LIMA1/NOTCH2/PRKCD/TGFB1/TMOD3/MET/RHOQ/CDC42EP1/SEMA5A/RHOU/ARPC5L/RND3/BAIAP2/MYADM/CDK10/ICAM1/ECT2/GBA2/LIMCH1/CELSR1/PHLDB2/RASA1/PICK1/RHOD/CSF1R/NCK1/SPIRE2/BBS4/PPP1R9A/ACTR3B/RHOF/SPTBN5/RGS4/ARHGAP6/FER/DSTN/LRP1/ID1/TPM1/ILK/CD2AP/HIP1R/ABL1/PAM/RDX/PDGFRB/SORBS3/DAPK3/SYNPO/SH3PXD2B/NRP1/TGFBR1/HCLS1/FCHSD1/CDC42EP3/FHOD1/CCDC88A/PDGFRA/BI…	134
GO:0001819	BP	GO:0001819	positive regulation of cytokine production	169/4046	464/18670	1.44489e-13	3.18922e-11	2.27878e-11	ANXA1/STAT1/THBS1/GATA3/SRC/FURIN/IRAK1/SERPINE1/HIF1A/IL4R/TSPAN6/POSTN/CEBPB/TGFB1/FRMD8/DDX21/TNFRSF14/SULF2/HEG1/CD14/SPON2/DDX60/EIF2AK2/ZNF580/PANX1/CSF1R/TYROBP/AFAP1L2/CARD8/CASP1/IFIH1/SPHK1/PLCB1/IL17RA/SCAMP5/CD58/IL1RAP/CYBB/FCER1G/RSAD2/AIM2/ZFPM1/ADORA2B/GBP5/C5AR1/HAVCR2/SLC11A1/CD86/TREM2/C3AR1/AGER/IL20RB/LILRB2/CCL3/MNDA/NOD2/POLR3G/IL17RB/HPSE/CLEC5A/SAA1/EREG/NLRP3/APP/CTNNB1/…	169
GO:0051056	BP	GO:0051056	regulation of small GTPase mediated signal transduction	131/4046	338/18670	5.09254e-13	1.06602e-10	7.61701e-11	RHOC/SRC/TIMP2/OGT/MAP4K4/FARP1/CYTH2/RGL2/NOTCH2/RHOT2/SGSM3/MET/RHOQ/FBP1/RHOU/ARHGAP21/PLEKHG3/RACGAP1/ECT2/HEG1/RAC2/LYN/ABCA1/GMIP/RASA1/EPHB2/MCF2L/CYTH3/DENND1A/RHOD/FAM13B/RAP1GAP/ARHGEF9/FGD6/PLCE1/KCTD13/SYDE1/CSF1/FARP2/RALGPS1/CCDC125/PLEKHG4/RHOF/ARHGEF4/CHN2/GARNL3/ARHGAP6/DEPDC7/RASGRF1/COL3A1/ITGB1/A2M/DNM2/ARHGAP1/APOE/CD2AP/ABL1/RDX/RAPGEF1/PDGFRB/TRIO/KANK2/NRP1/ARAP3/ARHGEF17/…	131
GO:0022409	BP	GO:0022409	positive regulation of cell-cell adhesion	106/4046	255/18670	5.16274e-13	1.06602e-10	7.61701e-11	CD44/ANXA1/FLOT2/GATA3/LGALS1/SRC/IRAK1/IL4R/TGFB1/FOXA1/CAV1/PTPN6/TNFRSF14/PNP/ICAM1/EFNB2/LYN/FSTL3/ITGB2/SIRPA/PDPN/ADAM19/NCK1/ADA/HAVCR2/CD86/LILRB4/HAS2/AGER/LILRB2/CD209/DPP4/NOD2/IL2RA/SIRPB1/PDCD1LG2/NLRP3/IL7R/TNFSF9/CD46/CD276/THY1/ZBTB7B/TGFBR2/KIFAP3/CD4/FYN/SMAD7/VCAM1/CCL2/PTPRC/KIF26B/AIF1/NCKAP1L/ITGA4/SASH3/RUNX3/HLX/CXCL13/EGR3/NR4A3/CD27/IL6/CCL21/TNFSF4/LILRB1/IGF1/GLI2/CD28…	106
GO:0050870	BP	GO:0050870	positive regulation of T cell activation	89/4046	202/18670	7.72104e-13	1.54445e-10	1.10355e-10	ANXA1/FLOT2/GATA3/LGALS1/SRC/IL4R/TGFB1/CAV1/PTPN6/TNFRSF14/PNP/EFNB2/LYN/SIRPA/NCK1/ADA/HAVCR2/CD86/LILRB4/AGER/LILRB2/CD209/DPP4/NOD2/IL2RA/SIRPB1/PDCD1LG2/NLRP3/IL7R/TNFSF9/CD46/CD276/THY1/ZBTB7B/TGFBR2/CD4/FYN/VCAM1/CCL2/PTPRC/AIF1/NCKAP1L/SASH3/RUNX3/HLX/EGR3/CD27/IL6/CCL21/TNFSF4/LILRB1/IGF1/GLI2/CD28/EBI3/CD1D/CCL19/CD74/TFRC/PTPN11/YES1/LGALS9/BAD/ADAM8/PYCARD/PDPK1/CORO1A/DOCK8/CCDC88B/C…	89
GO:0034329	BP	GO:0034329	cell junction assembly	101/4046	241/18670	1.00222e-12	1.944e-10	1.38904e-10	FN1/FLNA/PLEC/MMP14/S100A10/FSCN1/IQGAP1/ACTN1/RHOC/THBS1/SRC/KRT5/VCL/MACF1/PKP3/MAP4K4/ITGA5/LAMC2/CORO1C/GJB2/CAV1/DUSP3/ECT2/LIMCH1/ITGA2/HEG1/PHLDB2/POF1B/LAMA3/RHOD/SNAI2/ARVCF/KRT14/PARD6A/ARHGAP6/CTNNB1/TLN1/LRP1/VEGFA/LAMC1/THY1/ILK/ABL1/RAPGEF1/DAPK3/TNS1/COL16A1/NRP1/PECAM1/FERMT2/SMAD7/CDH11/DLC1/ACVRL1/PTPRJ/SORBS1/LIMS2/GJC1/FLNC/EPB41L3/CLDN5/GJA4/CNTNAP1/GJA5/TEK/EPHA3/SNAI1/SFRP1…	101
GO:0071559	BP	GO:0071559	response to transforming growth factor beta	105/4046	255/18670	1.35323e-12	2.54766e-10	1.82037e-10	COL1A1/COL1A2/HSPA5/ZYX/THBS1/SRC/FURIN/ITGB5/ADAM9/POSTN/BCL9L/HPGD/TGFB1/CAV1/CGN/PMEPA1/LTBP2/ZFHX3/MTMR4/CAV2/FBN1/CFLAR/TGFBR3/APPL2/HTRA3/BAMBI/NR3C1/SOX9/NLK/ACVR2A/CD109/LOX/CHST11/OVOL2/SMAD6/PARD6A/PBLD/ONECUT2/WNT7A/COL3A1/COL4A2/DNM2/ID1/GLG1/HTRA1/LTBP3/LTBP1/MXRA5/TGFBR2/TGFBR1/EMILIN1/DAB2/DKK3/ACVR1/FMOD/FERMT2/LRRC32/TGFB1I1/FYN/SMAD7/VASN/ACVRL1/TGFB3/ZEB1/MEF2C/CLDN5/ASPN/FNDC4…	105
GO:0030199	BP	GO:0030199	collagen fibril organization	36/4046	54/18670	1.55302e-12	2.83894e-10	2.0285e-10	COL1A1/COL1A2/ANXA2/PLOD1/COL5A1/COL12A1/COL5A2/MMP11/SFRP2/LOXL2/GREM1/ATP7A/COL5A3/LOX/ADAMTS2/ADAMTS14/CHADL/COL3A1/SERPINH1/LUM/AEBP1/PXDN/TGFBR1/EMILIN1/FMOD/COL14A1/COMP/CYP1B1/LOXL4/COL11A1/TGFB2/LOXL3/DPT/DDR2/NF1/RB1	36
GO:1902105	BP	GO:1902105	regulation of leukocyte differentiation	110/4046	272/18670	1.59665e-12	2.83894e-10	2.0285e-10	GNAS/MMP14/ANXA1/GATA3/IL4R/KAT2A/NOTCH2/CEBPB/TGFB1/PTPN6/MYC/KLF10/PNP/C1QC/LYN/FBN1/FSTL3/ID2/AXL/GATA2/CDK6/TYROBP/PRDM1/CSF1/ADA/RC3H2/ZFPM1/CD86/TREM2/CCR1/LILRB4/INHBA/AGER/TESC/LILRB2/CCL3/FOXJ1/IL2RA/NLRP3/IL7R/TNFSF9/CTNNB1/CD46/ZBTB7B/ABL1/ESRRA/TGFBR2/GAS6/HCLS1/TMEM176B/MAFB/CD4/SMAD7/TMEM176A/KITLG/PTPRC/ZEB1/FGL2/SLAMF8/NCKAP1L/ROR2/SASH3/RUNX3/LEF1/HLX/MITF/EVI2B/EGR3/NFAM1/ZBTB46…	110
GO:0030098	BP	GO:0030098	lymphocyte differentiation	134/4046	353/18670	1.64692e-12	2.84917e-10	2.03581e-10	MMP14/ANXA1/GATA3/LGALS1/KLF6/IL4R/KAT2A/NOTCH2/LRRC8A/TGFB1/PTPN6/PATZ1/PNP/ID2/SATB1/AXL/ITFG2/CDK6/DCLRE1C/ATP7A/PRDM1/RUNX2/FCER1G/ADA/RSAD2/SPI1/RC3H2/ZFPM1/CLCF1/CD86/LILRB4/INHBA/LILRB2/FOXJ1/IL2RA/NLRP3/IL7R/TNFSF9/ITGB1/CTNNB1/CD46/ZBTB7B/ABL1/TGFBR2/GAS6/MAFB/CD4/DNAJB9/SMAD7/FZD7/PTPRJ/VCAM1/PTPRC/PIK3CD/ZEB1/FGL2/SLAMF8/NCKAP1L/DOCK11/ITGA4/SASH3/DOCK2/RUNX3/LEF1/GPR183/HLX/MFNG/IKZF1…	134
GO:0051216	BP	GO:0051216	cartilage development	90/4046	209/18670	2.78385e-12	4.68932e-10	3.35065e-10	COL1A1/GNAS/ANXA2/COL6A2/COL6A3/CD44/COL6A1/HIF1A/COL12A1/TGFBI/TGFB1/SULF2/BMP1/SFRP2/LOXL2/GREM1/PITX1/IFT80/ECM1/SOX9/SNAI2/CHI3L1/EFEMP1/ITGB8/ATP7A/BMP3/HOXB3/PRRX1/RUNX2/CHST11/OSR2/PTHLH/CHADL/SMPD3/BARX2/ADAMTS12/WNT7A/CTNNB1/SERPINH1/TIMP1/LUM/GLG1/LTBP3/ESRRA/TGFBR2/MGP/ANXA6/SULF1/TGFBR1/CTSK/CHSY1/SCARA3/MAF/FGFR1/STC1/COL14A1/ACVRL1/THRA/EVC/ZEB1/MEF2C/COMP/CSGALNACT1/WNT5B/ROR2/RUNX…	90
GO:0030100	BP	GO:0030100	regulation of endocytosis	112/4046	281/18670	3.06298e-12	5.02721e-10	3.59208e-10	ANXA2/SRC/SERPINE1/PPARG/TGFB1/CAV1/RAB31/NEDD4L/PACSIN3/EFNB2/ITGA2/CD14/RAB4B/APPL2/PICK1/GREM1/SIRPA/AXL/GATA2/SPHK1/RAB27A/SCAMP5/FCER1G/AHI1/SNX12/IL15RA/RAB17/SLC11A1/TREM2/CD300A/MAGI2/GPC3/PACSIN1/SIRPB1/CD300LF/LRP1/DNM2/VEGFA/C3/PPT1/ITGAV/APOE/CD2AP/HIP1R/ABL1/RAPGEF1/ANKRD13D/MFGE8/GAS6/C4A/DAB2/C2/DGKQ/BIN1/DYSF/PTPRJ/SFRP4/CCL2/PTPRC/DNM1/SYT11/CLIP3/STON1/HCK/NCKAP1L/DOCK2/CLEC7A/B…	112
GO:0002573	BP	GO:0002573	myeloid leukocyte differentiation	88/4046	204/18670	4.31908e-12	6.9116e-10	4.93852e-10	GNAS/ANXA2/DHRS2/GATA3/SRC/PPARG/NOTCH2/CEBPB/TGFB1/MYC/KLF10/C1QC/LYN/FBN1/FSTL3/ID2/GATA2/CSF1R/CDK6/TYROBP/MMP9/FAM20C/CD109/CSF1/FARP2/FCER1G/SPI1/ZFPM1/TREM2/CCR1/LILRB4/INHBA/TESC/GPC3/CCL3/OSCAR/MYH9/APP/CTNNB1/VEGFA/ESRRA/TGFBR2/HCLS1/MAFB/CD4/OSTM1/SNX10/KITLG/PIK3CD/MEF2C/ROR2/TSPAN2/LEF1/GPR183/MITF/EVI2B/ZBTB46/SFRP1/IL34/LILRB3/LILRB1/GAB3/LRRC17/CCL19/CD74/FASN/JUNB/TFRC/TCIRG1/NF1/…	88
GO:0002576	BP	GO:0002576	platelet degranulation	63/4046	128/18670	4.94807e-12	7.72503e-10	5.51974e-10	FN1/TAGLN2/FLNA/ACTN1/THBS1/ANXA5/MAGED2/VCL/SERPINE1/LAMP2/SCCPDH/TGFB1/FAM3C/ENDOD1/LYN/SRGN/ECM1/PCYOX1L/CD109/FCER1G/VEGFC/SERPINA3/PSAP/SPARC/APP/TIMP1/A2M/TLN1/TIMP3/VEGFA/SERPING1/VWF/VEGFB/GAS6/LHFPL2/ISLR/RARRES2/PECAM1/PDGFB/SERPINA1/TGFB3/PCDH7/FERMT3/PROS1/STXBP1/HABP4/F13A1/PLEK/TGFB2/ITGB3/IGF1/A1BG/LGALS3BP/CD63/BRPF3/CTSW/APOOL/NHLRC2/ITIH4/TUBA4A/CLEC3B/SELP/MMRN1	63
GO:0007044	BP	GO:0007044	cell-substrate junction assembly	52/4046	97/18670	5.50234e-12	8.38583e-10	5.9919e-10	FN1/PLEC/MMP14/S100A10/IQGAP1/ACTN1/THBS1/SRC/KRT5/MACF1/MAP4K4/ITGA5/LAMC2/CORO1C/DUSP3/LIMCH1/ITGA2/PHLDB2/LAMA3/RHOD/KRT14/ARHGAP6/TLN1/LRP1/VEGFA/LAMC1/THY1/ABL1/DAPK3/TNS1/COL16A1/NRP1/FERMT2/DLC1/ACVRL1/PTPRJ/SORBS1/TEK/EPHA3/SFRP1/GPM6B/TRIP6/PIP5K1A/ROCK1/PDPK1/PTK2B/ROCK2/LIMS1/TESK2/EPB41L5/APOD/FAM107A	52
GO:0001667	BP	GO:0001667	ameboidal-type cell migration	163/4046	461/18670	6.42336e-12	9.56185e-10	6.83219e-10	FN1/CAP1/RTN4/S100A2/ANXA1/THBS1/GATA3/SRC/SGPL1/CORO1B/HIF1A/MACF1/MAP4K4/PPARG/ADAM9/CORO1C/EPHB4/TGFB1/DNAJA4/MET/GNA12/SEMA5A/ANLN/PTPRM/AMOTL1/EFNB2/KRT16/ITGA2/PLK2/AMOTL2/LOXL2/KLF4/APPL2/ITGB2/GREM1/SEMA6A/GATA2/SOX9/ZNF580/NRP2/HBEGF/MMP9/ANXA3/SYDE1/FAP/OVOL2/VEGFC/PBLD/SEMA4G/HAS2/ATOH8/PTPRR/GPC3/FGFBP1/DPP4/FER/WNT7A/MYH9/SPARC/ITGB1/TIMP1/RAB11A/ID1/VEGFA/DCN/ILK/APOE/ABL1/TGFBR2/PL…	163
GO:0002685	BP	GO:0002685	regulation of leukocyte migration	85/4046	196/18670	7.07247e-12	1.02888e-09	7.35165e-10	MMP14/ANXA1/THBS1/MSN/SERPINE1/TGFB1/TNFRSF14/ICAM1/ITGA2/RAC2/LYN/STK10/GREM1/ECM1/ZNF580/PLCB1/CSF1/ADA/MPP1/VEGFC/C5AR1/MST1/TREM2/CCR1/C3AR1/CD300A/AGER/SMPD3/XG/CCL3/CCL4/CCL8/APP/NBL1/VEGFA/CD99/DUSP1/THY1/IL1R1/VEGFB/GAS6/EMILIN1/HMOX1/RARRES2/CD99L2/DYSF/KITLG/CXCL12/CCL2/JAM3/AIF1/PTN/IL27RA/SLAMF8/NCKAP1L/ITGA4/CD200/CXCL13/CMKLR1/IL6/CCL21/ADORA1/CCL19/CD74/WNK1/ADAM10/LGALS9/ADAM8/AKI…	85
GO:0042098	BP	GO:0042098	T cell proliferation	81/4046	184/18670	8.6248e-12	1.22683e-09	8.76602e-10	ANXA1/MSN/PRNP/CEBPB/TGFB1/PTPN6/TNFRSF14/PNP/RAC2/SATB1/NCK1/RC3H2/HAVCR2/SLC11A1/VSIG4/CD86/AGER/IL20RB/LILRB2/CD209/FOXJ1/IL2RA/PDCD1LG2/TNFSF9/CTNNB1/CD46/GPNMB/CD276/ZBTB7B/ABL1/TGFBR2/TNFRSF1B/CD4/LRRC32/FYN/VCAM1/PTPRC/AIF1/PDE5A/NCKAP1L/SASH3/DOCK2/TNFRSF4/IL6/TNFSF4/LILRB1/IGF1/CD28/EBI3/CD1D/CCL19/TFRC/GJA1/PSMB10/LGALS9/TWSG1/CCND3/IRF1/DLG1/PYCARD/CORO1A/PELI1/BTN3A1/DOCK8/CCDC88B/CCL…	81
GO:0070661	BP	GO:0070661	leukocyte proliferation	115/4046	298/18670	1.84527e-11	2.54901e-09	1.82133e-09	ANXA1/MSN/PRNP/PRKCD/CEBPB/TGFB1/PTPN6/IMPDH1/TNFRSF14/PNP/RAC2/LYN/SATB1/GREM1/CSF1R/NCK1/TYROBP/CSF1/ADA/RC3H2/HAVCR2/CLCF1/SLC11A1/VSIG4/CD86/TREM2/CD300A/AGER/IL20RB/LILRB2/MNDA/CD209/FOXJ1/IL2RA/PDCD1LG2/IL7R/TNFSF9/CCL8/CTNNB1/CD46/GPNMB/CD276/ZBTB7B/ABL1/TGFBR2/TNFRSF1B/CD4/LRRC32/FYN/VCAM1/KITLG/PTPRC/MEF2C/AIF1/PDE5A/NCKAP1L/SASH3/DOCK2/LEF1/GPR183/PLCL2/FCGR2B/LST1/TNFRSF4/IL6/IL34/TNFS…	115
GO:0050866	BP	GO:0050866	negative regulation of cell activation	85/4046	199/18670	1.87163e-11	2.54901e-09	1.82133e-09	ANXA1/PRNP/IL4R/PRKCD/CEBPB/TGFB1/PTPN6/DUSP3/TNFRSF14/GCLC/THBD/LDLR/LYN/ID2/AXL/TYROBP/RC3H2/HAVCR2/VSIG4/CD86/CD300A/INHBA/SAMSN1/IL20RB/LILRB2/MNDA/FOXJ1/IL2RA/FER/PDCD1LG2/CD300LF/GPNMB/APOE/ZBTB7B/EMILIN1/HMOX1/SH2B3/LRRC32/SMAD7/PDGFRA/PDGFB/C1QTNF1/CYGB/SERPINE2/PTPRC/FGL2/PDE5A/FOXF1/RUNX3/CD200/HLX/FCGR2B/LOXL3/LST1/CST7/SFRP1/TIGIT/TNFSF4/BTK/LILRB1/TNFAIP8L2/DTX1/PTPN22/CD84/CD74/LGAL…	85
GO:0032944	BP	GO:0032944	regulation of mononuclear cell proliferation	88/4046	209/18670	2.10844e-11	2.79879e-09	1.99981e-09	ANXA1/PRNP/CEBPB/TGFB1/PTPN6/TNFRSF14/PNP/RAC2/LYN/NCK1/TYROBP/CSF1/ADA/HAVCR2/CLCF1/VSIG4/CD86/CD300A/AGER/IL20RB/LILRB2/MNDA/CD209/FOXJ1/IL2RA/PDCD1LG2/TNFSF9/CTNNB1/CD46/GPNMB/CD276/ZBTB7B/TGFBR2/TNFRSF1B/CD4/LRRC32/VCAM1/PTPRC/MEF2C/AIF1/PDE5A/NCKAP1L/SASH3/GPR183/FCGR2B/LST1/TNFRSF4/IL6/TNFSF4/BTK/LILRB1/IGF1/PTPN22/CD28/EBI3/CD1D/CCL19/CD74/TFRC/LGALS9/TWSG1/IRF1/DLG1/PYCARD/CORO1A/PELI1/CD…	88
GO:0070663	BP	GO:0070663	regulation of leukocyte proliferation	92/4046	222/18670	2.14249e-11	2.79879e-09	1.99981e-09	ANXA1/PRNP/CEBPB/TGFB1/PTPN6/TNFRSF14/PNP/RAC2/LYN/GREM1/NCK1/TYROBP/CSF1/ADA/HAVCR2/CLCF1/VSIG4/CD86/CD300A/AGER/IL20RB/LILRB2/MNDA/CD209/FOXJ1/IL2RA/PDCD1LG2/TNFSF9/CCL8/CTNNB1/CD46/GPNMB/CD276/ZBTB7B/TGFBR2/TNFRSF1B/CD4/LRRC32/VCAM1/KITLG/PTPRC/MEF2C/AIF1/PDE5A/NCKAP1L/SASH3/GPR183/FCGR2B/LST1/TNFRSF4/IL6/TNFSF4/BTK/LILRB1/IGF1/PTPN22/CD28/EBI3/CD1D/CCL19/CD74/TFRC/BST2/LGALS9/TWSG1/IRF1/DLG1/…	92
GO:0033627	BP	GO:0033627	cell adhesion mediated by integrin	40/4046	68/18670	3.23891e-11	4.14646e-09	2.96275e-09	SERPINE1/PLAU/ITGB5/ITGA5/ADAM9/PTPN6/ICAM1/ITGA2/LYN/FBN1/SFRP2/ITGB2/SNAI2/ITGB8/ADA/TESC/DPP4/ITGB1/ITGAV/COL16A1/FERMT3/ITGA11/CYP1B1/NCKAP1L/ITGA4/ITGBL1/CXCL13/TGFB2/CCL21/ITGB3/WNK1/CIB1/PTPN11/ADAM17/CRK/CCL5/LPXN/ITGB7/CD3E/SKAP1	40
GO:0002683	BP	GO:0002683	negative regulation of immune system process	161/4046	463/18670	3.84084e-11	4.82063e-09	3.44447e-09	CD59/ANXA1/THBS1/PRNP/IL4R/PPARG/TSPAN6/CEBPB/TGFB1/PTPN6/MYC/DUSP3/TNFRSF14/LDLR/C1QC/GBP1/LRRC14/LYN/FBN1/CD14/FSTL3/ID2/GREM1/AXL/GATA2/SOX9/SAMHD1/CDK6/TYROBP/SARM1/PLCB1/SERPINB9/FCER1G/ADA/RC3H2/ZFPM1/HAVCR2/VSIG4/CD86/LILRB4/CD300A/INHBA/SAMSN1/IL20RB/LILRB2/CCL3/MNDA/FOXJ1/HOXB8/IL2RA/FER/SERPINB4/PDCD1LG2/IL7R/CD300LF/COL3A1/CTNNB1/A2M/NBL1/SERPING1/DUSP1/GPNMB/THY1/CD68/ZBTB7B/HTRA1/TSC…	161
GO:0032943	BP	GO:0032943	mononuclear cell proliferation	107/4046	274/18670	4.02383e-11	4.95318e-09	3.53918e-09	ANXA1/MSN/PRNP/PRKCD/CEBPB/TGFB1/PTPN6/IMPDH1/TNFRSF14/PNP/RAC2/LYN/SATB1/NCK1/TYROBP/CSF1/ADA/RC3H2/HAVCR2/CLCF1/SLC11A1/VSIG4/CD86/CD300A/AGER/IL20RB/LILRB2/MNDA/CD209/FOXJ1/IL2RA/PDCD1LG2/IL7R/TNFSF9/CTNNB1/CD46/GPNMB/CD276/ZBTB7B/ABL1/TGFBR2/TNFRSF1B/CD4/LRRC32/FYN/VCAM1/PTPRC/MEF2C/AIF1/PDE5A/NCKAP1L/SASH3/DOCK2/LEF1/GPR183/PLCL2/FCGR2B/LST1/TNFRSF4/IL6/TNFSF4/BTK/CD79A/LILRB1/IGF1/CD180/PTP…	107
GO:0050670	BP	GO:0050670	regulation of lymphocyte proliferation	87/4046	208/18670	4.16733e-11	5.03303e-09	3.59623e-09	ANXA1/PRNP/CEBPB/TGFB1/PTPN6/TNFRSF14/PNP/RAC2/LYN/NCK1/TYROBP/ADA/HAVCR2/CLCF1/VSIG4/CD86/CD300A/AGER/IL20RB/LILRB2/MNDA/CD209/FOXJ1/IL2RA/PDCD1LG2/TNFSF9/CTNNB1/CD46/GPNMB/CD276/ZBTB7B/TGFBR2/TNFRSF1B/CD4/LRRC32/VCAM1/PTPRC/MEF2C/AIF1/PDE5A/NCKAP1L/SASH3/GPR183/FCGR2B/LST1/TNFRSF4/IL6/TNFSF4/BTK/LILRB1/IGF1/PTPN22/CD28/EBI3/CD1D/CCL19/CD74/TFRC/LGALS9/TWSG1/IRF1/DLG1/PYCARD/CORO1A/PELI1/CD40/CC…	87
GO:0046651	BP	GO:0046651	lymphocyte proliferation	106/4046	272/18670	5.72505e-11	6.7863e-09	4.84899e-09	ANXA1/MSN/PRNP/PRKCD/CEBPB/TGFB1/PTPN6/IMPDH1/TNFRSF14/PNP/RAC2/LYN/SATB1/NCK1/TYROBP/ADA/RC3H2/HAVCR2/CLCF1/SLC11A1/VSIG4/CD86/CD300A/AGER/IL20RB/LILRB2/MNDA/CD209/FOXJ1/IL2RA/PDCD1LG2/IL7R/TNFSF9/CTNNB1/CD46/GPNMB/CD276/ZBTB7B/ABL1/TGFBR2/TNFRSF1B/CD4/LRRC32/FYN/VCAM1/PTPRC/MEF2C/AIF1/PDE5A/NCKAP1L/SASH3/DOCK2/LEF1/GPR183/PLCL2/FCGR2B/LST1/TNFRSF4/IL6/TNFSF4/BTK/CD79A/LILRB1/IGF1/CD180/PTPN22/C…	106
GO:0071560	BP	GO:0071560	cellular response to transforming growth factor beta stimulus	99/4046	249/18670	6.51415e-11	7.58129e-09	5.41703e-09	COL1A1/COL1A2/HSPA5/ZYX/THBS1/SRC/FURIN/ITGB5/ADAM9/POSTN/BCL9L/HPGD/TGFB1/CAV1/CGN/PMEPA1/LTBP2/MTMR4/CAV2/FBN1/CFLAR/TGFBR3/APPL2/HTRA3/BAMBI/NR3C1/SOX9/NLK/ACVR2A/CD109/LOX/CHST11/OVOL2/SMAD6/PARD6A/PBLD/ONECUT2/WNT7A/COL3A1/COL4A2/DNM2/ID1/GLG1/HTRA1/LTBP3/LTBP1/TGFBR2/TGFBR1/EMILIN1/DAB2/DKK3/ACVR1/FMOD/FERMT2/LRRC32/TGFB1I1/FYN/SMAD7/VASN/ACVRL1/TGFB3/ZEB1/MEF2C/CLDN5/ASPN/PDE2A/WNT2/TGFB2/…	99
GO:0007265	BP	GO:0007265	Ras protein signal transduction	156/4046	448/18670	6.87148e-11	7.85435e-09	5.61214e-09	COL1A2/RHOC/TIMP2/OGT/MAP4K4/FARP1/CYTH2/NISCH/RGL2/NOTCH2/RHOT2/RAB15/SGSM3/MET/RHOQ/CDC42EP1/RAP2B/GNA12/RAB31/FBP1/RHOU/RND3/RALB/PLEKHG3/ECT2/RAB40C/CELSR1/PLK2/HEG1/RAC2/LYN/RRAS/ABCA1/CCNA2/RASA1/RAB4B/EPHB2/MCF2L/CYTH3/DENND1A/IFT27/RHOD/PDPN/PLD1/ARHGEF9/FGD6/PLCE1/KCTD13/RAB27A/CSF1/DOK1/FARP2/RALGPS1/CCDC125/RAB17/PLEKHG4/RHOF/ARHGEF4/DNAJC27/DOK2/ARHGAP6/KSR2/RASGRF1/COL3A1/ITGB1/RAB11…	156
GO:0060348	BP	GO:0060348	bone development	89/4046	217/18670	8.72851e-11	9.80196e-09	7.00376e-09	COL1A1/GNAS/ANXA2/MMP14/COL6A2/COL6A3/COL6A1/SRC/PLS3/PLXNB1/COL12A1/NOTCH2/TGFB1/PTPN6/SULF2/FBN1/TFAP2A/SFRP2/GREM1/IFT80/SOX9/TYROBP/FAM20C/IFT172/RUNX2/LOX/TRIM45/HOXB4/ZFPM1/OSR2/TMEM38B/LRP5L/HAS2/SMPD3/SPARC/SERPINH1/GLG1/LTBP3/VKORC1/TGFBR2/ANXA6/SULF1/SH3PXD2B/CHSY1/ACP5/SCARA3/PIP4K2A/SH2B3/STC1/RAB23/COL14A1/DCHS1/TGFB3/SFRP4/XYLT1/PTPRC/TMEM119/PDGFC/PAPSS2/MEF2C/COMP/FLI1/CSGALNACT1/…	89
GO:0010810	BP	GO:0010810	regulation of cell-substrate adhesion	88/4046	215/18670	1.26178e-10	1.39253e-08	9.94998e-09	COL1A1/FN1/FLNA/MMP14/S100A10/IQGAP1/THBS1/LGALS1/SRC/SERPINE1/PLAU/MACF1/MAP4K4/JAG1/MINK1/ITGA5/CORO1C/POSTN/DUSP3/NID1/MYADM/GBP1/LIMCH1/PHLDB2/RAC2/RASA1/CCDC80/RHOD/PDPN/CDK6/CSF1/HAS2/EMID1/ARHGAP6/ONECUT2/LRP1/DNM2/VEGFA/THY1/ILK/ABL1/RSU1/DAPK3/COL16A1/NRP1/EMILIN1/FBLN2/FZD7/SPOCK1/DLC1/ACVRL1/PTPRJ/LIMS2/SMOC2/PTN/COL8A1/FOXF1/EGFLAM/ABI3BP/TEK/EPHA3/ECM2/SFRP1/CCL21/EDIL3/GPM6B/DDR2/CI…	88
GO:0007162	BP	GO:0007162	negative regulation of cell adhesion	110/4046	289/18670	1.33246e-10	1.4456e-08	1.03292e-08	COL1A1/MMP14/ANXA1/THBS1/LGALS1/SRC/SERPINE1/PLXNB1/PRNP/MAP4K4/FXYD5/TGFBI/JAG1/IL4R/CORO1C/POSTN/PRKCD/CEBPB/TGFB1/PTPN6/DUSP3/SEMA5A/TNFRSF14/MYADM/TNC/GBP1/PHLDB2/RASA1/KLF4/SEMA6A/SNAI2/RC3H2/HAVCR2/VSIG4/CD86/CD300A/IL20RB/LILRB2/FOXJ1/ARHGAP6/IL2RA/PDCD1LG2/LRP1/VEGFA/DUSP1/GPNMB/ZBTB7B/ABL1/RDX/PLXND1/SH2B3/LRRC32/SMAD7/C1QTNF1/FZD7/SPOCK1/DLC1/ACVRL1/SERPINE2/CXCL12/PTPRC/FGL2/PDE5A/CYP1…	110
GO:0051249	BP	GO:0051249	regulation of lymphocyte activation	165/4046	485/18670	1.51786e-10	1.6193e-08	1.15703e-08	MMP14/GSN/ANXA1/FLOT2/GATA3/LGALS1/SRC/PRNP/IL4R/KAT2A/CEBPB/TGFB1/CAV1/PTPN6/DUSP3/TNFRSF14/PNP/EFNB2/RAC2/LYN/ID2/SIRPA/AXL/EXOSC3/NCK1/TYROBP/PRDM1/ADA/RC3H2/HAVCR2/CLCF1/VSIG4/CD86/LILRB4/CD300A/INHBA/AGER/SAMSN1/IL20RB/LILRB2/MNDA/CD209/FOXJ1/DPP4/NOD2/IL2RA/SIRPB1/PDCD1LG2/NLRP3/IL7R/TNFSF9/CTNNB1/CD46/GPNMB/CD276/THY1/ZBTB7B/ABL1/TGFBR2/GAS6/TNFRSF1B/CD4/LRRC32/FYN/SMAD7/VCAM1/CCL2/PTPRC/Z…	165
GO:0060326	BP	GO:0060326	cell chemotaxis	114/4046	304/18670	1.78862e-10	1.87688e-08	1.34108e-08	ANXA1/S100A9/THBS1/CORO1B/SERPINE1/PRKCD/MET/SEMA5A/RAC2/LYN/ITGB2/S100A8/GREM1/ZNF580/HBEGF/HRH1/IL17RA/CSF1/LOX/FCER1G/MPP1/VEGFC/CXCL1/C5AR1/CCL18/MST1/CCR1/C3AR1/CCL3/CCL4/SAA1/CCL13/CCL8/NBL1/VEGFA/DUSP1/PDGFRB/VEGFB/GAS6/PARVA/NRP1/RARRES2/CXCR4/FGFR1/PDGFRA/PDGFB/DYSF/ITGA1/VCAM1/CXCL12/CCL2/JAM3/PIK3CD/SMOC2/S1PR1/AIF1/PTN/SLAMF8/NCKAP1L/DOCK4/LEF1/PDE4B/GPR183/CSF3R/CXCL13/CMKLR1/EGR3/BI…	114
GO:0034333	BP	GO:0034333	adherens junction assembly	47/4046	90/18670	1.8781e-10	1.93898e-08	1.38545e-08	MMP14/S100A10/IQGAP1/ACTN1/THBS1/SRC/VCL/MACF1/MAP4K4/CORO1C/DUSP3/LIMCH1/ITGA2/PHLDB2/RHOD/ARHGAP6/CTNNB1/LRP1/VEGFA/THY1/ABL1/DAPK3/COL16A1/NRP1/FERMT2/SMAD7/DLC1/ACVRL1/PTPRJ/SORBS1/TEK/EPHA3/SFRP1/GPM6B/TRIP6/PIP5K1A/HIPK1/ROCK1/PDPK1/PTK2B/ROCK2/LIMS1/TESK2/EPB41L5/RAMP2/APOD/FAM107A	47
GO:0030168	BP	GO:0030168	platelet activation	68/4046	153/18670	2.37838e-10	2.41651e-08	1.72666e-08	COL1A1/GNAS/COL1A2/FLNA/SRC/VCL/PRKCD/GNA15/PTPN6/RAP2B/GNA12/PLSCR1/THBD/LYN/AXL/ITPR2/PDPN/FCER1G/ADAMTS13/SAA1/MYH9/COL3A1/TLN1/CSRP1/MYL9/VWF/ILK/APOE/METAP1/GAS6/DGKQ/SH2B3/F2R/FYN/PDGFRA/PDGFB/C1QTNF1/ITPR1/SERPINE2/FERMT3/STXBP1/COMP/LCP2/PLEK/GNG2/PIK3R5/F2RL3/IL6/ADRA2A/ITGB3/TRPC6/F2RL2/MYL12A/PTPN11/FZD6/PDPK1/CD40/GNA11/PIK3CA/TLR4/VAV1/LCK/PRKCB/PRKCQ/MERTK/NOS3/SELP/GNA14	68
GO:0018212	BP	GO:0018212	peptidyl-tyrosine modification	131/4046	366/18670	3.04257e-10	3.04305e-08	2.17434e-08	CD44/IQGAP1/TNFRSF1A/SRC/PRNP/ITGA5/EPHB4/PRKCD/TGFB1/CAV1/MET/PTPN6/RAP2B/TNFRSF14/INSR/IGF1R/ICAM1/CLK2/SH3BP5/LYN/SPINK1/SFRP2/DYRK1B/EGFR/ITGB2/GREM1/EPHB2/MELK/AXL/EIF2AK2/HBEGF/CSF1R/EFEMP1/AFAP1L2/SRCIN1/LRP8/CLCF1/AREG/TREM2/CD300A/SAMSN1/FER/EREG/SRMS/APP/VEGFA/JAK1/SOCS3/THY1/ABL1/CLK1/PDGFRB/GAS6/NRP1/HCLS1/PECAM1/DGKQ/ACVR1/CSPG4/CD4/SH2B3/FGFR1/FYN/PDGFRA/PDGFB/TPST1/PTPRJ/KITLG/TIE1…	131
GO:0018108	BP	GO:0018108	peptidyl-tyrosine phosphorylation	130/4046	363/18670	3.40684e-10	3.35495e-08	2.3972e-08	CD44/IQGAP1/TNFRSF1A/SRC/PRNP/ITGA5/EPHB4/PRKCD/TGFB1/CAV1/MET/PTPN6/RAP2B/TNFRSF14/INSR/IGF1R/ICAM1/CLK2/SH3BP5/LYN/SPINK1/SFRP2/DYRK1B/EGFR/ITGB2/GREM1/EPHB2/MELK/AXL/EIF2AK2/HBEGF/CSF1R/EFEMP1/AFAP1L2/SRCIN1/LRP8/CLCF1/AREG/TREM2/CD300A/SAMSN1/FER/EREG/SRMS/APP/VEGFA/JAK1/SOCS3/THY1/ABL1/CLK1/PDGFRB/GAS6/NRP1/HCLS1/PECAM1/DGKQ/ACVR1/CSPG4/CD4/SH2B3/FGFR1/FYN/PDGFRA/PDGFB/PTPRJ/KITLG/TIE1/CLK4/…	130
GO:0048008	BP	GO:0048008	platelet-derived growth factor receptor signaling pathway	34/4046	57/18670	5.74894e-10	5.5756e-08	3.98392e-08	IQGAP1/SRC/SGPL1/SLC9A3R1/PTPN12/MYO1E/F3/LOX/SMPD3/FER/LRP1/VEGFA/HIP1R/ABL1/RAPGEF1/PDGFRB/NRP1/PDGFRA/PDGFB/PTPRJ/PDGFC/NR4A3/PDGFRL/SNCA/PTGIR/PTPN11/BCAR1/PLEKHA1/PIK3C2A/CBL/HIP1/LRIG2/APOD/PDGFD	34
GO:0002687	BP	GO:0002687	positive regulation of leukocyte migration	59/4046	128/18670	6.38616e-10	6.10116e-08	4.35944e-08	MMP14/THBS1/SERPINE1/TGFB1/TNFRSF14/ICAM1/ITGA2/RAC2/ZNF580/CSF1/VEGFC/C5AR1/TREM2/CCR1/C3AR1/AGER/XG/CCL3/CCL4/CCL8/APP/VEGFA/CD99/THY1/IL1R1/VEGFB/GAS6/RARRES2/CD99L2/DYSF/KITLG/CXCL12/AIF1/PTN/NCKAP1L/ITGA4/CXCL13/CMKLR1/IL6/CCL21/CCL19/CD74/WNK1/ADAM10/LGALS9/ADAM8/AKIRIN1/PYCARD/ADAM17/PTK2B/DOCK8/CCL5/GPSM3/CXCL10/MOSPD2/SPN/PLVAP/PDGFD/SELP	59
GO:0072678	BP	GO:0072678	T cell migration	37/4046	65/18670	6.50082e-10	6.11938e-08	4.37246e-08	MSN/TNFRSF14/ICAM1/ECM1/XG/CCL3/APP/CD99/CD99L2/CXCL12/CCL2/PIK3CD/S1PR1/AIF1/IL27RA/ITGA4/CD200/GPR183/CXCL13/MYO1G/CCL21/WNK1/ADAM10/ADAM8/PYCARD/ADAM17/CRK/SLC12A2/DOCK8/CCL5/CXCL10/ITGB7/SPN/CXCL11/ZAP70/CXCR3/APOD	37
GO:0042129	BP	GO:0042129	regulation of T cell proliferation	68/4046	156/18670	6.62651e-10	6.14729e-08	4.3924e-08	ANXA1/PRNP/CEBPB/TGFB1/PTPN6/TNFRSF14/PNP/RAC2/NCK1/HAVCR2/VSIG4/CD86/AGER/IL20RB/LILRB2/CD209/FOXJ1/IL2RA/PDCD1LG2/TNFSF9/CTNNB1/CD46/GPNMB/CD276/ZBTB7B/TGFBR2/TNFRSF1B/CD4/LRRC32/VCAM1/PTPRC/AIF1/PDE5A/NCKAP1L/SASH3/IL6/TNFSF4/LILRB1/IGF1/CD28/EBI3/CD1D/CCL19/TFRC/LGALS9/TWSG1/IRF1/DLG1/PYCARD/CORO1A/PELI1/CCDC88B/CCL5/IL18/PAWR/JAK3/IL6ST/CD3E/IDO1/RASAL3/CD6/SPN/IL15/ZAP70/LGALS9C/CTLA4/PRKCQ…	68
GO:0050678	BP	GO:0050678	regulation of epithelial cell proliferation	133/4046	378/18670	8.08084e-10	7.38935e-08	5.27988e-08	SFN/RTN4/STAT1/THBS1/GATA3/HIF1A/YAP1/PPARG/NOTCH2/TGFB1/CAV1/MYC/SEMA5A/CAV2/PTPRM/SULF2/EFNB2/SFRP2/CFLAR/TGFBR3/EGFR/IFT80/GATA2/ECM1/SOX9/SNAI2/F3/ZNF580/NRP2/SAV1/CDK6/ATP7A/IFT172/CD109/OVOL2/VEGFC/C5AR1/OSR2/MST1/AREG/PBLD/HAS2/ATOH8/VASH2/GPC3/FGFBP1/NOD2/ALDH1A2/TGM1/EREG/SCN5A/WNT7A/SPARC/CTNNB1/LAMB1/ID1/MAGED1/VEGFA/LAMC1/ESRP2/APOE/HTRA1/VEGFB/SERPINF1/SULF1/NRP1/TGFBR1/HMOX1/FGFR1/K…	133
GO:0030323	BP	GO:0030323	respiratory tube development	74/4046	176/18670	8.75511e-10	7.89316e-08	5.63987e-08	MMP14/TRAF4/YAP1/FOXA1/TNC/CELSR1/HEG1/FSTL3/EGFR/AIMP2/SOX9/PDPN/SAV1/CHI3L1/ATP7A/LOX/ADA/RC3H2/ADAMTS2/TMEM38B/SMPD3/GPC3/FOXJ1/ABCA12/ALDH1A2/LAMA1/SPARC/CTNNB1/CTSZ/ID1/VEGFA/IGFBP5/PTK7/ESRP2/LTBP3/TGFBR2/TNS3/LIPA/PDGFRB/CRISPLD2/RCN3/FGFR1/PDGFRA/THRA/TGFB3/PTN/FOXF1/FGF7/WNT2/GATA6/LOXL3/PKDCC/PCSK5/GLI2/ZFPM2/HSD11B1/FGF1/WNT11/EP300/SP3/TIMELESS/KRAS/MAN1A2/RBPJ/HSPB11/BMPR1A/MAN2A1/AC…	74
GO:0034341	BP	GO:0034341	response to interferon-gamma	81/4046	199/18670	9.30852e-10	8.27553e-08	5.91309e-08	GSN/IFITM3/CD44/ZYX/STAT1/PPARG/IFI30/PRKCD/OAS2/IFITM1/DAPK1/MT2A/ICAM1/GBP1/TRIM22/SIRPA/CASP1/TRIM62/CD58/MRC1/GBP5/SLC11A1/CCL18/ADAMTS13/CCL3/CCL4/GBP6/CCL13/CCL8/VIM/JAK1/SOCS3/DAPK3/IFITM2/VCAM1/CCL2/STXBP1/AIF1/HCK/WAS/IRF8/CCL11/CCL21/FCGR1B/FCGR1A/SNCA/CCL14/NCAM1/CCL19/B2M/BST2/GBP2/PARP14/PML/IRF3/IRF9/LGALS9/IRF1/SP100/MED1/GBP3/GBP4/TRIM38/IRF7/NMI/RAB20/NLRC5/NR1H3/CCL5/TRIM21/KIF1…	81
GO:0030282	BP	GO:0030282	bone mineralization	54/4046	114/18670	9.76737e-10	8.56451e-08	6.11957e-08	COL1A2/HIF1A/TGFB1/KLF10/SRGN/TFAP2A/BCOR/GREM1/ECM1/SOX9/ACVR2A/FAM20C/LOX/OSR2/CCR1/TMEM38B/PTHLH/SMPD3/GPC3/CCL3/GPNMB/LTBP3/MGP/ANKH/ACVR1/SNX10/TGFB3/TMEM119/S1PR1/MEF2C/PTN/COMP/SLC8A1/BMP2K/ROR2/ASPN/TWIST1/BMP6/GPM6B/PKDCC/IGF1/ENPP1/DDR2/WNT11/ISG15/GJA1/ATP2B1/PTK2B/BMPR1A/ACVR2B/FBXL15/FGR/TXLNG/CLEC3B	54
GO:0051235	BP	GO:0051235	maintenance of location	119/4046	330/18670	1.17454e-09	1.0149e-07	7.25171e-08	FLNA/HSPA5/GSN/S100A9/ANXA5/DIAPH1/PPARG/HEXB/PNPLA2/SORL1/TGFB1/CAV1/PTPN6/DGAT1/ARHGAP21/DGAT2/LYN/FBN1/ABCA1/SRGN/SUFU/S100A8/MYO5A/ITPR2/PLCE1/PLCB1/BBS4/SPAG4/MSR1/ACACB/TRPV1/P2RY6/PLIN5/TMEM38B/SLC30A2/CCL3/PLCH1/CASQ1/B4GALNT1/SLC30A4/PLA2G10/FTL/TLN1/NBL1/C3/ITGAV/THY1/APOE/ABL1/LTBP1/ANXA6/OSBPL8/CD4/F2R/KDELR3/PKD2/DYSF/SYNE1/ITPR1/RASA3/PTPRC/APLNR/EPB41L3/DZIP1/SLC8A1/CLIC2/JPH2/CACN…	119
GO:0032103	BP	GO:0032103	positive regulation of response to external stimulus	117/4046	323/18670	1.18915e-09	1.0149e-07	7.25171e-08	S100A9/THBS1/TNFRSF1A/CTSC/SERPINE1/TGM2/TNIP1/OPTN/CEBPB/TGFB1/MET/SEMA5A/THBD/LDLR/ITGA2/RAC2/EGFR/S100A8/DDX60/F3/ZNF580/OSMR/IL17RA/CSF1/FCER1G/VEGFC/ADORA2B/GBP5/C5AR1/HAVCR2/CCL18/TREM2/CCR1/C3AR1/AGER/CCL3/CCL4/NOD2/IL17RB/LRP1/VEGFA/C3/MGST2/PDGFRB/VEGFB/GAS6/VAMP7/NRP1/RARRES2/CXCR4/FGFR1/PDGFB/DYSF/CXCL12/SMOC2/S1PR1/AIF1/PTN/GPRC5B/NCKAP1L/CLEC7A/CXCL13/CMKLR1/PDE2A/LPL/BMP6/LY96/IL6/C…	117
GO:1902903	BP	GO:1902903	regulation of supramolecular fiber organization	125/4046	352/18670	1.35603e-09	1.14209e-07	8.16057e-08	HSPA8/FLNA/GSN/CAPG/S100A10/RHOC/CORO1B/COTL1/LIMA1/CLIP1/PRKCD/TMOD3/MET/CDC42EP1/SEMA5A/ARPC5L/BAIAP2/MYADM/LDLR/ICAM1/GBA2/LIMCH1/NIN/PHLDB2/RASA1/PICK1/NCK1/SPIRE2/BBS4/PPP1R9A/ACTR3B/SPTBN5/CHADL/INPP5J/RGS4/ARHGAP6/FER/APP/DSTN/ID1/AEBP1/TPM1/APOE/HIP1R/ABL1/RDX/SORBS3/SYNPO/SH3PXD2B/NRP1/TGFBR1/EMILIN1/HCLS1/FCHSD1/CDC42EP3/FHOD1/BIN1/MAP1B/ELN/DLC1/SHANK3/SYNPO2/TGFB3/CFL2/ARHGEF10/CXCL12…	125
GO:0002695	BP	GO:0002695	negative regulation of leukocyte activation	73/4046	175/18670	1.72705e-09	1.43569e-07	1.02584e-07	ANXA1/PRNP/IL4R/CEBPB/TGFB1/PTPN6/DUSP3/TNFRSF14/LDLR/LYN/ID2/AXL/TYROBP/RC3H2/HAVCR2/VSIG4/CD86/CD300A/INHBA/SAMSN1/IL20RB/LILRB2/MNDA/FOXJ1/IL2RA/FER/PDCD1LG2/CD300LF/GPNMB/ZBTB7B/HMOX1/LRRC32/SMAD7/PTPRC/FGL2/PDE5A/FOXF1/RUNX3/CD200/HLX/FCGR2B/LOXL3/LST1/CST7/SFRP1/TIGIT/TNFSF4/BTK/LILRB1/TNFAIP8L2/DTX1/PTPN22/CD84/CD74/LGALS9/TWSG1/IRF1/DLG1/PELI1/NR1H3/SOCS6/PARP3/PAWR/JAK3/IDO1/SOCS1/ADORA2…	73
GO:0030324	BP	GO:0030324	lung development	72/4046	172/18670	1.85469e-09	1.52203e-07	1.08753e-07	MMP14/YAP1/FOXA1/TNC/CELSR1/HEG1/FSTL3/EGFR/AIMP2/SOX9/PDPN/SAV1/CHI3L1/ATP7A/LOX/ADA/RC3H2/ADAMTS2/TMEM38B/SMPD3/GPC3/FOXJ1/ABCA12/ALDH1A2/LAMA1/SPARC/CTNNB1/CTSZ/ID1/VEGFA/IGFBP5/PTK7/ESRP2/LTBP3/TGFBR2/TNS3/LIPA/PDGFRB/CRISPLD2/RCN3/FGFR1/PDGFRA/THRA/TGFB3/PTN/FOXF1/FGF7/WNT2/GATA6/LOXL3/PKDCC/GLI2/ZFPM2/HSD11B1/FGF1/WNT11/EP300/SP3/TIMELESS/KRAS/MAN1A2/RBPJ/HSPB11/BMPR1A/MAN2A1/ACVR2B/KLF2/NF…	72
GO:0051017	BP	GO:0051017	actin filament bundle assembly	66/4046	153/18670	1.98609e-09	1.60923e-07	1.14984e-07	FLNA/S100A10/FSCN1/ACTN1/ZYX/RHOC/SRC/PLS3/CORO1B/LIMA1/ITGB5/MET/RND3/BAIAP2/MYO1B/LIMCH1/PHLDB2/RHOD/SHROOM1/SPIRE2/KCTD13/BBS4/PPP1R9A/RHOF/ARHGAP6/ID1/TPM1/ABL1/DPYSL3/RDX/SORBS3/SYNPO/SH3PXD2B/NRP1/TGFBR1/FHOD1/ELN/DLC1/SHANK3/SYNPO2/TGFB3/ARHGEF10/SORBS1/PDXP/S1PR1/AIF1/PLEK/WAS/ARHGAP28/SFRP1/NOX4/GPR65/WNT11/PFN1/ARAP1/TESK1/ROCK1/PTK2B/ROCK2/ALMS1/PLS1/PAWR/BAG4/NEDD9/ARHGEF15/FAM107A	66
GO:0050673	BP	GO:0050673	epithelial cell proliferation	147/4046	434/18670	2.1369e-09	1.70979e-07	1.22169e-07	SFN/MMP14/RTN4/STAT1/THBS1/GATA3/HIF1A/YAP1/PPARG/NOTCH2/CEBPB/TGFB1/CAV1/MYC/SEMA5A/CAV2/PTPRM/SULF2/SERPINB1/EFNB2/SFRP2/LOXL2/CFLAR/TGFBR3/ID2/EGFR/IFT80/GATA2/ECM1/SOX9/SNAI2/F3/ZNF580/NRP2/SAV1/CDK6/ACVR2A/ATP7A/IFT172/CD109/FAP/OVOL2/HNF1B/VEGFC/C5AR1/OSR2/MST1/AREG/PBLD/HAS2/ATOH8/VASH2/GPC3/FGFBP1/NOD2/ALDH1A2/TGM1/EREG/SCN5A/WNT7A/SPARC/CTNNB1/LAMB1/ID1/MAGED1/VEGFA/LAMC1/IGFBP5/ESRP2/AP…	147
GO:0006024	BP	GO:0006024	glycosaminoglycan biosynthetic process	52/4046	110/18670	2.16909e-09	1.71412e-07	1.22478e-07	TGFB1/EXT2/NDST1/ST3GAL4/EXT1/EXTL3/DSE/CHST15/CHST11/UST/HAS2/B4GALT6/SMPD3/GPC3/GPC2/ST3GAL6/HSPG2/BGN/LUM/CHPF/DCN/VCAN/SDC3/PDGFRB/CHSY1/B3GNT2/SDC2/CSPG4/FMOD/ST3GAL2/PDGFB/CSGALNACT2/CHST12/GPC4/CHST3/XYLT1/PRELP/ST3GAL3/CSGALNACT1/GPC6/DSEL/CHST7/CHST1/GALNT5/ANGPT1/CHST6/CHSY3/HS2ST1/B4GALT7/GLCE/EXTL2/GPC1	52
GO:0030099	BP	GO:0030099	myeloid cell differentiation	142/4046	416/18670	2.24777e-09	1.74094e-07	1.24395e-07	GNAS/ANXA2/DHRS2/ACTN1/STAT1/THBS1/GATA3/SRC/HIF1A/JAG1/PPARG/NOTCH2/CEBPB/TGFB1/TMOD3/PTPN6/MYC/KLF10/C1QC/TNRC6A/SLC25A38/LYN/FBN1/P4HTM/TGFBR3/FSTL3/ID2/GATA2/CSF1R/CDK6/CASP9/TYROBP/MMP9/ACVR2A/FAM20C/CD109/CSF1/FARP2/LOX/FCER1G/SPI1/ZFPM1/FLVCR1/TREM2/CCR1/LILRB4/INHBA/TESC/GPC3/CCL3/OSCAR/HOXB8/CLEC5A/ETV2/MYH9/APP/CTNNB1/VEGFA/MYL9/ESRRA/TGFBR2/HCLS1/MAFB/CD4/OSTM1/PIP4K2A/SH2B3/THRA/SNX10…	142
GO:0007045	BP	GO:0007045	cell-substrate adherens junction assembly	42/4046	81/18670	2.28463e-09	1.74094e-07	1.24395e-07	MMP14/S100A10/IQGAP1/ACTN1/THBS1/SRC/MACF1/MAP4K4/CORO1C/DUSP3/LIMCH1/ITGA2/PHLDB2/RHOD/ARHGAP6/LRP1/VEGFA/THY1/ABL1/DAPK3/COL16A1/NRP1/FERMT2/DLC1/ACVRL1/PTPRJ/SORBS1/TEK/EPHA3/SFRP1/GPM6B/TRIP6/PIP5K1A/ROCK1/PDPK1/PTK2B/ROCK2/LIMS1/TESK2/EPB41L5/APOD/FAM107A	42
GO:0048041	BP	GO:0048041	focal adhesion assembly	42/4046	81/18670	2.28463e-09	1.74094e-07	1.24395e-07	MMP14/S100A10/IQGAP1/ACTN1/THBS1/SRC/MACF1/MAP4K4/CORO1C/DUSP3/LIMCH1/ITGA2/PHLDB2/RHOD/ARHGAP6/LRP1/VEGFA/THY1/ABL1/DAPK3/COL16A1/NRP1/FERMT2/DLC1/ACVRL1/PTPRJ/SORBS1/TEK/EPHA3/SFRP1/GPM6B/TRIP6/PIP5K1A/ROCK1/PDPK1/PTK2B/ROCK2/LIMS1/TESK2/EPB41L5/APOD/FAM107A	42
GO:0050679	BP	GO:0050679	positive regulation of epithelial cell proliferation	82/4046	206/18670	2.58768e-09	1.94867e-07	1.39238e-07	RTN4/HIF1A/NOTCH2/TGFB1/MYC/SEMA5A/CAV2/CFLAR/EGFR/GATA2/ECM1/SOX9/F3/ZNF580/NRP2/ATP7A/VEGFC/C5AR1/OSR2/MST1/AREG/HAS2/VASH2/FGFBP1/NOD2/TGM1/SCN5A/WNT7A/CTNNB1/LAMB1/ID1/VEGFA/LAMC1/ESRP2/HTRA1/VEGFB/NRP1/TGFBR1/HMOX1/FGFR1/PDGFB/FZD7/DYSF/TNFSF12/SMO/ACVRL1/CXCL12/APLNR/AKT3/PTN/ITGA4/EGR3/NR4A3/FGF7/PPP1R16B/WNT2/TEK/TWIST1/CCL11/SFRP1/BMP6/ITGB3/FGF2/IGF1/FGF1/CYBA/KDM5B/NF1/BAD/MED1/RREB1/A…	82
GO:0071346	BP	GO:0071346	cellular response to interferon-gamma	74/4046	180/18670	2.89915e-09	2.15785e-07	1.54184e-07	GSN/CD44/ZYX/STAT1/PPARG/IFI30/PRKCD/OAS2/DAPK1/MT2A/ICAM1/GBP1/TRIM22/SIRPA/CASP1/TRIM62/CD58/MRC1/GBP5/CCL18/ADAMTS13/CCL3/CCL4/GBP6/CCL13/CCL8/VIM/JAK1/SOCS3/DAPK3/VCAM1/CCL2/STXBP1/AIF1/HCK/WAS/IRF8/CCL11/CCL21/FCGR1B/FCGR1A/CCL14/NCAM1/CCL19/B2M/GBP2/PARP14/PML/IRF3/IRF9/LGALS9/IRF1/SP100/MED1/GBP3/GBP4/TRIM38/IRF7/NMI/RAB20/NLRC5/NR1H3/CCL5/TRIM21/KIF16B/OASL/PIAS1/TLR2/CIITA/TLR4/SOCS1/STX…	74
GO:0110053	BP	GO:0110053	regulation of actin filament organization	98/4046	261/18670	3.08328e-09	2.25236e-07	1.60937e-07	FLNA/GSN/CAPG/S100A10/RHOC/CORO1B/COTL1/LIMA1/PRKCD/TMOD3/MET/CDC42EP1/SEMA5A/ARPC5L/BAIAP2/MYADM/ICAM1/GBA2/LIMCH1/PHLDB2/RASA1/PICK1/NCK1/SPIRE2/BBS4/PPP1R9A/ACTR3B/SPTBN5/RGS4/ARHGAP6/FER/DSTN/ID1/TPM1/HIP1R/ABL1/RDX/SORBS3/SYNPO/SH3PXD2B/NRP1/TGFBR1/HCLS1/FCHSD1/CDC42EP3/FHOD1/BIN1/ELN/DLC1/SHANK3/SYNPO2/TGFB3/CFL2/ARHGEF10/CXCL12/RHOBTB1/LMOD1/PDXP/S1PR1/HCK/PLEK/NCKAP1L/WAS/IQGAP2/CCL11/ARH…	98
GO:0007178	BP	GO:0007178	transmembrane receptor protein serine/threonine kinase signaling pathway	123/4046	349/18670	3.09651e-09	2.25236e-07	1.60937e-07	COL1A2/HSPA5/ZYX/THBS1/SRC/FURIN/IRAK1/ITGB5/ADAM9/BCL9L/SORL1/HPGD/TGFB1/CAV1/CGN/PMEPA1/LTBP2/MTMR4/CAV2/RBPMS/FBN1/SFRP2/TGFBR3/FSTL3/APPL2/HTRA3/GREM1/BAMBI/PELO/NLK/ACVR2A/BMP3/CD109/RUNX2/LOX/WWTR1/CHST11/OVOL2/FAM83G/LNPEP/SMAD6/PARD6A/PBLD/INHBA/ATOH8/ZNF423/MAGI2/SMPD3/GPC3/ONECUT2/FOXD1/ETV2/COL3A1/VIM/FSTL1/DNM2/ID1/NBL1/GLG1/ILK/ABL1/HTRA1/LTBP3/LTBP1/TGFBR2/SULF1/TGFBR1/EMILIN1/DAB2/…	123
GO:0072676	BP	GO:0072676	lymphocyte migration	52/4046	111/18670	3.2258e-09	2.32004e-07	1.65773e-07	GATA3/MSN/TNFRSF14/ICAM1/STK10/ECM1/CCL18/XG/CCL3/CCL4/SAA1/CCL13/CCL8/APP/CD99/GAS6/CD99L2/CXCL12/CCL2/PIK3CD/S1PR1/AIF1/IL27RA/ITGA4/CD200/GPR183/CXCL13/MYO1G/CCL11/CCL21/CH25H/CCL14/CCL19/WNK1/ADAM10/ADAM8/PYCARD/ADAM17/PTK2B/CRK/SLC12A2/DOCK8/CKLF/CCL5/CXCL10/ITGB7/SPN/CXCL11/ZAP70/KLRK1/CXCR3/APOD	52
GO:0051250	BP	GO:0051250	negative regulation of lymphocyte activation	63/4046	146/18670	4.51659e-09	3.2123e-07	2.29527e-07	ANXA1/PRNP/IL4R/CEBPB/TGFB1/PTPN6/DUSP3/TNFRSF14/LYN/ID2/AXL/TYROBP/RC3H2/HAVCR2/VSIG4/CD86/CD300A/INHBA/SAMSN1/IL20RB/LILRB2/MNDA/FOXJ1/IL2RA/PDCD1LG2/GPNMB/ZBTB7B/LRRC32/SMAD7/FGL2/PDE5A/RUNX3/HLX/FCGR2B/LOXL3/LST1/SFRP1/TIGIT/TNFSF4/BTK/LILRB1/TNFAIP8L2/DTX1/PTPN22/CD74/LGALS9/TWSG1/IRF1/DLG1/PELI1/SOCS6/PARP3/PAWR/JAK3/IDO1/SOCS1/ADORA2A/SPN/LAG3/LGALS9C/CTLA4/SLA2/MERTK	63
GO:0006023	BP	GO:0006023	aminoglycan biosynthetic process	53/4046	115/18670	4.69269e-09	3.30087e-07	2.35856e-07	TGFB1/EXT2/NDST1/ST3GAL4/EXT1/EXTL3/B3GNT5/DSE/CHST15/CHST11/UST/HAS2/B4GALT6/SMPD3/GPC3/GPC2/ST3GAL6/HSPG2/BGN/LUM/CHPF/DCN/VCAN/SDC3/PDGFRB/CHSY1/B3GNT2/SDC2/CSPG4/FMOD/ST3GAL2/PDGFB/CSGALNACT2/CHST12/GPC4/CHST3/XYLT1/PRELP/ST3GAL3/CSGALNACT1/GPC6/DSEL/CHST7/CHST1/GALNT5/ANGPT1/CHST6/CHSY3/HS2ST1/B4GALT7/GLCE/EXTL2/GPC1	53
GO:0030217	BP	GO:0030217	T cell differentiation	91/4046	240/18670	6.38215e-09	4.44045e-07	3.17282e-07	ANXA1/GATA3/IL4R/KAT2A/TGFB1/PATZ1/PNP/SATB1/CDK6/ATP7A/PRDM1/RUNX2/FCER1G/ADA/RSAD2/RC3H2/ZFPM1/CD86/LILRB4/LILRB2/FOXJ1/IL2RA/NLRP3/IL7R/TNFSF9/CTNNB1/CD46/ZBTB7B/ABL1/TGFBR2/MAFB/CD4/SMAD7/FZD7/PTPRC/PIK3CD/ZEB1/FGL2/NCKAP1L/SASH3/DOCK2/RUNX3/LEF1/GPR183/HLX/EGR3/LOXL3/FZD8/CD27/IL6/CYP26B1/TNFSF4/RHOH/DTX1/PTPN22/GLI2/SLAMF6/CD28/CD1D/CCL19/B2M/CD74/PRKDC/TCIRG1/LGALS9/IRF1/SP3/BAD/ADAM8/ADAM…	91
GO:0090130	BP	GO:0090130	tissue migration	125/4046	360/18670	6.45699e-09	4.44421e-07	3.17551e-07	RTN4/S100A2/ANXA1/THBS1/GATA3/SRC/CORO1B/HIF1A/MACF1/MAP4K4/PPARG/ADAM9/CORO1C/EPHB4/TGFB1/DNAJA4/MET/SEMA5A/ANLN/PTPRM/AMOTL1/EFNB2/KRT16/ITGA2/PLK2/LOXL2/KLF4/ITGB2/GREM1/GATA2/SOX9/ZNF580/NRP2/HBEGF/MMP9/ANXA3/FAP/VEGFC/PBLD/HAS2/ATOH8/PTPRR/FGFBP1/DPP4/WNT7A/MYH9/SPARC/ITGB1/RAB11A/ID1/ACTA2/VEGFA/DCN/APOE/ABL1/TGFBR2/PLXND1/KANK2/SERPINF1/NRP1/TGFBR1/ACTG2/HMOX1/PECAM1/MAP3K3/SPRED1/FGFR1/ST…	125
GO:0003170	BP	GO:0003170	heart valve development	34/4046	61/18670	6.72352e-09	4.53169e-07	3.23801e-07	GATA3/TNFRSF1A/JAG1/NOTCH2/TGFB1/MDM4/SOX9/SNAI2/PRDM1/ZFPM1/SMAD6/TGFBR2/EMILIN1/TNFRSF1B/ACVR1/ELN/DCHS1/HEYL/MEF2C/NFATC1/GJA5/ADAMTS9/PDE2A/TWIST1/TGFB2/SNAI1/OLFM1/HECTD1/ROCK1/ROCK2/RBPJ/BMPR1A/RB1/NOS3	34
GO:0051924	BP	GO:0051924	regulation of calcium ion transport	95/4046	254/18670	6.72567e-09	4.53169e-07	3.23801e-07	ANXA2/AHNAK/DIAPH1/PRNP/TGFB1/CAV1/PTPN6/EPB41/PACSIN3/STIM1/ICAM1/CACNB3/LYN/SPINK1/MYO5A/ORAI1/SPHK2/PLA2G6/CACNB1/P2RY6/CCR1/TMEM38B/RRAD/LILRB2/CCL3/CCL4/RGS4/CACNA1D/CASQ1/S100A1/CACNB2/CTNNB1/THY1/ABL1/PDGFRB/MYLK/CXCR4/CD4/F2R/PKD2/STC1/FYN/PDGFB/BIN1/DYSF/CXCL12/CCL2/APLNR/RAMP3/GEM/TRPV2/SLC8A1/CLIC2/PDE4B/JPH2/CACNA1C/DMD/TRPC1/F2RL3/ADRA2A/ANK2/LILRB1/PLN/TRPC6/SNCA/AKAP6/GNAO1/FGF14/C…	95
GO:0061572	BP	GO:0061572	actin filament bundle organization	66/4046	157/18670	7.04872e-09	4.68026e-07	3.34417e-07	FLNA/S100A10/FSCN1/ACTN1/ZYX/RHOC/SRC/PLS3/CORO1B/LIMA1/ITGB5/MET/RND3/BAIAP2/MYO1B/LIMCH1/PHLDB2/RHOD/SHROOM1/SPIRE2/KCTD13/BBS4/PPP1R9A/RHOF/ARHGAP6/ID1/TPM1/ABL1/DPYSL3/RDX/SORBS3/SYNPO/SH3PXD2B/NRP1/TGFBR1/FHOD1/ELN/DLC1/SHANK3/SYNPO2/TGFB3/ARHGEF10/SORBS1/PDXP/S1PR1/AIF1/PLEK/WAS/ARHGAP28/SFRP1/NOX4/GPR65/WNT11/PFN1/ARAP1/TESK1/ROCK1/PTK2B/ROCK2/ALMS1/PLS1/PAWR/BAG4/NEDD9/ARHGEF15/FAM107A	66
GO:0050764	BP	GO:0050764	regulation of phagocytosis	47/4046	98/18670	7.09241e-09	4.68026e-07	3.34417e-07	PPARG/TGFB1/RAB31/ITGA2/APPL2/SIRPA/GATA2/SPHK1/RAB27A/FCER1G/IL15RA/SLC11A1/TREM2/CD300A/SIRPB1/CD300LF/LRP1/DNM2/C3/ITGAV/RAPGEF1/MFGE8/GAS6/C4A/C2/DYSF/PTPRJ/CCL2/PTPRC/SYT11/HCK/NCKAP1L/DOCK2/CLEC7A/FCGR2B/TUB/CYBA/APPL1/PYCARD/SYT7/IL2RG/TLR2/FGR/IL2RB/IL15/SIRPG/MERTK	47
GO:0071496	BP	GO:0071496	cellular response to external stimulus	119/4046	339/18670	7.24845e-09	4.73442e-07	3.38287e-07	COL1A1/HSPA8/HSPA5/ATP1A1/TNFRSF1A/LAMP2/PPARG/NAMPT/POSTN/TGFB1/AKR1C3/BAG3/PIK3C2B/RALB/BAIAP2/GCLC/KLF10/ICAM1/TNC/SSH1/TNRC6A/ITGA2/CACNB3/UPP1/LYN/SFRP2/EGFR/PICK1/DSC2/AXL/FOSL1/SOX9/SNAI2/EIF2AK2/NPRL2/ITFG2/KRT20/MAP3K1/DEPDC5/CASP1/CYBB/RRAGC/RRAGB/FAS/ADORA2B/TRPV1/NUAK2/TNFRSF10A/CD68/AQP1/GAS6/KANK2/GABARAPL1/HMOX1/WIPI1/FYN/VCAM1/PTPRC/HABP4/PDXP/RRAGD/MMP7/AIF1/PTN/ITGA4/FOLR2/PDE2A…	119
GO:0097529	BP	GO:0097529	myeloid leukocyte migration	82/4046	210/18670	7.42386e-09	4.80001e-07	3.42974e-07	MMP14/ANXA1/S100A9/THBS1/SERPINE1/RAC2/LYN/ITGB2/S100A8/GREM1/SIRPA/PLCB1/HRH1/IL17RA/CSF1/FCER1G/MPP1/VEGFC/CXCL1/C5AR1/CCL18/MST1/TREM2/CCR1/C3AR1/CD300A/AGER/XG/CCL3/CCL4/SAA1/CCL13/CCL8/NBL1/VEGFA/CD99/DUSP1/IL1R1/VEGFB/EMILIN1/RARRES2/PECAM1/CD99L2/PDGFB/DYSF/ITGA1/CXCL12/CCL2/JAM3/PIK3CD/AIF1/SLAMF8/NCKAP1L/ROR2/CD200/PDE4B/CSF3R/CXCL13/CMKLR1/TGFB2/CCL11/IL6/CXCL2/CCL21/ITGA9/CCL14/CCL19/R…	82
GO:0072001	BP	GO:0072001	renal system development	106/4046	293/18670	7.63947e-09	4.89003e-07	3.49405e-07	IQGAP1/STAT1/GATA3/SGPL1/JAG1/YAP1/HPGD/TGFB1/MYC/NID1/MYO1E/SULF2/EFNB2/FBN1/TFAP2A/CFLAR/CEP55/FSTL3/ID2/IFT140/IFT27/SOX9/CASP9/MMP9/PLCE1/CEP290/WWTR1/AHI1/UPK3A/HNF1B/IFT88/OSR2/SMAD6/KLHL3/HAS2/MAGI2/GPC3/KLF15/FOXJ1/ALDH1A2/EMX2/FOXD1/HOXD11/CTNNB1/COL4A1/MAGED1/ACTA2/VEGFA/LAMB2/DCN/ILK/PDGFRB/KANK2/SERPINF1/SULF1/NRP1/TGFBR1/PECAM1/CD34/FGFR1/PKD2/SMAD7/PDGFRA/PDGFB/GLIS2/SMO/DCHS1/HEYL/…	106
GO:0003158	BP	GO:0003158	endothelium development	58/4046	132/18670	8.1598e-09	5.14024e-07	3.67284e-07	ANXA2/TNFRSF1A/MSN/JAG1/MET/MYADM/ICAM1/HEG1/PDPN/ITGAX/HOXB5/ATOH8/ADAMTS12/WNT7A/ETV2/CTNNB1/ID1/VEGFA/COL18A1/RDX/RAPGEF1/NRP1/PECAM1/CD34/CXCR4/ACVR1/STC1/APOLD1/S1PR3/ACVRL1/S1PR2/ZEB1/S1PR1/PTN/STARD13/CLDN5/GJA4/GJA5/PDE2A/PPP1R16B/BMP6/FGF1/FASN/GPX1/EDF1/ENG/GJA1/TJP1/CCM2/ROCK1/ROCK2/RBPJ/ACVR2B/CXCL10/CDH5/NOTCH4/SOX17/COL4A4	58
GO:0010959	BP	GO:0010959	regulation of metal ion transport	134/4046	394/18670	8.19098e-09	5.14024e-07	3.67284e-07	ANXA2/FLNA/AHNAK/ATP1A1/MLLT6/DIAPH1/ATP1B3/PRNP/YWHAH/FXYD5/ATP2B4/TGFB1/CAB39/CAV1/PTPN6/SLC9A3R1/NEDD4L/EPB41/PACSIN3/STIM1/ICAM1/GPD1L/CACNB3/LYN/SPINK1/MYO5A/ORAI1/SPHK2/NEDD4/ATP7A/SLC31A2/KCNQ1/PLA2G6/CACNB1/P2RY6/TREM2/CCR1/TMEM38B/RRAD/TESC/LILRB2/CCL3/CCL4/RGS4/CACNA1D/CASQ1/SCN5A/S100A1/CACNB2/CTNNB1/DNM2/STOM/THY1/ABL1/PDGFRB/SLMAP/MYLK/PER1/CXCR4/CD4/F2R/PKD2/STC1/FYN/PDGFB/BIN1/DYSF…	134
GO:0010631	BP	GO:0010631	epithelial cell migration	122/4046	351/18670	9.13377e-09	5.62696e-07	4.02061e-07	RTN4/S100A2/ANXA1/THBS1/GATA3/SRC/CORO1B/HIF1A/MACF1/MAP4K4/PPARG/ADAM9/CORO1C/EPHB4/TGFB1/DNAJA4/MET/SEMA5A/ANLN/PTPRM/AMOTL1/EFNB2/KRT16/ITGA2/PLK2/LOXL2/KLF4/ITGB2/GREM1/GATA2/SOX9/ZNF580/NRP2/HBEGF/MMP9/ANXA3/FAP/VEGFC/PBLD/HAS2/ATOH8/PTPRR/FGFBP1/DPP4/WNT7A/MYH9/SPARC/ITGB1/RAB11A/ID1/VEGFA/DCN/APOE/ABL1/TGFBR2/PLXND1/KANK2/SERPINF1/NRP1/TGFBR1/HMOX1/PECAM1/MAP3K3/SPRED1/FGFR1/STC1/PDGFB/MAP…	122
GO:1903391	BP	GO:1903391	regulation of adherens junction organization	36/4046	67/18670	9.14239e-09	5.62696e-07	4.02061e-07	MMP14/S100A10/IQGAP1/THBS1/SRC/MACF1/MAP4K4/CORO1C/DUSP3/LIMCH1/PHLDB2/RHOD/ARHGAP6/LRP1/VEGFA/THY1/ABL1/RDX/DAPK3/COL16A1/NRP1/MAPRE2/DLC1/ACVRL1/PTPRJ/TEK/EPHA3/SFRP1/BMP6/GPM6B/ROCK1/ROCK2/LIMS1/EPB41L5/APOD/FAM107A	36
GO:0050766	BP	GO:0050766	positive regulation of phagocytosis	37/4046	70/18670	1.03044e-08	6.28177e-07	4.48849e-07	PPARG/RAB31/ITGA2/APPL2/SIRPA/GATA2/RAB27A/FCER1G/IL15RA/SLC11A1/TREM2/SIRPB1/CD300LF/LRP1/DNM2/C3/ITGAV/RAPGEF1/MFGE8/GAS6/C4A/C2/PTPRJ/CCL2/PTPRC/NCKAP1L/DOCK2/CLEC7A/FCGR2B/TUB/CYBA/PYCARD/IL2RG/IL2RB/IL15/SIRPG/MERTK	37
GO:0060541	BP	GO:0060541	respiratory system development	78/4046	198/18670	1.08182e-08	6.53274e-07	4.66781e-07	MMP14/YAP1/FOXA1/TNC/CELSR1/HEG1/FSTL3/EGFR/AIMP2/SOX9/PDPN/SAV1/CHI3L1/ATP7A/LOX/ADA/RC3H2/ADAMTS2/TMEM38B/DISP1/SMPD3/GPC3/FOXJ1/ABCA12/ALDH1A2/LAMA1/SPARC/CTNNB1/CTSZ/ID1/VEGFA/IGFBP5/PTK7/ESRP2/LTBP3/TGFBR2/TNS3/LIPA/PDGFRB/CRISPLD2/RCN3/FGFR1/PDGFRA/THRA/TGFB3/PTN/MSC/FOXF1/LEF1/FGF7/WNT2/GATA6/LOXL3/PKDCC/GLI2/ZFPM2/HSD11B1/FGF1/WNT11/EP300/SP3/TIMELESS/KRAS/CHD7/MAN1A2/LRP6/RBPJ/HSPB11/BMP…	78
GO:1901136	BP	GO:1901136	carbohydrate derivative catabolic process	76/4046	192/18670	1.3006e-08	7.78052e-07	5.55939e-07	CD44/MAN1B1/HEXB/TYMP/PRKCD/EDEM1/TGFB1/FUCA1/PNP/GPD1L/ACOT7/GBA2/UPP1/SMUG1/NGLY1/DERA/SAMHD1/HDDC3/IDUA/ENPP4/NT5E/ADA/PDE9A/DPYD/PDE10A/NEIL1/PDE7B/GPC3/OVGP1/APOBEC3A/CDA/GPC2/HPSE/ADAMTS12/PSAP/HSPG2/BGN/LUM/DCN/VCAN/SDC3/SDC2/CSPG4/FMOD/GPC4/ARSB/PRELP/PDE5A/ADAMTS9/RENBP/PDE4B/GPC6/PDE2A/FBXO17/FGF2/AOAH/LYVE1/PDE4C/PDE1A/CST3/STT3B/ITPA/PGM2/EDEM3/NT5C/TDG/APOBEC3G/FBXO6/ABCD1/GALT/AMDHD…	76
GO:0002448	BP	GO:0002448	mast cell mediated immunity	29/4046	49/18670	1.36392e-08	8.08377e-07	5.77607e-07	IL4R/RAC2/LYN/SPON2/GATA2/SPHK2/SERPINB9/FCER1G/ADORA2B/CD300A/FER/VAMP7/HMOX1/PIK3CD/STXBP1/FOXF1/LAT2/NR4A3/BTK/CD84/VAMP8/LGALS9/S100A13/SNX4/PDPK1/CBL/FES/FGR/LAT	29
GO:0001818	BP	GO:0001818	negative regulation of cytokine production	106/4046	296/18670	1.42871e-08	8.39009e-07	5.99494e-07	FN1/ANXA1/THBS1/GATA3/FURIN/PRNP/TGFB1/TIA1/RNF128/PTPN6/RPS6KA4/SERPINB1/GBP1/SRGN/KLF4/SIGIRR/APPL2/SIRPA/AXL/TYROBP/ADCY7/CARD8/IFIH1/ZFPM1/HAVCR2/SLC11A1/VSIG4/TREM2/INHBA/AGER/IL20RB/FOXJ1/IL1R2/PDCD1LG2/NLRP3/CLEC4A/GPNMB/CD2AP/NPTN/GAS6/HMOX1/ACP5/CD34/FGFR1/LRRC32/SMAD7/TGFB3/PTPRC/IL27RA/SYT11/NCKAP1L/SSC5D/CD200/LEF1/CMKLR1/GATA6/TWIST1/FCGR2B/TGFB2/TNFRSF4/IL6/TIGIT/TNFSF4/BTK/LILRB1/A…	106
GO:0050867	BP	GO:0050867	positive regulation of cell activation	133/4046	394/18670	1.56279e-08	9.09401e-07	6.49791e-07	MMP14/ANXA1/FLOT2/THBS1/GATA3/LGALS1/SRC/CTSC/IL4R/TGFB1/CAV1/PTPN6/TNFRSF14/PNP/EFNB2/LYN/ITGB2/SIRPA/AXL/GATA2/PDPN/EXOSC3/NCK1/TYROBP/SPHK2/FCER1G/ADA/ADORA2B/HAVCR2/CLCF1/CD86/TREM2/LILRB4/ITGAM/AGER/LILRB2/CCL3/CD209/DPP4/NOD2/IL2RA/SIRPB1/PDCD1LG2/NLRP3/IL7R/TNFSF9/CD46/CD276/THY1/ZBTB7B/TGFBR2/PDGFRB/GAS6/VAMP7/CD4/FYN/VCAM1/CCL2/PTPRC/STXBP1/MEF2C/AIF1/PLEK/NCKAP1L/SASH3/RUNX3/CLEC7A/GPR1…	133
GO:0034446	BP	GO:0034446	substrate adhesion-dependent cell spreading	47/4046	100/18670	1.59353e-08	9.15832e-07	6.54386e-07	FN1/FLNA/S100A10/SRC/LAMC2/CORO1C/POSTN/MYADM/GBP1/AXL/PDPN/SRCIN1/HAS2/FER/HSPG2/LAMB1/DNM2/LAMC1/LAMB2/ITGAV/ILK/ANTXR1/ABL1/PARVA/NRP1/FERMT2/FZD7/LIMS2/PARVB/FERMT3/ITGA4/PARVG/EGFLAM/TEK/BVES/ITGB3/CIB1/MICALL2/RREB1/CRK/MEGF9/AP1AR/LIMS1/ITGB7/NEDD9/FBLN1/MERTK	47
GO:0090132	BP	GO:0090132	epithelium migration	122/4046	354/18670	1.60246e-08	9.15832e-07	6.54386e-07	RTN4/S100A2/ANXA1/THBS1/GATA3/SRC/CORO1B/HIF1A/MACF1/MAP4K4/PPARG/ADAM9/CORO1C/EPHB4/TGFB1/DNAJA4/MET/SEMA5A/ANLN/PTPRM/AMOTL1/EFNB2/KRT16/ITGA2/PLK2/LOXL2/KLF4/ITGB2/GREM1/GATA2/SOX9/ZNF580/NRP2/HBEGF/MMP9/ANXA3/FAP/VEGFC/PBLD/HAS2/ATOH8/PTPRR/FGFBP1/DPP4/WNT7A/MYH9/SPARC/ITGB1/RAB11A/ID1/VEGFA/DCN/APOE/ABL1/TGFBR2/PLXND1/KANK2/SERPINF1/NRP1/TGFBR1/HMOX1/PECAM1/MAP3K3/SPRED1/FGFR1/STC1/PDGFB/MAP…	122
GO:0051893	BP	GO:0051893	regulation of focal adhesion assembly	33/4046	60/18670	1.75121e-08	9.76571e-07	6.97786e-07	MMP14/S100A10/IQGAP1/THBS1/SRC/MACF1/MAP4K4/CORO1C/DUSP3/LIMCH1/PHLDB2/RHOD/ARHGAP6/LRP1/VEGFA/THY1/ABL1/DAPK3/COL16A1/NRP1/DLC1/ACVRL1/PTPRJ/TEK/EPHA3/SFRP1/GPM6B/ROCK1/ROCK2/LIMS1/EPB41L5/APOD/FAM107A	33
GO:0090109	BP	GO:0090109	regulation of cell-substrate junction assembly	33/4046	60/18670	1.75121e-08	9.76571e-07	6.97786e-07	MMP14/S100A10/IQGAP1/THBS1/SRC/MACF1/MAP4K4/CORO1C/DUSP3/LIMCH1/PHLDB2/RHOD/ARHGAP6/LRP1/VEGFA/THY1/ABL1/DAPK3/COL16A1/NRP1/DLC1/ACVRL1/PTPRJ/TEK/EPHA3/SFRP1/GPM6B/ROCK1/ROCK2/LIMS1/EPB41L5/APOD/FAM107A	33
GO:0002696	BP	GO:0002696	positive regulation of leukocyte activation	129/4046	380/18670	1.7545e-08	9.76571e-07	6.97786e-07	MMP14/ANXA1/FLOT2/THBS1/GATA3/LGALS1/SRC/CTSC/IL4R/TGFB1/CAV1/PTPN6/TNFRSF14/PNP/EFNB2/LYN/ITGB2/SIRPA/AXL/GATA2/EXOSC3/NCK1/TYROBP/SPHK2/FCER1G/ADA/ADORA2B/HAVCR2/CLCF1/CD86/TREM2/LILRB4/ITGAM/AGER/LILRB2/CCL3/CD209/DPP4/NOD2/IL2RA/SIRPB1/PDCD1LG2/NLRP3/IL7R/TNFSF9/CD46/CD276/THY1/ZBTB7B/TGFBR2/GAS6/VAMP7/CD4/FYN/VCAM1/CCL2/PTPRC/STXBP1/MEF2C/AIF1/NCKAP1L/SASH3/RUNX3/CLEC7A/GPR183/HLX/EGR3/NR4A3…	129
GO:1902107	BP	GO:1902107	positive regulation of leukocyte differentiation	61/4046	144/18670	1.83282e-08	1.01137e-06	7.22649e-07	GNAS/MMP14/ANXA1/GATA3/IL4R/TGFB1/KLF10/PNP/ID2/AXL/TYROBP/CSF1/ADA/CD86/TREM2/CCR1/LILRB4/AGER/TESC/LILRB2/IL2RA/NLRP3/IL7R/TNFSF9/CD46/ZBTB7B/TGFBR2/GAS6/HCLS1/CD4/KITLG/PTPRC/NCKAP1L/ROR2/SASH3/RUNX3/LEF1/HLX/EVI2B/EGR3/ZBTB46/CD27/IL34/TNFSF4/BTK/TOX/GLI2/CCL19/CD74/LGALS9/BAD/ADAM8/FES/IL18/FLT3LG/SOCS1/IL15/ZAP70/CD101/IL12RB1/RB1	61
GO:0030595	BP	GO:0030595	leukocyte chemotaxis	85/4046	224/18670	1.9075e-08	1.04358e-06	7.45668e-07	ANXA1/S100A9/THBS1/SERPINE1/RAC2/LYN/ITGB2/S100A8/GREM1/ZNF580/HRH1/IL17RA/CSF1/FCER1G/MPP1/VEGFC/CXCL1/C5AR1/CCL18/MST1/CCR1/C3AR1/CCL3/CCL4/SAA1/CCL13/CCL8/NBL1/VEGFA/DUSP1/VEGFB/GAS6/RARRES2/CXCR4/PDGFB/DYSF/ITGA1/CXCL12/CCL2/JAM3/PIK3CD/S1PR1/AIF1/PTN/SLAMF8/NCKAP1L/PDE4B/GPR183/CSF3R/CXCL13/CMKLR1/TGFB2/CCL11/IL6/CXCL2/CCL21/CH25H/ITGA9/CCL14/CCL19/RPS19/CD74/WNK1/ADAM10/LGALS9/ADAM8/AKIRIN1…	85
GO:0045766	BP	GO:0045766	positive regulation of angiogenesis	79/4046	204/18670	2.12974e-08	1.15529e-06	8.25487e-07	ANXA1/THBS1/SERPINE1/HIF1A/ITGA5/SEMA5A/STIM1/PLK2/RRAS/ADM/SFRP2/KLF4/DDAH1/ITGB2/GATA2/ECM1/F3/CHI3L1/ITGB8/ADAM12/SPHK1/ANXA3/CYBB/ITGAX/VEGFC/C5AR1/C3AR1/VASH2/FGFBP1/S100A1/ITGB1/VEGFA/C3/JAK1/ABL1/AQP1/TGFBR2/VEGFB/NRP1/HMOX1/CD34/MAP3K3/CXCR4/TNFSF12/ACVRL1/TIE1/APLNR/SMOC2/AKT3/PTGIS/CYP1B1/HSPB6/PPP1R16B/GATA6/TEK/TWIST1/RHOJ/CCL11/FGF2/TBXA2R/FGF1/CIB1/ENG/JMJD8/ERAP1/HIPK1/PDPK1/PIK3C2…	79
GO:0002703	BP	GO:0002703	regulation of leukocyte mediated immunity	78/4046	201/18670	2.34754e-08	1.26274e-06	9.02259e-07	GATA3/IL4R/TGFB1/PTPN6/DDX21/PVR/RAC2/LYN/ITGB2/GATA2/EXOSC3/SPHK2/SERPINB9/FCER1G/RSAD2/ADORA2B/HAVCR2/CLCF1/ULBP2/ITGAM/CD300A/AGER/IL20RB/FOXJ1/NOD2/FER/SERPINB4/NLRP3/IL7R/C3/IL1R1/VAMP7/HMOX1/TNFRSF1B/SMAD7/PTPRC/STXBP1/IL27RA/FOXF1/SASH3/WAS/FCGR2B/DNASE1/IL6/TNFSF4/BTK/LILRB1/SLAMF6/CD28/CD1D/CD84/B2M/TFRC/VAMP8/BST2/LGALS9/MSH2/SNX4/PDPK1/TRAF2/CRK/RIF1/TNFSF13/CD40/PARP3/PAXIP1/FES/IL18/…	78
GO:0002062	BP	GO:0002062	chondrocyte differentiation	54/4046	123/18670	2.73151e-08	1.45703e-06	1.04109e-06	ANXA2/COL6A2/COL6A3/COL6A1/COL12A1/TGFBI/TGFB1/SULF2/SFRP2/LOXL2/GREM1/IFT80/ECM1/SOX9/SNAI2/EFEMP1/RUNX2/CHST11/OSR2/PTHLH/CHADL/SMPD3/ADAMTS12/WNT7A/CTNNB1/SERPINH1/GLG1/LTBP3/TGFBR2/ANXA6/SULF1/TGFBR1/CHSY1/SCARA3/MAF/FGFR1/COL14A1/ACVRL1/MEF2C/COMP/WNT5B/RUNX3/TRPS1/COL11A1/RARB/BMP6/MATN3/PKDCC/GLI2/MEX3C/BMPR1A/NFIB/MATN2/MUSTN1	54
GO:0070665	BP	GO:0070665	positive regulation of leukocyte proliferation	59/4046	139/18670	2.85591e-08	1.50444e-06	1.07496e-06	ANXA1/PNP/LYN/NCK1/CSF1/ADA/HAVCR2/CLCF1/CD86/AGER/LILRB2/CD209/IL2RA/PDCD1LG2/TNFSF9/CD46/CD276/TGFBR2/CD4/VCAM1/KITLG/PTPRC/MEF2C/AIF1/NCKAP1L/SASH3/GPR183/TNFRSF4/IL6/TNFSF4/IGF1/CD28/EBI3/CD1D/CCL19/CD74/TFRC/BST2/LGALS9/PYCARD/CORO1A/PELI1/CD40/CCDC88B/SLC39A10/CCL5/IL18/JAK3/TLR4/IL6ST/ATAD5/FLT3LG/CD3E/RASAL3/CD6/IL15/ZAP70/PRKCQ/IL12RB1	59
GO:0035987	BP	GO:0035987	endodermal cell differentiation	27/4046	45/18670	2.8674e-08	1.50444e-06	1.07496e-06	FN1/MMP14/COL6A1/COL5A1/COL12A1/COL5A2/ITGB5/ITGA5/MMP15/ITGB2/LAMA3/MMP9/HNF1B/INHBA/POU5F1/CTNNB1/COL4A2/MMP2/LAMB1/ITGAV/ITGA7/COL8A1/ITGA4/COL11A1/GATA6/CDC73/SOX17	27
GO:0045123	BP	GO:0045123	cellular extravasation	33/4046	61/18670	3.02272e-08	1.57304e-06	1.12398e-06	ICAM1/PODXL2/ITGB2/SIRPA/PLCB1/AGER/XG/FER/ITGB1/CD99/THY1/IL1R1/PECAM1/CD99L2/ITGA1/VCAM1/CXCL12/CCL2/PIK3CD/SELPLG/IL27RA/ITGA4/CCL21/GOLPH3/ADAM8/ROCK1/CRK/ITGB7/SPN/PLVAP/PDGFD/SELE/SELP	33
GO:0008154	BP	GO:0008154	actin polymerization or depolymerization	80/4046	209/18670	3.17066e-08	1.63672e-06	1.16948e-06	CAP1/GSN/CAPG/DIAPH1/CORO1B/COTL1/LIMA1/PRKCD/TMOD3/CDC42EP1/SEMA5A/ARPC5L/BAIAP2/MYADM/ICAM1/GBA2/RASA1/PICK1/NCK1/SPIRE2/BBS4/GAS7/DIAPH3/PPP1R9A/ACTR3B/SPTBN5/ARHGAP6/FER/DSTN/ENAH/HIP1R/RDX/MICAL2/HCLS1/FCHSD1/WIPF1/CDC42EP3/BIN1/ELN/CFL2/CXCL12/RHOBTB1/LMOD1/PDXP/AIF1/HCK/PLEK/NCKAP1L/CAP2/WAS/IQGAP2/CCL11/ARHGAP28/CCL21/TMSB10/PFN1/SPTBN1/ARPC1B/NCKAP1/VASP/TWF2/ARFGEF1/DLG1/MICALL2/GMFB/PY…	80
GO:0007596	BP	GO:0007596	blood coagulation	116/4046	336/18670	3.21322e-08	1.64543e-06	1.1757e-06	COL1A1/GNAS/COL1A2/ANXA2/FLNA/CD59/THBS1/GATA3/ANXA8/SRC/ANXA5/VCL/SERPINE1/PLAU/EHD2/PRKCD/CAV1/GNA15/PTPN6/RAP2B/GNA12/SH2B1/PLSCR1/THBD/RCOR1/ITGA2/LYN/PLAUR/AXL/GATA2/ITPR2/F3/PDPN/RAB27A/ENPP4/FCER1G/FAP/ZFPM1/TFPI2/ADAMTS13/HPSE/SAA1/SERPINB2/MYH9/COL3A1/A2M/TLN1/CSRP1/SERPING1/MYL9/VWF/ILK/APOE/METAP1/VKORC1/GAS6/ENTPD1/CD34/DGKQ/SH2B3/F2R/FYN/PDGFRA/PDGFB/SERPINA1/C1QTNF1/ITPR1/SERPINE2/F…	116
GO:0007179	BP	GO:0007179	transforming growth factor beta receptor signaling pathway	77/4046	199/18670	3.3316e-08	1.69251e-06	1.20934e-06	COL1A2/HSPA5/ZYX/THBS1/SRC/FURIN/ITGB5/ADAM9/BCL9L/HPGD/TGFB1/CAV1/CGN/PMEPA1/LTBP2/MTMR4/CAV2/FBN1/TGFBR3/APPL2/HTRA3/BAMBI/NLK/ACVR2A/CD109/LOX/CHST11/SMAD6/PARD6A/PBLD/ONECUT2/COL3A1/DNM2/ID1/GLG1/HTRA1/LTBP3/LTBP1/TGFBR2/TGFBR1/EMILIN1/DAB2/DKK3/ACVR1/FMOD/FERMT2/LRRC32/TGFB1I1/SMAD7/VASN/ACVRL1/TGFB3/ZEB1/CLDN5/ASPN/TGFB2/ENG/PML/EP300/TWSG1/TRIM33/SMAD5/APPL1/ADAM17/PDPK1/CBL/SKIL/HIPK2/ZFY…	77
GO:0060562	BP	GO:0060562	epithelial tube morphogenesis	112/4046	322/18670	3.5032e-08	1.76567e-06	1.26162e-06	MMP14/GATA3/SRC/HIF1A/TBX3/YAP1/KAT2A/TGFB1/FOXA1/MET/MYC/TBX2/TNC/EFNB2/CELSR1/LUZP1/ADM/SFRP2/CTHRC1/SUFU/MTHFD1L/SOX9/CSF1R/IFT172/CEP290/CSF1/BBS4/AHI1/OVOL2/HNF1B/ITGAX/EDNRA/BBS5/AREG/KLHL3/LRP5L/GPC3/ADAMTS12/LAMA1/FOXD1/HOXD11/CTNNB1/COL4A1/CTSZ/MAGED1/VEGFA/PTK7/ESRP2/ILK/ABL1/TGFBR2/PLXND1/MICAL2/NRP1/CXCR4/ACVR1/FZD1/PKD2/DLC1/SMO/DCHS1/ACVRL1/ZEB2/ETV5/KIF26B/FZD2/MEF2C/CC2D2A/STARD13…	112
GO:0030278	BP	GO:0030278	regulation of ossification	78/4046	203/18670	3.87363e-08	1.93712e-06	1.38412e-06	GNAS/HIF1A/JAG1/CEBPB/TGFB1/IFITM1/PDLIM7/LIMD1/SRGN/TFAP2A/SFRP2/BCOR/CTHRC1/ID2/SUFU/GREM1/ECM1/SOX9/SNAI2/CDK6/ACVR2A/FAM20C/RUNX2/CSF1/OSR2/AREG/SMAD6/CCR1/CCL3/GDPD2/CTNNB1/ID1/IGFBP5/ILK/LTBP3/ESRRA/MGP/CHSY1/ANKH/ACVR1/ZHX3/TGFB3/TMEM119/S1PR1/MEF2C/PTN/COMP/SLC8A1/BMP2K/EGR2/TWIST1/TGFB2/SFRP1/BMP6/IL6/GPM6B/PKDCC/IGF1/ENPP1/CHRD/DDR2/ISG15/TCIRG1/GJA1/NIPBL/TWSG1/ATP2B1/SMAD5/PTK2B/RBPJ/…	78
GO:0001655	BP	GO:0001655	urogenital system development	114/4046	330/18670	4.05092e-08	2.01007e-06	1.43625e-06	ANXA1/IQGAP1/STAT1/GATA3/SGPL1/JAG1/YAP1/HPGD/TGFB1/FOXA1/MYC/NID1/MYO1E/TNC/SULF2/EFNB2/FBN1/TFAP2A/CFLAR/CEP55/FSTL3/ID2/EPHB2/IFT140/GATA2/IFT27/SOX9/CASP9/MMP9/PLCE1/CEP290/WWTR1/AHI1/UPK3A/ID4/HNF1B/IFT88/OSR2/SMAD6/KLHL3/HAS2/MAGI2/GPC3/KLF15/FOXJ1/ALDH1A2/EMX2/FOXD1/HOXD11/PSAP/CTNNB1/COL4A1/MAGED1/ACTA2/VEGFA/LAMB2/DCN/ILK/PDGFRB/KANK2/SERPINF1/SULF1/NRP1/TGFBR1/PECAM1/CD34/FGFR1/PKD2/SMA…	114
GO:0031214	BP	GO:0031214	biomineral tissue development	66/4046	163/18670	4.11653e-08	2.02186e-06	1.44467e-06	COL1A1/COL1A2/ANXA2/HIF1A/CEBPB/TGFB1/SPP1/KLF10/STIM1/SRGN/TFAP2A/BCOR/GREM1/ECM1/SOX9/ACVR2A/FAM20C/LOX/OSR2/CCR1/TMEM38B/PTHLH/FAM20A/SMPD3/GPC3/CCL3/GPNMB/LTBP3/MGP/GAS6/ANKH/ACVR1/SNX10/TGFB3/TMEM119/S1PR1/MEF2C/PTN/COMP/SLC8A1/BMP2K/ROR2/ASPN/TWIST1/BMP6/GPM6B/PKDCC/IGF1/ENPP1/DDR2/WNT11/ISG15/TCIRG1/GJA1/ATP2B1/ROCK1/PTK2B/ROCK2/BMPR1A/ACVR2B/FBXL15/CEMP1/FGR/TXLNG/NOS3/CLEC3B	66
GO:0007599	BP	GO:0007599	hemostasis	117/4046	341/18670	4.13784e-08	2.02186e-06	1.44467e-06	COL1A1/GNAS/COL1A2/ANXA2/FLNA/CD59/THBS1/GATA3/ANXA8/SRC/ANXA5/VCL/SERPINE1/PLAU/EHD2/PRKCD/CAV1/GNA15/PTPN6/RAP2B/GNA12/SH2B1/PLSCR1/THBD/RCOR1/ITGA2/LYN/PLAUR/AXL/GATA2/ITPR2/F3/PDPN/RAB27A/ENPP4/FCER1G/FAP/ZFPM1/TFPI2/ADAMTS13/HPSE/SAA1/SERPINB2/MYH9/COL3A1/A2M/TLN1/CSRP1/SERPING1/MYL9/VWF/ILK/APOE/METAP1/VKORC1/GAS6/ENTPD1/CD34/DGKQ/SH2B3/F2R/FYN/PDGFRA/PDGFB/SERPINA1/C1QTNF1/ITPR1/SERPINE2/F…	117
GO:0030203	BP	GO:0030203	glycosaminoglycan metabolic process	65/4046	160/18670	4.47403e-08	2.16957e-06	1.55021e-06	CD44/HEXB/TGFB1/EXT2/FUCA1/NDST1/ST3GAL4/EXT1/EXTL3/DSE/IDUA/CHST15/CHST11/UST/HAS2/B4GALT6/SMPD3/GPC3/GPC2/HPSE/ST3GAL6/HSPG2/BGN/LUM/CHPF/DCN/VCAN/SDC3/PDGFRB/CHSY1/B3GNT2/SDC2/CSPG4/FMOD/ST3GAL2/PDGFB/CSGALNACT2/CHST12/GPC4/CHST3/XYLT1/ARSB/PRELP/ST3GAL3/CSGALNACT1/EGFLAM/GPC6/DSEL/CHST7/CHST1/GALNT5/FGF2/ANGPT1/CHST6/CHSY3/LYVE1/HS2ST1/B4GALT7/GLCE/SPOCK2/EXTL2/ITIH4/IL15/GPC1/ITIH5	65
GO:1903706	BP	GO:1903706	regulation of hemopoiesis	153/4046	475/18670	4.54037e-08	2.18518e-06	1.56137e-06	GNAS/MMP14/PSMD2/ANXA1/STAT1/THBS1/GATA3/HIF1A/JAG1/IL4R/YAP1/KAT2A/NOTCH2/CEBPB/TGFB1/PTPN6/MYC/KLF10/PNP/C1QC/TNRC6A/LYN/FBN1/P4HTM/FSTL3/ID2/AXL/GATA2/EIF2AK2/CDK6/TYROBP/ACVR2A/PRDM1/CSF1/LOX/ADA/SPI1/RC3H2/ZFPM1/CD86/TREM2/CCR1/LILRB4/INHBA/AGER/TESC/LILRB2/CCL3/FOXJ1/HOXB8/IL2RA/NLRP3/IL7R/TNFSF9/CTNNB1/CD46/MYL9/ZBTB7B/ABL1/ESRRA/TGFBR2/GAS6/HCLS1/TMEM176B/MAFB/CD4/SMAD7/TMEM176A/KITLG/PTP…	153
GO:0050868	BP	GO:0050868	negative regulation of T cell activation	50/4046	112/18670	4.5814e-08	2.18847e-06	1.56372e-06	ANXA1/PRNP/IL4R/CEBPB/TGFB1/PTPN6/DUSP3/TNFRSF14/RC3H2/HAVCR2/VSIG4/CD86/CD300A/IL20RB/LILRB2/FOXJ1/IL2RA/PDCD1LG2/GPNMB/ZBTB7B/LRRC32/SMAD7/FGL2/PDE5A/RUNX3/HLX/FCGR2B/LOXL3/TIGIT/TNFSF4/LILRB1/TNFAIP8L2/DTX1/PTPN22/CD74/LGALS9/TWSG1/IRF1/DLG1/PELI1/SOCS6/PAWR/JAK3/IDO1/SOCS1/ADORA2A/SPN/LAG3/LGALS9C/CTLA4	50
GO:0030500	BP	GO:0030500	regulation of bone mineralization	38/4046	76/18670	4.71263e-08	2.22869e-06	1.59246e-06	HIF1A/TGFB1/SRGN/TFAP2A/BCOR/GREM1/ECM1/SOX9/ACVR2A/FAM20C/OSR2/CCR1/CCL3/LTBP3/MGP/ANKH/ACVR1/TGFB3/TMEM119/S1PR1/MEF2C/PTN/COMP/SLC8A1/BMP2K/TWIST1/BMP6/GPM6B/PKDCC/ENPP1/DDR2/ISG15/GJA1/ATP2B1/PTK2B/BMPR1A/ACVR2B/TXLNG	38
GO:0032946	BP	GO:0032946	positive regulation of mononuclear cell proliferation	56/4046	131/18670	4.73523e-08	2.22869e-06	1.59246e-06	ANXA1/PNP/NCK1/CSF1/ADA/HAVCR2/CLCF1/CD86/AGER/LILRB2/CD209/IL2RA/PDCD1LG2/TNFSF9/CD46/CD276/TGFBR2/CD4/VCAM1/PTPRC/MEF2C/AIF1/NCKAP1L/SASH3/GPR183/TNFRSF4/IL6/TNFSF4/IGF1/CD28/EBI3/CD1D/CCL19/CD74/TFRC/LGALS9/PYCARD/CORO1A/PELI1/CD40/CCDC88B/SLC39A10/CCL5/IL18/JAK3/TLR4/IL6ST/ATAD5/FLT3LG/CD3E/RASAL3/CD6/IL15/ZAP70/PRKCQ/IL12RB1	56
GO:1901888	BP	GO:1901888	regulation of cell junction assembly	42/4046	88/18670	5.26174e-08	2.44505e-06	1.74705e-06	MMP14/S100A10/IQGAP1/THBS1/SRC/MACF1/MAP4K4/CORO1C/CAV1/DUSP3/LIMCH1/PHLDB2/RHOD/SNAI2/ARHGAP6/LRP1/VEGFA/THY1/ABL1/RAPGEF1/DAPK3/COL16A1/NRP1/DLC1/ACVRL1/PTPRJ/CLDN5/TEK/EPHA3/SNAI1/SFRP1/GPM6B/FLOT1/GJA1/TJP1/ROCK1/ROCK2/LIMS1/EPB41L5/APOD/AGT/FAM107A	42
GO:0070167	BP	GO:0070167	regulation of biomineral tissue development	44/4046	94/18670	5.27131e-08	2.44505e-06	1.74705e-06	HIF1A/CEBPB/TGFB1/SRGN/TFAP2A/BCOR/GREM1/ECM1/SOX9/ACVR2A/FAM20C/OSR2/CCR1/CCL3/LTBP3/MGP/GAS6/ANKH/ACVR1/TGFB3/TMEM119/S1PR1/MEF2C/PTN/COMP/SLC8A1/BMP2K/ASPN/TWIST1/BMP6/GPM6B/PKDCC/ENPP1/DDR2/ISG15/GJA1/ATP2B1/ROCK1/PTK2B/ROCK2/BMPR1A/ACVR2B/TXLNG/NOS3	44
GO:0001822	BP	GO:0001822	kidney development	99/4046	278/18670	5.81217e-08	2.67652e-06	1.91245e-06	IQGAP1/STAT1/GATA3/SGPL1/JAG1/YAP1/HPGD/TGFB1/MYC/NID1/MYO1E/SULF2/EFNB2/FBN1/TFAP2A/CFLAR/FSTL3/ID2/IFT27/SOX9/CASP9/MMP9/PLCE1/CEP290/WWTR1/AHI1/UPK3A/HNF1B/IFT88/OSR2/SMAD6/KLHL3/HAS2/MAGI2/GPC3/KLF15/FOXJ1/ALDH1A2/FOXD1/HOXD11/CTNNB1/MAGED1/ACTA2/VEGFA/LAMB2/DCN/ILK/PDGFRB/KANK2/SERPINF1/SULF1/NRP1/TGFBR1/PECAM1/CD34/FGFR1/PKD2/SMAD7/PDGFRA/PDGFB/GLIS2/SMO/DCHS1/HEYL/KIF26B/MEF2C/ENPEP/TEK/RA…	99
GO:0001952	BP	GO:0001952	regulation of cell-matrix adhesion	52/4046	119/18670	5.92022e-08	2.70681e-06	1.93409e-06	MMP14/S100A10/IQGAP1/THBS1/SRC/SERPINE1/PLAU/MACF1/MAP4K4/JAG1/MINK1/CORO1C/POSTN/DUSP3/LIMCH1/PHLDB2/RASA1/RHOD/CDK6/CSF1/ARHGAP6/ONECUT2/LRP1/VEGFA/THY1/ILK/ABL1/DAPK3/COL16A1/NRP1/DLC1/ACVRL1/PTPRJ/TEK/EPHA3/SFRP1/CCL21/GPM6B/DDR2/CIB1/NF1/CASK/ROCK1/NINJ1/PTK2B/ROCK2/LIMS1/EPB41L5/CD3E/SKAP1/APOD/FAM107A	52
GO:0050663	BP	GO:0050663	cytokine secretion	88/4046	240/18670	6.90189e-08	3.13326e-06	2.2388e-06	FN1/ANXA1/GATA3/SRC/IL4R/POSTN/FRMD8/TNFRSF14/PNP/SERPINB1/GBP1/LYN/ABCA1/SRGN/CD14/CHI3L1/PANX1/CSF1R/SPHK2/CARD8/CASP1/IFIH1/IL17RA/SCAMP5/CD58/IL1RAP/AIM2/GBP5/HAVCR2/AGER/CCL3/NOD2/IL17RB/CLEC5A/SAA1/IL1R2/NLRP3/LRP1/ITGAV/ZBTB7B/ABL1/GAS6/TNFRSF1B/CD34/AKAP12/F2R/LRRC32/DYSF/AIF1/MAPK11/IL27RA/SYT11/LCP2/SSC5D/CD200/TWIST1/FCGR2B/LPL/TNFRSF4/TLR1/OSM/LRRK2/LILRB1/ANGPT1/TMEM106A/PTPN22/CCL19…	88
GO:0031532	BP	GO:0031532	actin cytoskeleton reorganization	46/4046	101/18670	7.4664e-08	3.36566e-06	2.40485e-06	FLNA/GSN/ANXA1/MINK1/NOTCH2/TGFB1/BAIAP2/RHOD/CSF1R/CAPN10/FARP2/FER/GDPD2/MYH9/PTK7/CD2AP/ANTXR1/ABL1/DAPK3/PARVA/NRP1/HCLS1/PDGFRA/PARVB/S1PR2/RHOBTB1/PDLIM4/S1PR1/HCK/PLEK/PARVG/FGF7/TEK/GPR65/ARHGDIB/ARAP1/BCAR1/PIP5K1A/PHPT1/MICALL2/PTK2B/RAP2A/CXADR/FES/GMFG/NEDD9	46
GO:1904018	BP	GO:1904018	positive regulation of vasculature development	85/4046	230/18670	7.65868e-08	3.42819e-06	2.44954e-06	ANXA1/THBS1/SERPINE1/HIF1A/ITGA5/SEMA5A/STIM1/EFNB2/PLK2/RRAS/ADM/SFRP2/CFLAR/KLF4/DDAH1/ITGB2/GATA2/ECM1/F3/CHI3L1/ITGB8/ADAM12/SPHK1/ANXA3/CYBB/ITGAX/VEGFC/C5AR1/C3AR1/VASH2/FGFBP1/S100A1/ITGB1/VEGFA/SOD2/C3/JAK1/ABL1/AQP1/TGFBR2/VEGFB/NRP1/HMOX1/CD34/MAP3K3/CXCR4/PDGFB/TNFSF12/ACVRL1/TIE1/APLNR/SMOC2/AKT3/PTGIS/CYP1B1/HSPB6/PPP1R16B/GATA6/TEK/TWIST1/RHOJ/CCL11/FGF2/TBXA2R/FGF1/CIB1/ENG/JMJD8/E…	85
GO:0048145	BP	GO:0048145	regulation of fibroblast proliferation	40/4046	83/18670	7.76491e-08	3.45161e-06	2.46627e-06	FN1/ANXA2/PPARG/TGFB1/MYC/CCNB1/BMI1/TP53INP1/CCNA2/EGFR/CDK6/SPHK1/CD300A/EREG/CTNNB1/AQP1/PDGFRB/GAS6/PDGFRA/PDGFB/PDGFC/WNT2/SFRP1/IGF1/DDR2/S100A6/CD74/PRKDC/PML/PARP10/NF1/MORC3/CDC73/B4GALT7/SIRT6/PAWR/NLRC3/RNASEH2B/PDGFD/AGT	40
GO:0060021	BP	GO:0060021	roof of mouth development	42/4046	89/18670	7.88549e-08	3.48104e-06	2.48729e-06	ANP32B/SGPL1/TBX3/TBX2/TFAP2A/BCOR/TGFBR3/EPHB2/SNAI2/IFT172/PRRX1/OSR2/INHBA/WNT7A/TGFBR2/TGFBR1/FZD1/LRRC32/PDGFRA/TGFB3/FZD2/MEF2C/CLDN5/MSC/LEF1/TWIST1/TGFB2/LOXL3/BNC2/SNAI1/MMP25/PKDCC/WNT11/DLG1/PLEKHA1/CHD7/LRP6/BMPR1A/TSHZ1/ACVR2B/TCF21/MSX1	42
GO:0050671	BP	GO:0050671	positive regulation of lymphocyte proliferation	55/4046	130/18670	9.49494e-08	4.15705e-06	2.97032e-06	ANXA1/PNP/NCK1/ADA/HAVCR2/CLCF1/CD86/AGER/LILRB2/CD209/IL2RA/PDCD1LG2/TNFSF9/CD46/CD276/TGFBR2/CD4/VCAM1/PTPRC/MEF2C/AIF1/NCKAP1L/SASH3/GPR183/TNFRSF4/IL6/TNFSF4/IGF1/CD28/EBI3/CD1D/CCL19/CD74/TFRC/LGALS9/PYCARD/CORO1A/PELI1/CD40/CCDC88B/SLC39A10/CCL5/IL18/JAK3/TLR4/IL6ST/ATAD5/FLT3LG/CD3E/RASAL3/CD6/IL15/ZAP70/PRKCQ/IL12RB1	55
GO:0050817	BP	GO:0050817	coagulation	116/4046	342/18670	9.54673e-08	4.15705e-06	2.97032e-06	COL1A1/GNAS/COL1A2/ANXA2/FLNA/CD59/THBS1/GATA3/ANXA8/SRC/ANXA5/VCL/SERPINE1/PLAU/EHD2/PRKCD/CAV1/GNA15/PTPN6/RAP2B/GNA12/SH2B1/PLSCR1/THBD/RCOR1/ITGA2/LYN/PLAUR/AXL/GATA2/ITPR2/F3/PDPN/RAB27A/ENPP4/FCER1G/FAP/ZFPM1/TFPI2/ADAMTS13/HPSE/SAA1/SERPINB2/MYH9/COL3A1/A2M/TLN1/CSRP1/SERPING1/MYL9/VWF/ILK/APOE/METAP1/VKORC1/GAS6/ENTPD1/CD34/DGKQ/SH2B3/F2R/FYN/PDGFRA/PDGFB/SERPINA1/C1QTNF1/ITPR1/SERPINE2/F…	116
GO:0043303	BP	GO:0043303	mast cell degranulation	27/4046	47/18670	1.02702e-07	4.44188e-06	3.17384e-06	IL4R/RAC2/LYN/GATA2/SPHK2/FCER1G/ADORA2B/CD300A/FER/VAMP7/HMOX1/PIK3CD/STXBP1/FOXF1/LAT2/NR4A3/BTK/CD84/VAMP8/LGALS9/S100A13/SNX4/PDPK1/CBL/FES/FGR/LAT	27
GO:0014066	BP	GO:0014066	regulation of phosphatidylinositol 3-kinase signaling	53/4046	124/18670	1.07877e-07	4.63439e-06	3.31139e-06	SRC/PLXNB1/RGL2/PTPN6/SLC9A3R1/INSR/IGF1R/LYN/KLF4/CEP55/EGFR/SOX9/NEDD4/DCN/PDGFRB/HCLS1/PIP4K2A/F2R/FGFR1/FYN/PDGFRA/PDGFB/SERPINE2/PIK3CD/PDGFC/PIK3AP1/PRR5L/PPP1R16B/TEK/TWIST1/PIK3R5/TGFB2/OSM/NCF1/ANGPT1/IGF1/NTRK2/CD28/PIP5K1A/CBL/CCL5/PIK3CA/SIRT1/IL18/FGR/LIME1/ENTPD5/HCST/NLRC3/FLT4/PDGFD/SELP/AGT	53
GO:0006022	BP	GO:0006022	aminoglycan metabolic process	67/4046	170/18670	1.11991e-07	4.75336e-06	3.3964e-06	CD44/HEXB/TGFB1/EXT2/FUCA1/NDST1/ST3GAL4/EXT1/EXTL3/B3GNT5/DSE/IDUA/CHST15/CHST11/UST/HAS2/B4GALT6/SMPD3/GPC3/OVGP1/GPC2/HPSE/ST3GAL6/HSPG2/BGN/LUM/CHPF/DCN/VCAN/SDC3/PDGFRB/CHSY1/B3GNT2/SDC2/CSPG4/FMOD/ST3GAL2/PDGFB/CSGALNACT2/CHST12/GPC4/CHST3/XYLT1/ARSB/PRELP/ST3GAL3/CSGALNACT1/EGFLAM/GPC6/DSEL/CHST7/CHST1/GALNT5/FGF2/ANGPT1/CHST6/CHSY3/LYVE1/HS2ST1/B4GALT7/GLCE/SPOCK2/EXTL2/ITIH4/IL15/GPC1/IT…	67
GO:0002819	BP	GO:0002819	regulation of adaptive immune response	64/4046	160/18670	1.12359e-07	4.75336e-06	3.3964e-06	ANXA1/GATA3/IL4R/TGFB1/PTPN6/TNFRSF14/PVR/EXOSC3/ADCY7/FCER1G/ADA/RSAD2/RC3H2/HAVCR2/CLCF1/SLC11A1/AGER/SAMSN1/IL20RB/FOXJ1/NLRP3/IL7R/C3/ZBTB7B/IL1R1/TNFRSF1B/CD4/SMAD7/PTPRC/MEF2C/IL27RA/SASH3/HLX/WAS/CD48/FCGR2B/LOXL3/IL6/TNFSF4/BTK/LILRB1/CD28/CD1D/CCL19/B2M/TFRC/IRF1/MSH2/PYCARD/TRAF2/IRF7/RIF1/TNFSF13/CD40/PARP3/PAXIP1/SIRT1/IL18/JAK3/IL6ST/ATAD5/SKAP1/PRKCQ/IL12RB1	64
GO:1902905	BP	GO:1902905	positive regulation of supramolecular fiber organization	77/4046	204/18670	1.12875e-07	4.75336e-06	3.3964e-06	FLNA/GSN/S100A10/RHOC/CORO1B/CLIP1/MET/CDC42EP1/SEMA5A/ARPC5L/BAIAP2/ICAM1/LIMCH1/NIN/PICK1/NCK1/SPIRE2/ACTR3B/FER/APP/DSTN/ID1/TPM1/APOE/HIP1R/ABL1/SORBS3/SYNPO/SH3PXD2B/NRP1/TGFBR1/FCHSD1/CDC42EP3/FHOD1/BIN1/MAP1B/SYNPO2/TGFB3/CFL2/ARHGEF10/RHOBTB1/LMOD1/PDXP/HCK/PLEK/NCKAP1L/WAS/IQGAP2/CCL11/SFRP1/CCL21/NOX4/GPR65/WNT11/PFN1/GPX1/ARPC1B/NCKAP1/VASP/DLG1/TESK1/AKAP9/GMFB/PYCARD/CORO1A/PTK2B/ROC…	77
GO:0001704	BP	GO:0001704	formation of primary germ layer	52/4046	121/18670	1.14557e-07	4.79269e-06	3.4245e-06	FN1/MMP14/COL6A1/COL5A1/COL12A1/COL5A2/ITGB5/ITGA5/EXT2/MMP15/ITGA2/SFRP2/KLF4/ITGB2/LAMA3/MMP9/HNF1B/SOX7/INHBA/ATOH8/POU5F1/ETV2/ITGB1/CTNNB1/COL4A2/MMP2/LAMB1/ITGAV/ACVR1/FGFR1/FZD7/ITGA7/COL8A1/FOXF1/ITGA4/LEF1/COL11A1/NR4A3/GATA6/SNAI1/ITGB3/CHRD/WNT11/ARID1A/TWSG1/CDC73/SMAD1/KIF16B/BMPR1A/EPB41L5/SOX17/TAL1	52
GO:0048144	BP	GO:0048144	fibroblast proliferation	40/4046	84/18670	1.17353e-07	4.85385e-06	3.4682e-06	FN1/ANXA2/PPARG/TGFB1/MYC/CCNB1/BMI1/TP53INP1/CCNA2/EGFR/CDK6/SPHK1/CD300A/EREG/CTNNB1/AQP1/PDGFRB/GAS6/PDGFRA/PDGFB/PDGFC/WNT2/SFRP1/IGF1/DDR2/S100A6/CD74/PRKDC/PML/PARP10/NF1/MORC3/CDC73/B4GALT7/SIRT6/PAWR/NLRC3/RNASEH2B/PDGFD/AGT	40
GO:0014068	BP	GO:0014068	positive regulation of phosphatidylinositol 3-kinase signaling	41/4046	87/18670	1.17635e-07	4.85385e-06	3.4682e-06	SRC/PLXNB1/RGL2/PTPN6/INSR/IGF1R/LYN/SOX9/NEDD4/DCN/PDGFRB/HCLS1/F2R/FGFR1/FYN/PDGFRA/PDGFB/PIK3CD/PDGFC/PIK3AP1/PRR5L/TEK/PIK3R5/TGFB2/OSM/NCF1/ANGPT1/IGF1/NTRK2/CD28/CBL/CCL5/PIK3CA/SIRT1/IL18/FGR/HCST/FLT4/PDGFD/SELP/AGT	41
GO:0030260	BP	GO:0030260	entry into host cell	56/4046	134/18670	1.20569e-07	4.85385e-06	3.4682e-06	CTSB/GSN/IFITM3/LGALS1/SRC/ITGB5/ITGA5/IFITM1/CAV1/MET/TNFRSF14/LDLR/CAV2/ICAM1/PVR/TMPRSS2/EFNB2/ITGA2/NPC1/EGFR/AXL/KRT6A/TRIM62/MRC1/CD86/SERPINB3/CD209/DPP4/CLEC5A/ITGB1/CTNNB1/CD46/ITGAV/IFITM2/GAS6/CXCR4/CD4/SELPLG/ANPEP/TNFRSF4/ITGB3/NCAM1/CD74/TFRC/VAMP8/LGALS9/NUP153/TRIM38/CBL/CXADR/TRIM21/IDE/ITGB7/CCR5/EFNB3/KPNA3	56
GO:0044409	BP	GO:0044409	entry into host	56/4046	134/18670	1.20569e-07	4.85385e-06	3.4682e-06	CTSB/GSN/IFITM3/LGALS1/SRC/ITGB5/ITGA5/IFITM1/CAV1/MET/TNFRSF14/LDLR/CAV2/ICAM1/PVR/TMPRSS2/EFNB2/ITGA2/NPC1/EGFR/AXL/KRT6A/TRIM62/MRC1/CD86/SERPINB3/CD209/DPP4/CLEC5A/ITGB1/CTNNB1/CD46/ITGAV/IFITM2/GAS6/CXCR4/CD4/SELPLG/ANPEP/TNFRSF4/ITGB3/NCAM1/CD74/TFRC/VAMP8/LGALS9/NUP153/TRIM38/CBL/CXADR/TRIM21/IDE/ITGB7/CCR5/EFNB3/KPNA3	56
GO:0051806	BP	GO:0051806	entry into cell of other organism involved in symbiotic interaction	56/4046	134/18670	1.20569e-07	4.85385e-06	3.4682e-06	CTSB/GSN/IFITM3/LGALS1/SRC/ITGB5/ITGA5/IFITM1/CAV1/MET/TNFRSF14/LDLR/CAV2/ICAM1/PVR/TMPRSS2/EFNB2/ITGA2/NPC1/EGFR/AXL/KRT6A/TRIM62/MRC1/CD86/SERPINB3/CD209/DPP4/CLEC5A/ITGB1/CTNNB1/CD46/ITGAV/IFITM2/GAS6/CXCR4/CD4/SELPLG/ANPEP/TNFRSF4/ITGB3/NCAM1/CD74/TFRC/VAMP8/LGALS9/NUP153/TRIM38/CBL/CXADR/TRIM21/IDE/ITGB7/CCR5/EFNB3/KPNA3	56
GO:0051828	BP	GO:0051828	entry into other organism involved in symbiotic interaction	56/4046	134/18670	1.20569e-07	4.85385e-06	3.4682e-06	CTSB/GSN/IFITM3/LGALS1/SRC/ITGB5/ITGA5/IFITM1/CAV1/MET/TNFRSF14/LDLR/CAV2/ICAM1/PVR/TMPRSS2/EFNB2/ITGA2/NPC1/EGFR/AXL/KRT6A/TRIM62/MRC1/CD86/SERPINB3/CD209/DPP4/CLEC5A/ITGB1/CTNNB1/CD46/ITGAV/IFITM2/GAS6/CXCR4/CD4/SELPLG/ANPEP/TNFRSF4/ITGB3/NCAM1/CD74/TFRC/VAMP8/LGALS9/NUP153/TRIM38/CBL/CXADR/TRIM21/IDE/ITGB7/CCR5/EFNB3/KPNA3	56
GO:0001706	BP	GO:0001706	endoderm formation	28/4046	50/18670	1.25778e-07	5.03189e-06	3.59542e-06	FN1/MMP14/COL6A1/COL5A1/COL12A1/COL5A2/ITGB5/ITGA5/MMP15/ITGB2/LAMA3/MMP9/HNF1B/SOX7/INHBA/POU5F1/CTNNB1/COL4A2/MMP2/LAMB1/ITGAV/ITGA7/COL8A1/ITGA4/COL11A1/GATA6/CDC73/SOX17	28
GO:0034113	BP	GO:0034113	heterotypic cell-cell adhesion	32/4046	61/18670	1.27482e-07	5.06838e-06	3.62149e-06	PERP/DSP/CD44/ITGA5/MYADM/KLF4/ITGB2/DSC2/SIRPA/CD58/ITGAX/AGER/LILRB2/ITGB1/ITGAV/THY1/PARVA/VCAM1/PTPRC/ITGA7/ITGA4/CD200/ITGB3/NRCAM/CD1D/FLOT1/WNK1/CXADR/ITGB7/SKAP1/LCK/CD2	32
GO:1990778	BP	GO:1990778	protein localization to cell periphery	107/4046	311/18670	1.32094e-07	5.21933e-06	3.72935e-06	ANXA2/FLNA/MMP14/S100A10/CLSTN1/FLOT2/TNFRSF1A/ATP1B3/PRNP/MACF1/PKP3/EHD2/CLIP1/OPTN/TGFB1/RAB15/CAV1/RHOQ/SLC9A3R1/RAB31/GGA1/EPB41/MYADM/ANLN/PLK1/SEC23A/GBP1/TTC7A/CACNB3/EGFR/EPHB2/MYO5A/AP4M1/BBS1/FAM126A/MAPK10/FCER1G/ZDHHC23/TREM2/LIN7B/TESC/LRRC15/ABCA12/TSPAN5/TMEM88/PACSIN1/CACNB2/ITGB1/RAB11A/LRP1/TSPAN14/RDX/GAS6/SLMAP/VAMP7/DAB2/EPB41L2/DCHS1/GPC4/CNPY4/SORBS1/STXBP1/RAMP3/EPB41L3/C…	107
GO:0003279	BP	GO:0003279	cardiac septum development	49/4046	112/18670	1.34827e-07	5.29465e-06	3.78316e-06	GATA3/TBX3/JAG1/NOTCH2/TBX2/LUZP1/HEG1/CRELD1/TGFBR3/MDM4/ID2/SUFU/NRP2/SAV1/PRDM1/ZFPM1/SMAD6/DNM2/PTK7/LTBP1/TGFBR2/PLXND1/MYH10/PARVA/NRP1/TGFBR1/ACVR1/FZD1/SMAD7/SMO/HEYL/FZD2/GJA5/PDE2A/GATA6/RARB/TGFB2/ANK2/PCSK5/ZFPM2/ADAMTS6/WNT11/HECTD1/ENG/CHD7/RBPJ/BMPR1A/SALL4/NOS3	49
GO:0003205	BP	GO:0003205	cardiac chamber development	67/4046	171/18670	1.45497e-07	5.6788e-06	4.05765e-06	DSP/GATA3/HIF1A/TBX3/JAG1/NOTCH2/TGFB1/TBX2/LUZP1/HEG1/CRELD1/SFRP2/TGFBR3/MDM4/ID2/SUFU/NRP2/SAV1/PRDM1/OVOL2/ZFPM1/SMAD6/TNNC1/SCN5A/DNM2/TPM1/PTK7/LTBP1/TGFBR2/PLXND1/MYH10/PARVA/NRP1/TGFBR1/ACVR1/FZD1/SMAD7/TMEM65/SMO/HEYL/FZD2/MEF2C/GJA5/FOXF1/COL11A1/PDE2A/WNT2/GATA6/TEK/RARB/TGFB2/ANK2/PCSK5/ZFPM2/ADAMTS6/WNT11/ARID1A/HECTD1/ENG/MED1/CHD7/RBPJ/BMPR1A/SALL4/ADAMTS1/SMARCD3/NOS3	67
GO:0046631	BP	GO:0046631	alpha-beta T cell activation	57/4046	138/18670	1.5102e-07	5.85866e-06	4.18617e-06	ANXA1/GATA3/IL4R/TNFRSF14/PNP/SATB1/ATP7A/PRDM1/ADA/RSAD2/RC3H2/ZFPM1/CD86/CD300A/AGER/NLRP3/CLEC4A/ZBTB7B/ABL1/TGFBR2/SMAD7/PTPRC/NCKAP1L/SASH3/DOCK2/RUNX3/LEF1/GPR183/HLX/LOXL3/IL6/TNFSF4/LILRB1/SLAMF6/CD28/EBI3/CCL19/TCIRG1/LGALS9/TWSG1/IRF1/RELB/BATF/IL18/JAK3/CD3E/RASAL3/SOCS1/ADORA2A/SPN/IL15/ZAP70/ITK/LGALS9C/IRF4/PRKCQ/IL12RB1	57
GO:0071229	BP	GO:0071229	cellular response to acid chemical	78/4046	209/18670	1.62002e-07	6.24685e-06	4.46354e-06	COL1A1/COL1A2/COL6A1/SRC/CAPN2/COL5A2/YAP1/PPARG/CEBPB/AKR1C3/CCNB1/BAIAP2/GCLC/LDLR/GJB3/TNC/DGAT2/ADCY6/LYN/ABCA1/KLF4/DNMT3A/EGFR/SOX9/ATP7A/CYBB/RRAGC/RRAGB/P2RY6/TESC/ALDH1A2/COL3A1/COL4A1/MMP2/VEGFA/PTK7/AQP1/SERPINF1/COL16A1/PKD2/FYN/PDGFRA/PDGFB/FZD7/ZEB1/RRAGD/PDGFC/WNT5B/GNG2/FOLR2/WNT2/RARB/KCNMB1/EPHA3/SFRP1/LPL/CYP26B1/TNFSF4/PID1/PTGER2/NTRK2/WNT11/NDUFA13/CYBA/TWF2/ACACA/YES1/SIPA1…	78
GO:1903708	BP	GO:1903708	positive regulation of hemopoiesis	71/4046	185/18670	1.63502e-07	6.26693e-06	4.47789e-06	GNAS/MMP14/ANXA1/STAT1/GATA3/HIF1A/JAG1/IL4R/TGFB1/KLF10/PNP/ID2/AXL/GATA2/TYROBP/ACVR2A/CSF1/ADA/CD86/TREM2/CCR1/LILRB4/INHBA/AGER/TESC/LILRB2/IL2RA/NLRP3/IL7R/TNFSF9/CD46/ZBTB7B/TGFBR2/GAS6/HCLS1/CD4/KITLG/PTPRC/NCKAP1L/ROR2/SASH3/RUNX3/LEF1/HLX/EVI2B/EGR3/ZBTB46/CD27/IL34/TNFSF4/BTK/TOX/GLI2/CCL19/CD74/ISG15/LGALS9/BAD/ADAM8/MED1/FOXO3/FES/IL18/FLT3LG/SOCS1/IL15/ZAP70/CD101/IL12RB1/RB1/TAL1	71
GO:0007249	BP	GO:0007249	I-kappaB kinase/NF-kappaB signaling	95/4046	269/18670	1.67117e-07	6.36736e-06	4.54965e-06	FLNA/RHOC/STAT1/LGALS1/TNFRSF1A/IRAK1/TGM2/TNIP1/TSPAN6/TNFSF10/OPTN/CANT1/ZMYND11/DDX21/ECT2/PLK2/TRIM22/CD14/CFLAR/TRAF3IP2/SIRPA/ECM1/SPHK2/NEK6/CARD8/CASP1/TRIM62/TRAF5/NOD2/UNC5CL/CTNNB1/LITAF/ABL1/ERC1/HMOX1/PER1/ZDHHC13/MAP3K3/CD4/F2R/FYN/GPRC5B/TNFRSF19/LY96/CCL21/BTK/RHOH/ANGPT1/TMEM106A/S100B/TLR7/CCL19/CD74/EEF1D/SHISA5/BST2/IRF3/GJA1/ANKRD17/LGALS9/JMJD8/S100A13/ASH1L/TMED4/ROCK1/PYCA…	95
GO:0002279	BP	GO:0002279	mast cell activation involved in immune response	27/4046	48/18670	1.86288e-07	7.05578e-06	5.04154e-06	IL4R/RAC2/LYN/GATA2/SPHK2/FCER1G/ADORA2B/CD300A/FER/VAMP7/HMOX1/PIK3CD/STXBP1/FOXF1/LAT2/NR4A3/BTK/CD84/VAMP8/LGALS9/S100A13/SNX4/PDPK1/CBL/FES/FGR/LAT	27
GO:1903038	BP	GO:1903038	negative regulation of leukocyte cell-cell adhesion	54/4046	129/18670	1.88473e-07	7.09655e-06	5.07067e-06	ANXA1/PRNP/IL4R/CEBPB/TGFB1/PTPN6/DUSP3/TNFRSF14/KLF4/RC3H2/HAVCR2/VSIG4/CD86/CD300A/IL20RB/LILRB2/FOXJ1/IL2RA/PDCD1LG2/GPNMB/ZBTB7B/LRRC32/SMAD7/CXCL12/FGL2/PDE5A/RUNX3/HLX/FCGR2B/LOXL3/CCL21/TIGIT/TNFSF4/LILRB1/TNFAIP8L2/DTX1/PTPN22/CD74/WNK1/LGALS9/TWSG1/IRF1/DLG1/PELI1/SOCS6/PAWR/JAK3/IDO1/SOCS1/ADORA2A/SPN/LAG3/LGALS9C/CTLA4	54
GO:0003007	BP	GO:0003007	heart morphogenesis	92/4046	259/18670	1.92454e-07	7.20408e-06	5.14751e-06	DSP/RTN4/GATA3/COL5A1/HIF1A/TBX3/JAG1/YAP1/EPHB4/NOTCH2/TGFB1/TBX2/INSR/HEG1/SFRP2/TGFBR3/MDM4/ID2/SUFU/ARID2/SOX9/SNAI2/NRP2/SAV1/IFT172/BBS4/AHI1/OVOL2/ZFPM1/BBS5/SMAD6/HAS2/TNNC1/ALDH1A2/CTNNB1/VEGFA/TPM1/ILK/TGFBR2/PLXND1/MICAL2/PARVA/NRP1/TGFBR1/ACVR1/FZD1/PKD2/SMAD7/ELN/DLC1/SMO/DCHS1/ACVRL1/HEYL/FZD2/S1PR1/MEF2C/CLDN5/GJA5/FOXF1/COL11A1/WNT2/GATA6/TEK/TWIST1/FLRT2/RARB/TGFB2/FAT4/SNAI1/OLF…	92
GO:0048771	BP	GO:0048771	tissue remodeling	69/4046	179/18670	1.995e-07	7.4244e-06	5.30493e-06	ELF3/MMP14/ANXA1/SRC/HIF1A/TGM2/JAG1/NOTCH2/TGFB1/CAV1/SPP1/RAC2/CTHRC1/EGFR/GREM1/AXL/CSF1R/ATP7A/LRP5L/AGER/CTNNB1/TIMP1/MMP2/BGN/IGFBP5/TPP1/GPNMB/LTBP3/LIPA/CTSK/ACP5/CSPG4/F2R/ACVRL1/SNX10/TGFB3/TMEM119/S1PR1/MEF2C/PTN/GJA5/MITF/SFRP1/IL6/ITGB3/NOX4/CST3/TFRC/TCIRG1/GJA1/NF1/ADAM8/ROCK1/BAK1/PTK2B/CHD7/ROCK2/LRP6/RBPJ/IL18/ACVR2B/SYT7/IL15/RASSF2/MERTK/PDK4/NOS3/FLT4/AGT	69
GO:0050920	BP	GO:0050920	regulation of chemotaxis	80/4046	217/18670	2.05507e-07	7.60377e-06	5.4331e-06	THBS1/CORO1B/SERPINE1/TGFB1/MET/USP14/DUSP3/SEMA5A/EFNB2/ITGA2/RAC2/LYN/GREM1/SEMA6A/F3/ZNF580/CSF1/MPP1/VEGFC/C5AR1/MST1/TREM2/CCR1/C3AR1/SEMA4G/AGER/CCL3/CCL4/NBL1/VEGFA/DUSP1/PDGFRB/VEGFB/GAS6/NRP1/RARRES2/CXCR4/FGFR1/PDGFRA/PDGFB/DYSF/CXCL12/CCL2/JAM3/SMOC2/SEMA6B/S1PR1/AIF1/PTN/SLAMF8/NCKAP1L/GPR183/CXCL13/CMKLR1/SEMA3A/IL6/CCL21/FGF2/SEMA3D/FGF1/CCL19/CD74/WNK1/ADAM10/LGALS9/AKIRIN1/ADAM17/…	80
GO:0032623	BP	GO:0032623	interleukin-2 production	32/4046	62/18670	2.08843e-07	7.68278e-06	5.48955e-06	ANXA1/GATA3/PRNP/PNP/GBP1/IL1RAP/FCER1G/HAVCR2/SLC11A1/VSIG4/CD86/IL20RB/ABL1/CD34/CD4/PTPRC/SASH3/CLEC7A/PDE4B/CD28/SPTBN1/HOMER3/TRAF2/IL18/PAWR/CD3E/HOMER2/CARD9/LAG3/CD247/IRF4/PRKCQ	32
GO:0048146	BP	GO:0048146	positive regulation of fibroblast proliferation	28/4046	51/18670	2.21274e-07	8.09356e-06	5.78306e-06	FN1/ANXA2/TGFB1/MYC/CCNB1/BMI1/CCNA2/EGFR/CDK6/SPHK1/EREG/AQP1/PDGFRB/GAS6/PDGFRA/PDGFB/PDGFC/WNT2/IGF1/DDR2/S100A6/CD74/PRKDC/PML/SIRT6/RNASEH2B/PDGFD/AGT	28
GO:0060485	BP	GO:0060485	mesenchyme development	97/4046	278/18670	2.38621e-07	8.67849e-06	6.20101e-06	COL1A1/FN1/RTN4/STAT1/HIF1A/JAG1/YAP1/CORO1C/BCL9L/TGFB1/FOXA1/MYC/SEMA5A/TBX2/PHLDB2/CRELD1/SFRP2/LOXL2/FAM83D/TGFBR3/MDM4/GREM1/SEMA6A/BAMBI/SOX9/SNAI2/PDPN/NRP2/TRIM62/WWTR1/OVOL2/EDNRA/SERPINB3/PBLD/SEMA4G/HAS2/ALDH1A2/FOXD1/CTNNB1/ACTA2/PTK7/TGFBR2/PDGFRB/ANXA6/NRP1/TGFBR1/PHLDB1/ACTG2/DAB2/ACVR1/FGFR1/PKD2/TGFB1I1/SMAD7/SMO/VASN/DCHS1/ACVRL1/GLIPR2/TGFB3/KITLG/ZEB2/HEYL/SEMA6B/MEF2C/FOXF1/L…	97
GO:0042102	BP	GO:0042102	positive regulation of T cell proliferation	43/4046	95/18670	2.43841e-07	8.81824e-06	6.30087e-06	ANXA1/PNP/NCK1/HAVCR2/CD86/AGER/LILRB2/CD209/IL2RA/PDCD1LG2/TNFSF9/CD46/CD276/TGFBR2/CD4/VCAM1/PTPRC/AIF1/NCKAP1L/SASH3/IL6/TNFSF4/IGF1/CD28/EBI3/CD1D/CCL19/TFRC/LGALS9/PYCARD/CORO1A/CCDC88B/CCL5/IL18/JAK3/IL6ST/CD3E/RASAL3/CD6/IL15/ZAP70/PRKCQ/IL12RB1	43
GO:0045446	BP	GO:0045446	endothelial cell differentiation	49/4046	114/18670	2.61236e-07	9.39424e-06	6.71243e-06	ANXA2/TNFRSF1A/MSN/JAG1/MET/MYADM/ICAM1/HEG1/PDPN/HOXB5/ATOH8/WNT7A/ETV2/CTNNB1/ID1/VEGFA/COL18A1/RDX/RAPGEF1/NRP1/PECAM1/CXCR4/ACVR1/STC1/APOLD1/S1PR3/ACVRL1/S1PR2/ZEB1/S1PR1/PTN/CLDN5/PDE2A/PPP1R16B/BMP6/FASN/GPX1/EDF1/ENG/TJP1/CCM2/ROCK1/ROCK2/RBPJ/ACVR2B/CDH5/NOTCH4/SOX17/COL4A4	49
GO:0016049	BP	GO:0016049	cell growth	152/4046	484/18670	2.9244e-07	1.04576e-05	7.47223e-06	ENO1/FN1/SFN/MMP14/RTN4/CLSTN1/IQGAP1/S100A9/VCL/MACF1/PPARG/POSTN/IP6K2/TGFB1/TMEM97/CLSTN3/PDLIM5/FBP1/TNFRSF12A/SEMA5A/NEDD4L/SPP1/EXTL3/NIN/SFRP2/CDK11A/AURKA/SLC44A4/EGFR/S100A8/SEMA6A/CHPT1/TSPYL2/CYFIP2/SOX9/NRP2/HBEGF/SPHK2/PLCE1/SPHK1/N6AMT1/SLC25A33/SYT17/INHBA/SEMA4G/CDA/RGS4/IL17RB/GNG4/SGK2/APP/ITGB1/CTNNB1/RAB11A/LRP1/DNM2/IGFBP7/VEGFA/IGFBP5/PPT1/LAMB2/ILK/APOE/ABL1/TGFBR2/NRP1/TGF…	152
GO:0048017	BP	GO:0048017	inositol lipid-mediated signaling	70/4046	184/18670	2.9478e-07	1.04827e-05	7.49018e-06	GSN/GATA3/SRC/PLXNB1/OGT/RGL2/PTPN6/SLC9A3R1/PIK3C2B/INSR/IGF1R/NCS1/LYN/KLF4/CEP55/EGFR/SOX9/CSF1R/PLD1/NEDD4/PLCE1/PLCB1/PITPNM2/PLCH1/DCN/PDGFRB/HCLS1/PIP4K2A/F2R/FGFR1/FYN/PDGFRA/PDGFB/SERPINE2/PIK3CD/PDGFC/PIK3AP1/PRR5L/PPP1R16B/TEK/TWIST1/PIK3R5/TGFB2/TNFAIP8L3/OSM/NCF1/ANGPT1/IGF1/NTRK2/CD28/NF1/PI4KA/PIP5K1A/PLEKHA1/PIK3C2A/CBL/CCL5/PIK3CA/SIRT1/IL18/PLCB2/FGR/LIME1/ENTPD5/HCST/NLRC3/FLT4…	70
GO:0045576	BP	GO:0045576	mast cell activation	31/4046	60/18670	3.1294e-07	1.1067e-05	7.90768e-06	IL4R/PLSCR1/RAC2/LYN/GATA2/SPHK2/FCER1G/ADORA2B/CD300A/FER/CD300LF/VAMP7/HMOX1/PIK3CD/STXBP1/LCP2/FOXF1/LAT2/NR4A3/BTK/RHOH/CD84/VAMP8/LGALS9/S100A13/SNX4/PDPK1/CBL/FES/FGR/LAT	31
GO:0046718	BP	GO:0046718	viral entry into host cell	51/4046	121/18670	3.15744e-07	1.11048e-05	7.93469e-06	CTSB/GSN/IFITM3/LGALS1/ITGB5/ITGA5/IFITM1/CAV1/TNFRSF14/LDLR/CAV2/ICAM1/PVR/TMPRSS2/EFNB2/ITGA2/NPC1/EGFR/AXL/TRIM62/MRC1/CD86/SERPINB3/CD209/DPP4/CLEC5A/ITGB1/CD46/ITGAV/IFITM2/GAS6/CXCR4/CD4/SELPLG/ANPEP/TNFRSF4/ITGB3/NCAM1/CD74/TFRC/VAMP8/LGALS9/NUP153/TRIM38/CXADR/TRIM21/IDE/ITGB7/CCR5/EFNB3/KPNA3	51
GO:0043304	BP	GO:0043304	regulation of mast cell degranulation	20/4046	31/18670	3.41521e-07	1.19458e-05	8.53556e-06	IL4R/RAC2/LYN/GATA2/SPHK2/FCER1G/ADORA2B/CD300A/FER/VAMP7/HMOX1/STXBP1/FOXF1/CD84/VAMP8/LGALS9/SNX4/PDPK1/FES/FGR	20
GO:0010634	BP	GO:0010634	positive regulation of epithelial cell migration	66/4046	171/18670	3.44568e-07	1.19589e-05	8.54496e-06	RTN4/ANXA1/THBS1/GATA3/SRC/HIF1A/MAP4K4/ADAM9/TGFB1/MET/SEMA5A/AMOTL1/ITGA2/PLK2/GATA2/SOX9/ZNF580/NRP2/HBEGF/MMP9/ANXA3/VEGFC/HAS2/ATOH8/FGFBP1/WNT7A/SPARC/RAB11A/VEGFA/ABL1/TGFBR2/NRP1/HMOX1/MAP3K3/FGFR1/PDGFB/MAPRE2/GLIPR2/SMOC2/AKT3/FGF7/TEK/TGFB2/RHOJ/ITGB3/FGF2/ANGPT1/FGF1/PFN1/CIB1/BCAR1/MAP2K3/RREB1/ADAM17/STAT5A/PDPK1/PIK3C2A/PTK2B/ROCK2/CD40/SIRT1/EPB41L5/NOS3/FLT4/PRKD1/AGT	66
GO:0045765	BP	GO:0045765	regulation of angiogenesis	125/4046	383/18670	3.45633e-07	1.19589e-05	8.54496e-06	PGK1/ANXA1/STAT1/THBS1/SERPINE1/HIF1A/PPARG/ITGA5/TNFRSF12A/SEMA5A/STIM1/PTPRM/PLK2/RRAS/ADM/SFRP2/KLF4/DDAH1/ITGB2/SEMA6A/GATA2/ECM1/F3/CHI3L1/ITGB8/ADAM12/SPHK1/ANXA3/TSPAN12/CYBB/ITGAX/VEGFC/C5AR1/C3AR1/VASH2/FGFBP1/S100A1/SPARC/ITGB1/CTNNB1/COL4A2/HSPG2/ID1/VEGFA/C3/JAK1/GPNMB/DCN/THBS2/ABL1/AQP1/TGFBR2/PLXND1/VEGFB/SERPINF1/SULF1/NRP1/EMILIN1/HMOX1/STAB1/CD34/MAP3K3/CXCR4/SPRED1/CREB3L1/VASH…	125
GO:0031579	BP	GO:0031579	membrane raft organization	17/4046	24/18670	3.51523e-07	1.20973e-05	8.64385e-06	ANXA2/GSN/S100A10/FLOT2/CAV1/MYADM/CAV2/NPC1/FA2H/PPT1/RFTN1/PTPRC/DOCK2/FLOT1/DLG1/PACSIN2/CD2	17
GO:0051701	BP	GO:0051701	interaction with host	77/4046	209/18670	3.55365e-07	1.21641e-05	8.69159e-06	CTSB/GSN/IFITM3/LGALS1/SRC/KPNA2/TNIP1/ITGB5/ITGA5/TGFB1/IFITM1/CAV1/MET/TNFRSF14/INSR/LDLR/CAV2/ICAM1/PVR/TMPRSS2/EFNB2/ITGA2/NPC1/EGFR/AXL/KRT6A/EIF2AK2/TRIM62/NEDD4/IFIT1/SERPINB9/SLC22A5/MRC1/CD86/SERPINB3/CD209/DPP4/CLEC5A/CCL8/ITGB1/CTNNB1/CD46/ITGAV/IFITM2/GAS6/CHMP4C/CXCR4/CD4/SELPLG/ANPEP/TNFRSF4/ITGB3/NCAM1/CD74/TFRC/VAMP8/CHMP2A/PML/LGALS9/THOC2/VPS4B/SMC3/NUP153/BAD/TRIM38/THOC6/CBL/H…	77
GO:0032963	BP	GO:0032963	collagen metabolic process	49/4046	115/18670	3.60082e-07	1.226e-05	8.76011e-06	COL1A1/COL1A2/CTSB/MMP14/PLOD1/COL5A1/FURIN/HIF1A/PPARG/TGFB1/MMP11/MRC2/MMP15/ITGA2/MMP9/FAP/CBX8/ADAMTS2/ADAMTS14/SMPD3/ITGB1/VIM/SERPINH1/MMP2/ID1/PDGFRB/COL15A1/CTSK/EMILIN1/TRAM2/RCN3/MFAP4/F2R/CREB3L1/CYGB/TGFB3/LARP6/MMP7/MMP23B/MMP3/MMP25/IL6/MMP17/COL13A1/CTSD/CST3/ENG/CTSS/CIITA	49
GO:0003179	BP	GO:0003179	heart valve morphogenesis	28/4046	52/18670	3.80411e-07	1.28836e-05	9.2057e-06	GATA3/JAG1/NOTCH2/TGFB1/MDM4/SOX9/SNAI2/ZFPM1/SMAD6/TGFBR2/EMILIN1/ACVR1/ELN/DCHS1/HEYL/MEF2C/NFATC1/GJA5/ADAMTS9/TWIST1/TGFB2/SNAI1/OLFM1/ROCK1/ROCK2/BMPR1A/RB1/NOS3	28
GO:0090287	BP	GO:0090287	regulation of cellular response to growth factor stimulus	100/4046	292/18670	4.29388e-07	1.44659e-05	1.03362e-05	HSPA5/THBS1/GATA3/HIF1A/ITGA5/BCL9L/SORL1/TGFB1/CAV1/PMEPA1/MTMR4/CAV2/SULF2/FBN1/SFRP2/CFLAR/TGFBR3/FSTL3/HTRA3/GREM1/SEMA6A/BAMBI/CYFIP2/PELO/FAM20C/NEDD4/CD109/RUNX2/LOX/CHST11/VEGFC/SMAD6/PBLD/ZNF423/GPC3/FGFBP1/FGFBP3/ADAMTS12/ONECUT2/FOXD1/CTNNB1/FSTL1/DNM2/NBL1/VEGFA/GLG1/DCN/ILK/NPTN/ABL1/HTRA1/LTBP1/TGFBR2/SULF1/TGFBR1/EMILIN1/DAB2/DKK3/FZD1/FGFR1/TGFB1I1/SMAD7/CREB3L1/VASN/ACVRL1/TGFB3/…	100
GO:0001763	BP	GO:0001763	morphogenesis of a branching structure	73/4046	196/18670	4.36086e-07	1.46146e-05	1.04425e-05	MMP14/RTN4/SRC/TGM2/TBX3/RERE/YAP1/TGFB1/FOXA1/MET/MYC/TNC/CELSR1/ADM/SFRP2/SOX9/SNAI2/PRDM1/CSF1/HNF1B/EDNRA/AREG/LRP5L/GPC3/LAMA1/FOXD1/HOXD11/CTNNB1/COL4A1/CTSZ/MAGED1/VEGFA/ESRP2/SOCS3/ILK/ABL1/TGFBR2/PLXND1/SULF1/NRP1/ACVR1/FGFR1/PKD2/SMO/DCHS1/ETV5/FOXF1/LEF1/FGF7/WNT2/FAT4/CCL11/SFRP1/SEMA3A/FGF2/COL13A1/LRRK2/GLI2/FGF1/KDM5B/ENG/PML/DLG1/TIMELESS/MED1/KRAS/BTBD7/LRP6/SIRT6/NFATC4/NOTCH4/T…	73
GO:0007266	BP	GO:0007266	Rho protein signal transduction	75/4046	203/18670	4.41252e-07	1.47107e-05	1.05112e-05	COL1A2/RHOC/FARP1/RHOT2/MET/RHOQ/CDC42EP1/GNA12/RHOU/RND3/PLEKHG3/ECT2/CELSR1/HEG1/RAC2/ABCA1/MCF2L/RHOD/PDPN/ARHGEF9/FGD6/KCTD13/FARP2/CCDC125/PLEKHG4/RHOF/ARHGEF4/ARHGAP6/RASGRF1/COL3A1/ITGB1/ARHGAP1/APOE/ABL1/PDGFRB/TRIO/KANK2/NRP1/PECAM1/ARHGEF17/CDC42EP3/F2R/DLC1/FGD1/ARHGEF10/RHOBTB1/WAS/NTN1/RHOJ/F2RL3/ADRA2A/RHOH/RASGRF2/TIAM2/GPR65/F2RL2/ARHGDIB/TAX1BP3/FLOT1/ARHGEF12/ARHGEF1/ARHGAP5/RHO…	75
GO:0032535	BP	GO:0032535	regulation of cellular component size	121/4046	370/18670	4.70533e-07	1.5452e-05	1.10409e-05	FN1/GSN/RTN4/CAPG/MSN/CORO1B/COTL1/LIMA1/MACF1/LRRC8A/PRKCD/TMOD3/SLC12A7/SLC9A3R1/CDC42EP1/TNFRSF12A/SEMA5A/SPP1/ARPC5L/BAIAP2/MYADM/ICAM1/GBA2/RASA1/PICK1/SEMA6A/NCK1/SPIRE2/ATP7A/SLC12A8/BBS4/PPP1R9A/ACTR3B/PEX11A/SPTBN5/SEMA4G/PEX11G/FER/PRR16/IL7R/WNT7A/DSTN/RAB11A/LRP1/DNM2/VEGFA/ILK/APOE/HIP1R/ABL1/AQP1/RDX/NRP1/DPYSL2/HCLS1/FCHSD1/CDC42EP3/BIN1/MAP1B/ELN/SHANK3/CFL2/CXCL12/RHOBTB1/LMOD1/A…	121
GO:0010975	BP	GO:0010975	regulation of neuron projection development	155/4046	499/18670	4.72719e-07	1.5452e-05	1.10409e-05	FN1/HSPA5/RTN4/IQGAP1/S100A9/GATA3/LGALS1/ITM2C/TRAK1/PLXNB1/MACF1/YWHAH/MAP4K4/CDC20/PDLIM5/TNFRSF12A/SEMA5A/NEDD4L/SPP1/BAIAP2/EFNB2/ADCY6/ASAP1/NIN/PLK2/NCS1/LYN/SFRP2/CBFA2T2/MYLIP/CFLAR/KLF4/EPHB2/SEMA6A/SS18L1/SS18L2/FIG4/NCK1/NEDD4/SARM1/CRTC1/PRRX1/SRCIN1/UST/RAB17/SYT17/LRP8/PPP1R9A/SEMA4G/MAGI2/INPP5J/GPC2/PACSIN1/WNT7A/VIM/CTSZ/RAB11A/LRP1/DNM2/ID1/VEGFA/PTK7/THY1/ILK/APOE/NPTN/ABL1/DP…	155
GO:0034332	BP	GO:0034332	adherens junction organization	57/4046	142/18670	4.73082e-07	1.5452e-05	1.10409e-05	MMP14/DSP/S100A10/IQGAP1/ACTN1/THBS1/SRC/VCL/MACF1/MAP4K4/CORO1C/DUSP3/PVR/LIMCH1/ITGA2/PHLDB2/RHOD/RASSF8/ARHGAP6/CTNNB1/LRP1/VEGFA/THY1/ABL1/RDX/DAPK3/COL16A1/NRP1/KIFC3/FERMT2/SMAD7/CDH11/MAPRE2/DLC1/ACVRL1/PTPRJ/SORBS1/TEK/EPHA3/SFRP1/BMP6/GPM6B/CDH2/TRIP6/PIP5K1A/HIPK1/ROCK1/PDPK1/PTK2B/ROCK2/LIMS1/TESK2/EPB41L5/CDH5/RAMP2/APOD/FAM107A	57
GO:0060840	BP	GO:0060840	artery development	44/4046	100/18670	4.75329e-07	1.5452e-05	1.10409e-05	JAG1/HPGD/TBX2/LDLR/EFNB2/LUZP1/SUFU/ARID2/PRDM1/PRRX1/LOX/SMAD6/COL3A1/LRP1/DNM2/VEGFA/APOE/LTBP1/PLXND1/PDGFRB/MYH10/NRP1/MYLK/TGFBR1/PKD2/SMAD7/ACVRL1/AKT3/COMP/GJA5/FOXF1/ADAMTS9/PRICKLE1/PDE2A/TGFB2/ADAMTS6/WNT11/HECTD1/ENG/NF1/CHD7/RBPJ/BMPR1A/ACVR2B	44
GO:0046777	BP	GO:0046777	protein autophosphorylation	84/4046	235/18670	4.75559e-07	1.5452e-05	1.10409e-05	IQGAP1/SRC/IRAK1/MINK1/EPHB4/DAPK1/CAV1/RAP2B/INSR/IGF1R/CLK2/ULK3/LYN/STK10/STK17B/AURKA/DYRK1B/EGFR/GREM1/MELK/EIF2AK2/NLK/CSF1R/NEK6/PASK/VEGFC/MAP3K12/FER/SRMS/VEGFA/MKNK2/GPNMB/THY1/ABL1/CLK1/PDGFRB/DAPK3/MAP3K3/FGFR1/FYN/PDGFRA/PDGFB/CLK4/PTPRC/PDGFC/GRK5/SLA/HCK/TEK/MEX3B/BTK/LRRK2/ENPP1/DDR2/NTRK2/MVP/WNK1/SMG1/ENG/YES1/TESK1/TAF1/PDPK1/PTK2B/RAP2A/TRPM7/PPP2R5E/TOM1L1/IMPACT/SIK2/FES/LMT…	84
GO:0045619	BP	GO:0045619	regulation of lymphocyte differentiation	65/4046	169/18670	4.88267e-07	1.57848e-05	1.12787e-05	MMP14/ANXA1/GATA3/IL4R/KAT2A/TGFB1/PTPN6/PNP/ID2/AXL/PRDM1/ADA/RC3H2/CD86/LILRB4/INHBA/LILRB2/FOXJ1/IL2RA/NLRP3/IL7R/TNFSF9/CD46/ZBTB7B/ABL1/TGFBR2/GAS6/SMAD7/PTPRC/ZEB1/FGL2/SLAMF8/NCKAP1L/SASH3/RUNX3/HLX/EGR3/NFAM1/LOXL3/SFRP1/CD27/CYP26B1/TNFSF4/BTK/DTX1/TOX/GLI2/CD28/CCL19/CD74/LGALS9/IRF1/BAD/ADAM8/IL18/JAK3/FLT3LG/CD2/SOCS1/LAG3/IL15/ZAP70/CTLA4/IRF4/IL12RB1	65
GO:0002064	BP	GO:0002064	epithelial cell development	76/4046	207/18670	4.94366e-07	1.59017e-05	1.13622e-05	FLNA/SFN/IQGAP1/TNFRSF1A/MSN/HIF1A/JAG1/PALLD/FOXA1/MET/SLC9A3R1/FRMD6/MYADM/MYO1E/ICAM1/HEG1/POF1B/SOX9/CDK6/ADAMTSL4/PRDM1/LRTOMT/ARNTL/MAGI2/FOXJ1/ONECUT2/SLC9A4/WNT7A/PSAP/VIM/CTNNB1/ID1/ACTA2/VEGFA/COL18A1/LAMB2/HSD17B4/RDX/RAPGEF1/PECAM1/SIDT2/CXCR4/FGFR1/STC1/PDGFB/SMO/S1PR3/S1PR2/CLDN5/WNT5B/PDE2A/PPP1R16B/RARB/BMP6/FASN/GPX1/ENG/GJA1/TJP1/CCM2/ATRX/BAD/ROCK1/PDPK1/ROCK2/SLC4A7/RILPL2/ARI…	76
GO:0051897	BP	GO:0051897	positive regulation of protein kinase B signaling	67/4046	176/18670	5.09928e-07	1.63203e-05	1.16613e-05	RTN4/THBS1/GATA3/SRC/TGFB1/AKR1C3/MET/SEMA5A/INSR/IGF1R/RAC2/EGFR/AXL/F3/HBEGF/CHI3L1/AREG/CD86/CCL3/HPSE/EREG/ITGB1/IGFBP5/ILK/PDGFRB/GAS6/OSBPL8/TGFBR1/HCLS1/FGFR1/FYN/PDGFRA/PDGFB/C1QTNF1/PTPRJ/KITLG/PIK3CD/RAMP3/MFHAS1/PIK3AP1/MEIS3/FGF7/RASD2/TEK/PIK3R5/CCL21/TNFAIP8L3/FGF2/OSM/ANGPT1/NOX4/FGF1/CD28/CCL19/GPX1/ENG/PTPN11/ARFGEF1/RHOG/ADAM8/ITSN1/HIP1/PIK3CA/IL18/BAG4/VAV1/LCK	67
GO:0006029	BP	GO:0006029	proteoglycan metabolic process	42/4046	94/18670	5.17534e-07	1.64813e-05	1.17763e-05	HEXB/CANT1/EXT2/NDST1/EXT1/SULF2/EXTL3/DSE/IDUA/CHST15/CHST11/UST/HPSE/ADAMTS12/CTNNB1/BGN/CHPF/DCN/VCAN/SULF1/CHSY1/CSPG4/CSGALNACT2/CHST12/CHST3/XYLT1/ARSB/GAL3ST4/CSGALNACT1/CHST10/EGFLAM/COL11A1/DSEL/CHST7/CHSY3/IGF1/HS2ST1/B4GALT7/GLCE/SPOCK2/EXTL2/GPC1	42
GO:0051251	BP	GO:0051251	positive regulation of lymphocyte activation	111/4046	334/18670	5.70198e-07	1.80685e-05	1.29104e-05	MMP14/ANXA1/FLOT2/GATA3/LGALS1/SRC/IL4R/TGFB1/CAV1/PTPN6/TNFRSF14/PNP/EFNB2/LYN/SIRPA/AXL/EXOSC3/NCK1/TYROBP/ADA/HAVCR2/CLCF1/CD86/LILRB4/AGER/LILRB2/CD209/DPP4/NOD2/IL2RA/SIRPB1/PDCD1LG2/NLRP3/IL7R/TNFSF9/CD46/CD276/THY1/ZBTB7B/TGFBR2/GAS6/CD4/FYN/VCAM1/CCL2/PTPRC/MEF2C/AIF1/NCKAP1L/SASH3/RUNX3/CLEC7A/GPR183/HLX/EGR3/TNFRSF4/CD27/IL6/CCL21/TNFSF4/BTK/LILRB1/IGF1/TOX/GLI2/CD28/EBI3/CD1D/CCL19/CD7…	111
GO:0007492	BP	GO:0007492	endoderm development	36/4046	76/18670	5.84469e-07	1.84295e-05	1.31684e-05	FN1/MMP14/COL6A1/COL5A1/COL12A1/COL5A2/ITGB5/ITGA5/TGFB1/MMP15/EXT1/ITGB2/LAMA3/PELO/MMP9/HNF1B/SOX7/INHBA/POU5F1/CTNNB1/COL4A2/MMP2/LAMB1/LAMC1/ITGAV/ITGA7/COL8A1/ITGA4/COL11A1/GATA6/BPTF/CDC73/KIF16B/BMPR1A/EPB41L5/SOX17	36
GO:0097028	BP	GO:0097028	dendritic cell differentiation	24/4046	42/18670	6.02388e-07	1.89014e-05	1.35055e-05	DHRS2/CEBPB/TGFB1/LYN/AXL/SPI1/TREM2/AGER/LILRB2/TGFBR2/GAS6/TMEM176B/TMEM176A/ZBTB46/FCGR2B/LILRB1/CCL19/LGALS9/RELB/RBPJ/BATF/UBD/BATF2/IRF4	24
GO:0006979	BP	GO:0006979	response to oxidative stress	142/4046	451/18670	6.05569e-07	1.89085e-05	1.35106e-05	COL1A1/LDHA/MMP14/MCL1/ATP2A2/DHRS2/IDH1/ANXA1/STAT1/SRC/CAPN2/HIF1A/PRNP/ADAM9/PRKCD/GJB2/DAPK1/AKR1C3/MET/GCLC/PCGF2/SRXN1/CHD6/RBPMS/ECT2/PNKP/SLC23A2/TP53INP1/CCNA2/CFLAR/KLF4/EGFR/SIRPA/MELK/AXL/FOSL1/GGT7/ZNF580/GPX8/MTF1/MMP9/ATP7A/SPHK1/PTGS1/CYBB/ADA/CBX8/NCF2/NEIL1/STX2/ARNTL/AREG/RAD52/SMPD3/MYEF2/FER/RBM11/SGK2/UCP3/PSAP/APP/CTNNB1/MMP2/DNM2/SOD2/TPM1/DUSP1/APOE/ABL1/AQP1/PDGFRB/PXDN/…	142
GO:0048762	BP	GO:0048762	mesenchymal cell differentiation	79/4046	219/18670	6.77119e-07	2.104e-05	1.50336e-05	COL1A1/FN1/RTN4/STAT1/HIF1A/JAG1/CORO1C/BCL9L/TGFB1/FOXA1/SEMA5A/PHLDB2/SFRP2/LOXL2/FAM83D/TGFBR3/GREM1/SEMA6A/BAMBI/SOX9/SNAI2/PDPN/NRP2/TRIM62/WWTR1/OVOL2/EDNRA/SERPINB3/PBLD/SEMA4G/HAS2/ALDH1A2/CTNNB1/TGFBR2/ANXA6/NRP1/TGFBR1/PHLDB1/DAB2/ACVR1/FGFR1/TGFB1I1/SMAD7/SMO/VASN/GLIPR2/TGFB3/KITLG/ZEB2/HEYL/SEMA6B/MEF2C/LEF1/WNT2/TWIST1/TGFB2/LOXL3/EPHA3/SNAI1/DACT3/SFRP1/SEMA3A/IL6/SEMA3D/OLFM1/WNT1…	79
GO:1905314	BP	GO:1905314	semi-lunar valve development	22/4046	37/18670	6.93694e-07	2.14509e-05	1.53272e-05	GATA3/TNFRSF1A/JAG1/NOTCH2/TGFB1/SOX9/SNAI2/SMAD6/EMILIN1/TNFRSF1B/ELN/HEYL/NFATC1/GJA5/TWIST1/TGFB2/SNAI1/ROCK1/ROCK2/RBPJ/RB1/NOS3	22
GO:0043122	BP	GO:0043122	regulation of I-kappaB kinase/NF-kappaB signaling	84/4046	237/18670	7.13493e-07	2.19571e-05	1.56889e-05	FLNA/RHOC/STAT1/LGALS1/TNFRSF1A/IRAK1/TGM2/TNIP1/TSPAN6/TNFSF10/OPTN/CANT1/ZMYND11/DDX21/ECT2/PLK2/TRIM22/CFLAR/TRAF3IP2/SIRPA/ECM1/SPHK2/NEK6/CARD8/CASP1/TRIM62/TRAF5/NOD2/UNC5CL/CTNNB1/LITAF/ABL1/HMOX1/PER1/ZDHHC13/MAP3K3/CD4/F2R/FYN/GPRC5B/TNFRSF19/CCL21/RHOH/ANGPT1/TMEM106A/S100B/CCL19/CD74/EEF1D/SHISA5/BST2/IRF3/GJA1/ANKRD17/LGALS9/JMJD8/S100A13/ASH1L/TMED4/PYCARD/PDPK1/TRADD/PELI1/OTUD7B/TR…	84
GO:0033006	BP	GO:0033006	regulation of mast cell activation involved in immune response	20/4046	32/18670	7.24734e-07	2.21963e-05	1.58598e-05	IL4R/RAC2/LYN/GATA2/SPHK2/FCER1G/ADORA2B/CD300A/FER/VAMP7/HMOX1/STXBP1/FOXF1/CD84/VAMP8/LGALS9/SNX4/PDPK1/FES/FGR	20
GO:0002237	BP	GO:0002237	response to molecule of bacterial origin	113/4046	343/18670	7.39629e-07	2.23448e-05	1.59659e-05	ATP2A2/SRC/CAPN2/IRAK1/SERPINE1/ADAM9/HPGD/GJB2/CEBPB/TGFB1/THBD/ICAM1/LYN/ADM/ABCA1/CD14/SPON2/SIGIRR/S100A8/SIRPA/AXL/CASP9/CARD8/CASP1/PALM3/CXCL1/MRC1/C5AR1/HAVCR2/SLC11A1/CD86/SMAD6/TREM2/ADAMTS13/LILRB2/CCL3/NOD2/FER/UGT1A1/PDCD1LG2/NLRP3/SPARC/VIM/LITAF/DCN/CD68/ABL1/MGST2/ACP5/TNFRSF1B/AKAP12/F2R/VCAM1/CCL2/MEF2C/IL10RA/HCK/CSF2RB/SSC5D/PLSCR4/PDE4B/CXCL13/IRF8/FCGR2B/MAOB/BMP6/TLR1/LY96/…	113
GO:0022408	BP	GO:0022408	negative regulation of cell-cell adhesion	68/4046	181/18670	7.40055e-07	2.23448e-05	1.59659e-05	ANXA1/PRNP/FXYD5/JAG1/IL4R/PRKCD/CEBPB/TGFB1/PTPN6/DUSP3/TNFRSF14/MYADM/KLF4/SNAI2/RC3H2/HAVCR2/VSIG4/CD86/CD300A/IL20RB/LILRB2/FOXJ1/IL2RA/PDCD1LG2/VEGFA/GPNMB/ZBTB7B/ABL1/RDX/SH2B3/LRRC32/SMAD7/C1QTNF1/SERPINE2/CXCL12/FGL2/PDE5A/RUNX3/HLX/FCGR2B/LOXL3/BMP6/CCL21/TIGIT/TNFSF4/LILRB1/TNFAIP8L2/DTX1/PTPN22/CD74/WNK1/LGALS9/TWSG1/IRF1/DLG1/PELI1/AKNA/SOCS6/PAWR/JAK3/EPB41L5/IDO1/SOCS1/ADORA2A/SPN/L…	68
GO:0048015	BP	GO:0048015	phosphatidylinositol-mediated signaling	68/4046	181/18670	7.40055e-07	2.23448e-05	1.59659e-05	GSN/GATA3/SRC/PLXNB1/OGT/RGL2/PTPN6/SLC9A3R1/PIK3C2B/INSR/IGF1R/NCS1/LYN/KLF4/CEP55/EGFR/SOX9/CSF1R/NEDD4/PLCE1/PLCB1/PITPNM2/PLCH1/DCN/PDGFRB/HCLS1/PIP4K2A/F2R/FGFR1/FYN/PDGFRA/PDGFB/SERPINE2/PIK3CD/PDGFC/PIK3AP1/PRR5L/PPP1R16B/TEK/TWIST1/PIK3R5/TGFB2/OSM/NCF1/ANGPT1/IGF1/NTRK2/CD28/NF1/PI4KA/PIP5K1A/PLEKHA1/PIK3C2A/CBL/CCL5/PIK3CA/SIRT1/IL18/PLCB2/FGR/LIME1/ENTPD5/HCST/NLRC3/FLT4/PDGFD/SELP/AGT	68
GO:0001701	BP	GO:0001701	in utero embryonic development	121/4046	373/18670	7.53384e-07	2.26404e-05	1.61772e-05	ELF3/RTN4/GATA3/CAPN2/HIF1A/TBX3/TM4SF1/KAT2A/CEBPB/GNA12/CCNB1/PCGF2/MYO1E/GJB3/COPS3/NXN/HEG1/ADM/BCOR/EGFR/ATP11A/GATA2/FOSL1/PELO/DSC3/ATP7A/PRDM1/HSD17B2/ADCY9/CCDC24/ADA/CHST11/OVOL2/HNF1B/ZFP14/EDNRA/ARNT2/FLVCR1/PTPRR/VASH2/POU5F1/SLC25A34/ETV2/MYH9/ITGB1/CTNNB1/VEGFA/TPM1/SOCS3/PLCD3/TGFBR2/MYH10/SEC24D/CMTM3/TGFBR1/ACVR1/FGFR1/PKD2/PDGFRA/PDGFB/VASH1/SMO/ACVRL1/TGFB3/STMN3/TIE1/E2F8/PCD…	121
GO:0001885	BP	GO:0001885	endothelial cell development	30/4046	59/18670	7.56969e-07	2.26419e-05	1.61782e-05	TNFRSF1A/MSN/MET/MYADM/ICAM1/HEG1/WNT7A/CTNNB1/ID1/VEGFA/COL18A1/RDX/RAPGEF1/PECAM1/STC1/S1PR3/S1PR2/CLDN5/PDE2A/PPP1R16B/FASN/GPX1/ENG/TJP1/CCM2/ROCK1/ROCK2/CDH5/NOTCH4/COL4A4	30
GO:0010811	BP	GO:0010811	positive regulation of cell-substrate adhesion	50/4046	121/18670	8.42086e-07	2.50707e-05	1.79137e-05	FN1/FLNA/S100A10/IQGAP1/MAP4K4/ITGA5/NID1/MYADM/CCDC80/CDK6/CSF1/HAS2/EMID1/DNM2/VEGFA/THY1/ILK/ABL1/RSU1/COL16A1/NRP1/EMILIN1/FBLN2/PTPRJ/LIMS2/SMOC2/PTN/COL8A1/FOXF1/EGFLAM/ABI3BP/TEK/ECM2/SFRP1/CCL21/EDIL3/CIB1/ROCK1/NINJ1/RREB1/PTK2B/CRK/SPOCK2/EMILIN2/LIMS1/EPB41L5/CD3E/SKAP1/NEDD9/MMRN1	50
GO:0097530	BP	GO:0097530	granulocyte migration	56/4046	141/18670	8.91826e-07	2.64286e-05	1.88839e-05	ANXA1/S100A9/THBS1/RAC2/ITGB2/S100A8/HRH1/IL17RA/CSF1/FCER1G/MPP1/CXCL1/C5AR1/CCL18/C3AR1/CD300A/XG/CCL3/CCL4/SAA1/CCL13/CCL8/CD99/IL1R1/RARRES2/PECAM1/CD99L2/DYSF/ITGA1/CCL2/JAM3/PIK3CD/SLAMF8/NCKAP1L/PDE4B/CSF3R/CXCL13/CMKLR1/TGFB2/CCL11/CXCL2/CCL21/ITGA9/CCL14/CCL19/CD74/ADAM8/AKIRIN1/CKLF/CXADR/CCL5/CXCL9/CXCL10/MOSPD2/VAV1/CXCL11	56
GO:0030041	BP	GO:0030041	actin filament polymerization	68/4046	182/18670	9.33705e-07	2.73071e-05	1.95116e-05	GSN/CAPG/DIAPH1/CORO1B/COTL1/PRKCD/TMOD3/CDC42EP1/ARPC5L/BAIAP2/MYADM/ICAM1/GBA2/RASA1/PICK1/NCK1/SPIRE2/BBS4/GAS7/DIAPH3/PPP1R9A/ACTR3B/SPTBN5/ARHGAP6/FER/HIP1R/RDX/HCLS1/FCHSD1/CDC42EP3/BIN1/ELN/RHOBTB1/LMOD1/AIF1/HCK/NCKAP1L/WAS/IQGAP2/CCL11/ARHGAP28/CCL21/TMSB10/PFN1/SPTBN1/ARPC1B/NCKAP1/VASP/TWF2/ARFGEF1/DLG1/MICALL2/GMFB/PYCARD/CORO7/CORO1A/PTK2B/AP1AR/JMY/CDC42EP5/GMFG/WASF1/LATS1/BAG4/WAS…	68
GO:0061138	BP	GO:0061138	morphogenesis of a branching epithelium	68/4046	182/18670	9.33705e-07	2.73071e-05	1.95116e-05	MMP14/SRC/TGM2/TBX3/YAP1/TGFB1/FOXA1/MET/MYC/TNC/CELSR1/ADM/SFRP2/SOX9/SNAI2/CSF1/HNF1B/EDNRA/AREG/LRP5L/GPC3/LAMA1/FOXD1/HOXD11/CTNNB1/COL4A1/CTSZ/MAGED1/VEGFA/ESRP2/SOCS3/ILK/ABL1/TGFBR2/PLXND1/SULF1/NRP1/ACVR1/FGFR1/PKD2/SMO/DCHS1/ETV5/FOXF1/LEF1/FGF7/WNT2/FAT4/CCL11/SFRP1/SEMA3A/FGF2/GLI2/FGF1/KDM5B/ENG/PML/DLG1/TIMELESS/MED1/KRAS/BTBD7/LRP6/SIRT6/NFATC4/NOTCH4/TCF21/AGT	68
GO:0043405	BP	GO:0043405	regulation of MAP kinase activity	111/4046	337/18670	9.34267e-07	2.73071e-05	1.95116e-05	IQGAP1/THBS1/SRC/IRAK1/CDK5RAP3/ADAM9/SORL1/PRKCD/TGFB1/CAV1/PTPN6/DUSP3/MAPK8IP3/INSR/IGF1R/MAP3K6/DUSP7/LYN/SFRP2/EGFR/EPHB2/EIF2AK2/MAP3K1/PLCE1/DUSP2/MAPK10/ADORA2B/C5AR1/MAP3K12/SERPINB3/CD300A/AGER/FPR1/RGS4/NOD2/SAMD5/SAA1/ERN2/PEA15/MAGED1/VEGFA/DUSP1/ILK/APOE/RAPGEF1/PDGFRB/TGFBR1/GADD45B/MAP3K3/SMPD1/CXCR4/SPRED1/RGS2/CSPG4/SH2B3/F2R/FGFR1/PDGFB/ITGA1/PTPRJ/TGFB3/KITLG/S1PR2/ZEB2/PTPRC/…	111
GO:0014065	BP	GO:0014065	phosphatidylinositol 3-kinase signaling	58/4046	148/18670	9.6513e-07	2.80809e-05	2.00645e-05	GATA3/SRC/PLXNB1/RGL2/PTPN6/SLC9A3R1/PIK3C2B/INSR/IGF1R/LYN/KLF4/CEP55/EGFR/SOX9/NEDD4/DCN/PDGFRB/HCLS1/PIP4K2A/F2R/FGFR1/FYN/PDGFRA/PDGFB/SERPINE2/PIK3CD/PDGFC/PIK3AP1/PRR5L/PPP1R16B/TEK/TWIST1/PIK3R5/TGFB2/OSM/NCF1/ANGPT1/IGF1/NTRK2/CD28/NF1/PIP5K1A/PLEKHA1/PIK3C2A/CBL/CCL5/PIK3CA/SIRT1/IL18/FGR/LIME1/ENTPD5/HCST/NLRC3/FLT4/PDGFD/SELP/AGT	58
GO:0072511	BP	GO:0072511	divalent inorganic cation transport	151/4046	489/18670	9.72365e-07	2.81634e-05	2.01235e-05	ANXA2/AHNAK/ATP2A2/ANXA5/DIAPH1/PRNP/ATP2B4/TGFB1/CAV1/SPG7/PTPN6/EPB41/PACSIN3/STIM1/ICAM1/CACNB3/NCS1/LYN/SPINK1/MMGT1/MYO5A/ORAI1/ITPR2/PANX1/SPHK2/PLCE1/ATP7A/SLC39A8/PLCB1/PLA2G6/CACNB1/CDH23/TRPV1/SLC11A1/P2RY6/CCR1/TMEM38B/TMEM163/RRAD/LILRB2/SLC30A2/CCL3/CCL4/RGS4/CACNA1D/PLCH1/CASQ1/CATSPER2/SLC30A4/FAM155B/S100A1/CACNB2/CCL8/CACNA2D2/CTNNB1/SLC39A7/ITGAV/THY1/ABL1/PDGFRB/ANXA6/GAS6/MYLK…	151
GO:1903510	BP	GO:1903510	mucopolysaccharide metabolic process	47/4046	112/18670	1.05039e-06	3.02862e-05	2.16403e-05	CD44/HEXB/TGFB1/NDST1/ST3GAL4/DSE/IDUA/CHST15/CHST11/UST/HAS2/B4GALT6/SMPD3/ST3GAL6/BGN/LUM/CHPF/DCN/VCAN/CHSY1/B3GNT2/CSPG4/FMOD/ST3GAL2/PDGFB/CSGALNACT2/CHST12/CHST3/XYLT1/ARSB/PRELP/ST3GAL3/CSGALNACT1/EGFLAM/DSEL/CHST7/CHST1/FGF2/ANGPT1/CHST6/CHSY3/LYVE1/GLCE/SPOCK2/ITIH4/IL15/ITIH5	47
GO:0050921	BP	GO:0050921	positive regulation of chemotaxis	54/4046	135/18670	1.06704e-06	3.06283e-05	2.18847e-05	THBS1/SERPINE1/TGFB1/MET/SEMA5A/ITGA2/RAC2/F3/ZNF580/CSF1/VEGFC/C5AR1/TREM2/CCR1/C3AR1/AGER/CCL3/CCL4/VEGFA/PDGFRB/VEGFB/GAS6/NRP1/RARRES2/CXCR4/FGFR1/PDGFB/DYSF/CXCL12/SMOC2/S1PR1/AIF1/PTN/NCKAP1L/CXCL13/CMKLR1/IL6/CCL21/FGF2/CCL19/CD74/WNK1/ADAM10/LGALS9/AKIRIN1/ADAM17/PTK2B/CCL5/GPSM3/CXCL10/IL16/MOSPD2/PRKD1/PDGFD	54
GO:0030866	BP	GO:0030866	cortical actin cytoskeleton organization	24/4046	43/18670	1.08325e-06	3.09548e-05	2.2118e-05	EPB41L1/LLGL2/EHD2/RHOQ/EPB41/ANLN/RACGAP1/ECT2/KIF23/TLN1/WIPF1/FMNL3/EPB41L2/FMNL1/EPB41L3/PLEK/NCKAP1L/WAS/NCKAP1/DLG1/WIPF2/ROCK1/ROCK2/PLS1	24
GO:0001649	BP	GO:0001649	osteoblast differentiation	80/4046	225/18670	1.12357e-06	3.19644e-05	2.28394e-05	COL1A1/GNAS/TPM4/RRBP1/COL6A1/JAG1/CEBPB/IFITM1/MRC2/DDX21/SPP1/PDLIM7/TNC/LIMD1/SFRP2/CTHRC1/ID2/SUFU/GREM1/IFT80/SNAI2/CDK6/ACVR2A/FAM20C/BMP3/RUNX2/LOX/WWTR1/ID4/AREG/SMAD6/LRP5L/PTHLH/CCL3/CLEC5A/GDPD2/CTNNB1/ID1/IGFBP5/GPNMB/HSD17B4/ILK/VCAN/ESRRA/SH3PXD2B/ACVR1/FZD1/ZHX3/CREB3L1/SMO/ITGA11/TMEM119/MEF2C/LEF1/TWIST1/SNAI1/SFRP1/BMP6/IL6/IGF1/CHRD/DDR2/GLI2/WNT11/FASN/JUNB/RPS15/TCIRG1/GJA1/N…	80
GO:0070838	BP	GO:0070838	divalent metal ion transport	149/4046	483/18670	1.21938e-06	3.45366e-05	2.46773e-05	ANXA2/AHNAK/ATP2A2/ANXA5/DIAPH1/PRNP/ATP2B4/TGFB1/CAV1/SPG7/PTPN6/EPB41/PACSIN3/STIM1/ICAM1/CACNB3/NCS1/LYN/SPINK1/MMGT1/MYO5A/ORAI1/ITPR2/PANX1/SPHK2/PLCE1/SLC39A8/PLCB1/PLA2G6/CACNB1/CDH23/TRPV1/SLC11A1/P2RY6/CCR1/TMEM38B/TMEM163/RRAD/LILRB2/SLC30A2/CCL3/CCL4/RGS4/CACNA1D/PLCH1/CASQ1/CATSPER2/SLC30A4/FAM155B/S100A1/CACNB2/CCL8/CACNA2D2/CTNNB1/SLC39A7/ITGAV/THY1/ABL1/PDGFRB/ANXA6/GAS6/MYLK/ZDHHC…	149
GO:0070664	BP	GO:0070664	negative regulation of leukocyte proliferation	36/4046	78/18670	1.27994e-06	3.60642e-05	2.57688e-05	PRNP/CEBPB/TGFB1/PTPN6/TNFRSF14/LYN/GREM1/TYROBP/HAVCR2/VSIG4/CD86/CD300A/IL20RB/LILRB2/MNDA/FOXJ1/IL2RA/PDCD1LG2/CCL8/GPNMB/ZBTB7B/LRRC32/PDE5A/FCGR2B/LST1/BTK/LILRB1/LGALS9/TWSG1/DLG1/PELI1/PAWR/IDO1/SPN/LGALS9C/CTLA4	36
GO:1901342	BP	GO:1901342	regulation of vasculature development	133/4046	422/18670	1.28459e-06	3.60642e-05	2.57688e-05	PGK1/ANXA1/STAT1/THBS1/SERPINE1/HIF1A/PPARG/ITGA5/TNFRSF12A/SEMA5A/STIM1/PTPRM/EFNB2/PLK2/RRAS/ADM/SFRP2/CFLAR/KLF4/DDAH1/ITGB2/SEMA6A/GATA2/ECM1/F3/CHI3L1/ITGB8/ADAM12/SPHK1/ANXA3/TSPAN12/CYBB/ITGAX/VEGFC/C5AR1/C3AR1/VASH2/FGFBP1/S100A1/SPARC/ITGB1/CTNNB1/COL4A2/HSPG2/ID1/VEGFA/SOD2/C3/JAK1/GPNMB/DCN/THBS2/ABL1/AQP1/TGFBR2/PLXND1/VEGFB/SERPINF1/SULF1/NRP1/EMILIN1/HMOX1/STAB1/CD34/MAP3K3/CXCR4/SP…	133
GO:0006909	BP	GO:0006909	phagocytosis	119/4046	369/18670	1.29269e-06	3.61333e-05	2.58182e-05	GSN/ANXA1/THBS1/SRC/TGM2/PPARG/CORO1C/PRKCD/TGFB1/MET/RAB31/BAIAP2/LDLR/ITGA2/LYN/ABCA1/CD14/SPON2/APPL2/ITGB2/SIRPA/FCGR3A/AXL/GATA2/FCGR2A/CYFIP2/NCK1/TYROBP/SPHK1/ANXA3/RAB27A/FCER1G/PLA2G6/IL15RA/MSR1/NCF2/SLC11A1/P2RY6/TREM2/ITGAM/CD300A/SIRPB1/CD300LF/MYH9/ITGB1/TXNDC5/LRP1/DNM2/C3/ITGAV/ABL1/RAPGEF1/MFGE8/GAS6/VAMP7/C4A/CD93/C2/PECAM1/WIPF1/FYN/DYSF/PTPRJ/CD302/CCL2/RHOBTB1/PTPRC/AIF1/SYT1…	119
GO:0051283	BP	GO:0051283	negative regulation of sequestering of calcium ion	51/4046	126/18670	1.3838e-06	3.85117e-05	2.75176e-05	ANXA5/DIAPH1/TGFB1/PTPN6/LYN/MYO5A/ITPR2/PLCE1/PLCB1/TRPV1/P2RY6/TMEM38B/CCL3/PLCH1/CASQ1/THY1/ABL1/ANXA6/F2R/PKD2/ITPR1/RASA3/PTPRC/APLNR/SLC8A1/CLIC2/JPH2/CACNA1C/DMD/TRPC1/F2RL3/CCL21/FGF2/ANK2/PLN/SNCA/AKAP6/CCL19/CYBA/GSTO1/PDPK1/CORO1A/PTK2B/CHD7/CXCL9/CXCL10/PLCB2/LIME1/LCK/CCR5/CXCL11	51
GO:0002791	BP	GO:0002791	regulation of peptide secretion	153/4046	500/18670	1.48746e-06	4.12174e-05	2.94509e-05	FN1/ANXA1/GATA3/SRC/ANXA5/HIF1A/MAP4K4/IL4R/ADAM9/POSTN/TGFB1/FRMD8/HADH/TNFRSF14/SERPINB1/HMGN3/GBP1/RHBDF2/LYN/RAB11FIP3/SRGN/CD14/ICA1/EGFR/S100A8/SEC24A/SLC16A1/ITPR2/KRT20/PANX1/CSF1R/CARD8/CASP1/IFIH1/CAPN10/IL17RA/SCAMP5/CD58/PASK/IL1RAP/PLA2G6/RSAD2/SRCIN1/ILDR1/VEGFC/AIM2/HAVCR2/ARNTL/TREM2/PARD6A/DISP1/LRP5L/AGER/KLF7/RAPGEF4/CCL3/FAM3D/DPP4/CACNA1D/NOD2/IL17RB/CLEC5A/SAA1/IL1R2/NLRP3/V…	153
GO:0030879	BP	GO:0030879	mammary gland development	56/4046	143/18670	1.5137e-06	4.17638e-05	2.98414e-05	ELF3/RTN4/GATA3/SRC/HIF1A/TBX3/CEBPB/TGFB1/OAS2/CAV1/TBX2/ITGA2/ID2/ORAI1/SOX9/CSF1R/ATP7A/CSF1/MST1/AREG/LRP5L/VEGFA/GOT2/IGFBP5/NCOR2/ZBTB7B/PAM/TGFBR2/LBH/SMO/TGFB3/ETV5/FOXF1/LEF1/WNT2/NTN1/CCL11/GLI2/FASN/GPX1/APRT/KDM5B/PML/GJA1/ARHGAP5/NCOA1/MED1/RREB1/STAT5A/LRP6/PPAT/LATS1/BRCA2/NOTCH4/KALRN/MSX1	56
GO:0045621	BP	GO:0045621	positive regulation of lymphocyte differentiation	41/4046	94/18670	1.52351e-06	4.1854e-05	2.99058e-05	MMP14/ANXA1/GATA3/IL4R/TGFB1/PNP/AXL/ADA/CD86/LILRB4/LILRB2/IL2RA/NLRP3/IL7R/TNFSF9/CD46/ZBTB7B/TGFBR2/GAS6/PTPRC/NCKAP1L/SASH3/RUNX3/HLX/EGR3/CD27/TNFSF4/BTK/TOX/GLI2/CCL19/CD74/LGALS9/BAD/ADAM8/IL18/FLT3LG/SOCS1/IL15/ZAP70/IL12RB1	41
GO:0090092	BP	GO:0090092	regulation of transmembrane receptor protein serine/threonine kinase signaling pathway	84/4046	241/18670	1.56292e-06	4.27533e-05	3.05484e-05	HSPA5/THBS1/BCL9L/SORL1/TGFB1/CAV1/PMEPA1/MTMR4/CAV2/RBPMS/FBN1/SFRP2/TGFBR3/FSTL3/HTRA3/GREM1/BAMBI/PELO/ACVR2A/BMP3/CD109/LOX/WWTR1/CHST11/OVOL2/SMAD6/PBLD/INHBA/ZNF423/MAGI2/GPC3/ONECUT2/FOXD1/FSTL1/DNM2/NBL1/GLG1/ILK/ABL1/HTRA1/LTBP1/TGFBR2/SULF1/TGFBR1/EMILIN1/DAB2/DKK3/ACVR1/FZD1/TGFB1I1/SMAD7/VASN/ACVRL1/TGFB3/SFRP4/ZEB1/ASPN/BMP8A/RBPMS2/TGFB2/SFRP1/BMP6/CHRD/CILP/SPTBN1/ENG/EP300/TWSG1/T…	84
GO:0002699	BP	GO:0002699	positive regulation of immune effector process	77/4046	216/18670	1.57821e-06	4.29877e-05	3.07158e-05	ANXA1/GATA3/IL4R/TGFB1/DDX21/TNFRSF14/PVR/RAC2/LYN/SPON2/APPL2/ITGB2/DDX60/GATA2/EXOSC3/SPHK2/FCER1G/RSAD2/ADORA2B/CLCF1/CD86/ULBP2/ITGAM/CD300A/NOD2/FER/NLRP3/CD46/C3/RAPGEF1/IL1R1/VAMP7/HMOX1/PTPRJ/PTPRC/STXBP1/GPRC5B/FOXF1/SASH3/HLX/NR4A3/TNFRSF4/IL6/TNFSF4/BTK/LILRB1/SLAMF6/CD28/CD1D/CD84/CCL19/B2M/RPS19/CD74/TFRC/VAMP8/ANKRD17/LGALS9/MSH2/SNX4/PDPK1/TRAF2/RIF1/TNFSF13/CD40/DHX58/PAXIP1/FES/I…	77
GO:1903053	BP	GO:1903053	regulation of extracellular matrix organization	23/4046	41/18670	1.60964e-06	4.3327e-05	3.09583e-05	FSCN1/TNFRSF1A/TGFB1/PHLDB2/CFLAR/SOX9/PDPN/FAP/HAS2/CHADL/DPP4/LRP1/AEBP1/ANTXR1/ABL1/PHLDB1/EMILIN1/TNFRSF1B/IL6/DDR2/CST3/RB1/AGT	23
GO:0048754	BP	GO:0048754	branching morphogenesis of an epithelial tube	58/4046	150/18670	1.61097e-06	4.3327e-05	3.09583e-05	MMP14/SRC/TBX3/YAP1/TGFB1/FOXA1/MET/MYC/TNC/CELSR1/SFRP2/SOX9/CSF1/HNF1B/EDNRA/AREG/LRP5L/GPC3/LAMA1/FOXD1/HOXD11/CTNNB1/COL4A1/CTSZ/MAGED1/VEGFA/ESRP2/ILK/ABL1/TGFBR2/PLXND1/NRP1/ACVR1/PKD2/SMO/DCHS1/ETV5/FOXF1/LEF1/WNT2/FAT4/CCL11/FGF2/GLI2/FGF1/KDM5B/ENG/PML/DLG1/TIMELESS/MED1/KRAS/LRP6/SIRT6/NFATC4/NOTCH4/TCF21/AGT	58
GO:0050777	BP	GO:0050777	negative regulation of immune response	58/4046	150/18670	1.61097e-06	4.3327e-05	3.09583e-05	CD59/ANXA1/IL4R/PPARG/TGFB1/PTPN6/TNFRSF14/LYN/SAMHD1/SERPINB9/RC3H2/HAVCR2/VSIG4/CD300A/SAMSN1/IL20RB/FOXJ1/IL2RA/FER/SERPINB4/IL7R/COL3A1/A2M/SERPING1/ZBTB7B/HMOX1/SMAD7/TGFB3/PTPRC/FGL2/IL27RA/SLAMF8/FOXF1/HLX/FCGR2B/TGFB2/LOXL3/TNFSF4/LILRB1/ANGPT1/CD84/RPS19/GPX1/BST2/PARP14/LGALS9/FAM3A/NMI/CRK/NLRC5/TREX1/NR1H3/DHX58/PARP3/JAK3/CD96/NLRC3/CTLA4	58
GO:0002285	BP	GO:0002285	lymphocyte activation involved in immune response	67/4046	181/18670	1.63988e-06	4.392e-05	3.1382e-05	ANXA1/GATA3/LGALS1/IL4R/NOTCH2/TGFB1/ICAM1/ITFG2/EXOSC3/ATP7A/RAB27A/FCER1G/ADA/RC3H2/ZFPM1/HAVCR2/CLCF1/SLC11A1/CD86/NLRP3/CD46/ZBTB7B/ABL1/VAMP7/SMAD7/PTPRC/FGL2/IL27RA/DOCK11/LEF1/GPR183/HLX/MFNG/DOCK10/PLCL2/ITM2A/FCGR2B/LOXL3/IL6/TNFSF4/LILRB1/CD180/SLAMF6/CD28/CCL19/TFRC/LGALS9/MSH2/CORO1A/PTK2B/RELB/RIF1/TNFSF13/LFNG/CD40/BATF/PARP3/PAXIP1/IL18/JAK3/TLR4/RNF168/ATAD5/ITGAL/SPN/IRF4/IL12RB1	67
GO:0050730	BP	GO:0050730	regulation of peptidyl-tyrosine phosphorylation	88/4046	256/18670	1.7291e-06	4.61164e-05	3.29514e-05	CD44/IQGAP1/TNFRSF1A/SRC/PRNP/ITGA5/PRKCD/TGFB1/CAV1/PTPN6/RAP2B/TNFRSF14/ICAM1/SH3BP5/LYN/SPINK1/SFRP2/EGFR/ITGB2/GREM1/HBEGF/CSF1R/AFAP1L2/SRCIN1/LRP8/CLCF1/AREG/TREM2/CD300A/SAMSN1/EREG/APP/VEGFA/SOCS3/THY1/ABL1/GAS6/NRP1/HCLS1/PECAM1/DGKQ/ACVR1/CSPG4/CD4/SH2B3/FYN/PDGFB/PTPRJ/KITLG/PTPRC/PDGFC/GPRC5B/FGF7/SFRP1/BMP6/IL11/IL6/ADRA2A/ITGB3/OSM/NCF1/FCGR1A/ANGPT1/IGF1/NOX4/ADORA1/NTRK2/CD74/MVP/…	88
GO:0032496	BP	GO:0032496	response to lipopolysaccharide	108/4046	330/18670	1.82951e-06	4.85922e-05	3.47204e-05	ATP2A2/SRC/CAPN2/IRAK1/SERPINE1/ADAM9/HPGD/GJB2/CEBPB/TGFB1/THBD/ICAM1/LYN/ADM/ABCA1/CD14/SPON2/SIGIRR/S100A8/SIRPA/AXL/CASP9/CARD8/CASP1/PALM3/CXCL1/MRC1/C5AR1/HAVCR2/SLC11A1/CD86/SMAD6/TREM2/ADAMTS13/LILRB2/CCL3/NOD2/FER/UGT1A1/PDCD1LG2/NLRP3/SPARC/VIM/LITAF/DCN/CD68/ABL1/MGST2/ACP5/TNFRSF1B/AKAP12/F2R/VCAM1/CCL2/MEF2C/IL10RA/HCK/CSF2RB/PLSCR4/PDE4B/CXCL13/IRF8/MAOB/BMP6/LY96/IL6/CXCL2/LY86/TNF…	108
GO:0072659	BP	GO:0072659	protein localization to plasma membrane	89/4046	260/18670	1.84897e-06	4.89059e-05	3.49446e-05	ANXA2/FLNA/MMP14/S100A10/FLOT2/TNFRSF1A/ATP1B3/PRNP/MACF1/PKP3/EHD2/OPTN/TGFB1/RAB15/RHOQ/SLC9A3R1/RAB31/GGA1/MYADM/SEC23A/GBP1/TTC7A/CACNB3/EGFR/EPHB2/MYO5A/BBS1/FAM126A/FCER1G/ZDHHC23/TREM2/TESC/LRRC15/ABCA12/TSPAN5/TMEM88/PACSIN1/CACNB2/ITGB1/RAB11A/LRP1/TSPAN14/RDX/GAS6/SLMAP/VAMP7/DAB2/DCHS1/CNPY4/SORBS1/STXBP1/RAMP3/EPB41L3/CLIP3/PALM/RAMP1/GRASP/EPHA3/PKDCC/ANK2/PID1/CDH2/SPTBN1/FLOT1/VAMP…	89
GO:0060349	BP	GO:0060349	bone morphogenesis	47/4046	114/18670	1.91651e-06	5.0484e-05	3.60721e-05	COL1A1/GNAS/ANXA2/MMP14/COL6A2/COL6A3/COL6A1/COL12A1/TGFB1/TFAP2A/SFRP2/IFT80/SOX9/RUNX2/OSR2/LRP5L/HAS2/SMPD3/SERPINH1/GLG1/LTBP3/TGFBR2/ANXA6/CHSY1/ACP5/SCARA3/STC1/RAB23/COL14A1/TGFB3/SFRP4/TMEM119/MEF2C/COMP/CSGALNACT1/TEK/TWIST1/RARB/BMP6/MATN3/CYP26B1/COL13A1/FOXN3/LRP6/THBS3/MATN2/MSX1	47
GO:0032945	BP	GO:0032945	negative regulation of mononuclear cell proliferation	34/4046	73/18670	1.93695e-06	5.06058e-05	3.61592e-05	PRNP/CEBPB/TGFB1/PTPN6/TNFRSF14/LYN/TYROBP/HAVCR2/VSIG4/CD86/CD300A/IL20RB/LILRB2/MNDA/FOXJ1/IL2RA/PDCD1LG2/GPNMB/ZBTB7B/LRRC32/PDE5A/FCGR2B/LST1/BTK/LILRB1/LGALS9/TWSG1/DLG1/PELI1/PAWR/IDO1/SPN/LGALS9C/CTLA4	34
GO:0050672	BP	GO:0050672	negative regulation of lymphocyte proliferation	34/4046	73/18670	1.93695e-06	5.06058e-05	3.61592e-05	PRNP/CEBPB/TGFB1/PTPN6/TNFRSF14/LYN/TYROBP/HAVCR2/VSIG4/CD86/CD300A/IL20RB/LILRB2/MNDA/FOXJ1/IL2RA/PDCD1LG2/GPNMB/ZBTB7B/LRRC32/PDE5A/FCGR2B/LST1/BTK/LILRB1/LGALS9/TWSG1/DLG1/PELI1/PAWR/IDO1/SPN/LGALS9C/CTLA4	34
GO:0042116	BP	GO:0042116	macrophage activation	41/4046	95/18670	2.12263e-06	5.52315e-05	3.94643e-05	THBS1/CTSC/IL4R/NAMPT/C1QA/LDLR/ITGB2/TYROBP/SPHK1/TRPV1/C5AR1/HAVCR2/SLC11A1/VSIG4/TREM2/ITGAM/AGER/CCL3/PLA2G10/APP/CD93/DYSF/PTPRC/AIF1/MFHAS1/CD200/FCGR2B/CST7/TLR1/IL6/LRRK2/TMEM106A/SNCA/TLR7/CD74/PJA2/TREX1/NR1H3/TLR2/TLR4/MAPT	41
GO:0014911	BP	GO:0014911	positive regulation of smooth muscle cell migration	25/4046	47/18670	2.15184e-06	5.55401e-05	3.96849e-05	IQGAP1/SRC/POSTN/SSH1/ITGA2/ATP7A/P2RY6/HAS2/LRP1/IGFBP5/PDGFRB/NRP1/PDGFB/AIF1/DOCK4/NR4A3/IGF1/NOX4/DOCK7/CRK/CCL5/ADAMTS1/PDGFD/AGT/SEMA6D	25
GO:2000107	BP	GO:2000107	negative regulation of leukocyte apoptotic process	25/4046	47/18670	2.15184e-06	5.55401e-05	3.96849e-05	HIF1A/AXL/FCER1G/ADA/NOD2/IL7R/TSC22D3/GAS6/HCLS1/KITLG/CXCL12/CD27/CCL21/LILRB1/CCL19/CD74/IRF7/DOCK8/SLC39A10/CCL5/JAK3/IDO1/CCR5/PRKCQ/MERTK	25
GO:0061298	BP	GO:0061298	retina vasculature development in camera-type eye	13/4046	17/18670	2.22886e-06	5.72968e-05	4.09401e-05	HIF1A/LRP5L/LAMA1/COL4A1/PDGFRB/NRP1/PDGFRA/ACVRL1/CYP1B1/RHOJ/ACVR2B/ROM1/ARHGEF15	13
GO:0048732	BP	GO:0048732	gland development	135/4046	434/18670	2.34482e-06	6.00369e-05	4.28979e-05	ELF3/RTN4/ANXA1/GATA3/SRC/MSN/HIF1A/TGM2/TBX3/CEBPB/TGFB1/OAS2/FOXA1/CAV1/MET/SLC9A3R1/TBX2/INSR/HMGCL/TNC/SULF2/ITGA2/CFLAR/AURKA/TGFBR3/FSTL3/ID2/EGFR/PITX1/GATA2/ORAI1/SOX9/SNAI2/CSF1R/ATP7A/HOXB3/CSF1/ADA/FA2H/ID4/HNF1B/MST1/AREG/LRP5L/ALDH1A2/UGT1A1/ONECUT2/LAMA1/PSAP/CTNNB1/VEGFA/GOT2/IGFBP5/NCOR2/ESRP2/ZBTB7B/ABL1/PAM/TGFBR2/PLXND1/LBH/SERPINF1/SULF1/NRP1/TGFBR1/HMOX1/DKK3/MAFB/FGFR1/PKD2/…	135
GO:0030204	BP	GO:0030204	chondroitin sulfate metabolic process	22/4046	39/18670	2.39041e-06	6.09602e-05	4.35577e-05	HEXB/DSE/IDUA/CHST15/CHST11/BGN/CHPF/DCN/VCAN/CHSY1/CSPG4/CSGALNACT2/CHST12/CHST3/XYLT1/ARSB/CSGALNACT1/EGFLAM/DSEL/CHST7/CHSY3/SPOCK2	22
GO:0051282	BP	GO:0051282	regulation of sequestering of calcium ion	51/4046	128/18670	2.40612e-06	6.11172e-05	4.36699e-05	ANXA5/DIAPH1/TGFB1/PTPN6/LYN/MYO5A/ITPR2/PLCE1/PLCB1/TRPV1/P2RY6/TMEM38B/CCL3/PLCH1/CASQ1/THY1/ABL1/ANXA6/F2R/PKD2/ITPR1/RASA3/PTPRC/APLNR/SLC8A1/CLIC2/JPH2/CACNA1C/DMD/TRPC1/F2RL3/CCL21/FGF2/ANK2/PLN/SNCA/AKAP6/CCL19/CYBA/GSTO1/PDPK1/CORO1A/PTK2B/CHD7/CXCL9/CXCL10/PLCB2/LIME1/LCK/CCR5/CXCL11	51
GO:0009100	BP	GO:0009100	glycoprotein metabolic process	131/4046	419/18670	2.45598e-06	6.21372e-05	4.43987e-05	ITM2C/TRAK1/HIF1A/TNIP1/OGT/MAN1B1/PHLDA1/HEXB/EDEM1/CANT1/MCFD2/EXT2/NDST1/ST3GAL4/EXT1/SULF2/EXTL3/ENGASE/MAN2A2/B3GNT5/A4GALT/NPC1/NGLY1/DPM3/TMTC4/NECAB3/DSE/GALNT10/UGGT2/HBEGF/B3GALNT1/ST3GAL5/ST6GALNAC2/GALNT6/ATP7A/PLCB1/IDUA/CHST15/CHST11/UST/ST8SIA4/FUT11/GFPT2/B4GALT6/ADAMTS13/FUT9/HPSE/ADAMTS12/ST3GAL6/CTNNB1/BGN/CHPF/GALNT2/DCN/VCAN/VEGFB/SULF1/CHSY1/ST6GALNAC6/B3GNT2/CSPG4/ST3GAL2/C…	131
GO:0043491	BP	GO:0043491	protein kinase B signaling	91/4046	269/18670	2.50603e-06	6.3154e-05	4.51252e-05	RTN4/THBS1/GATA3/SRC/TGFB1/AKR1C3/MET/SLC9A3R1/PIK3C2B/SEMA5A/INSR/IGF1R/RAC2/RRAS/KLF4/EGFR/AXL/SOX9/F3/HBEGF/CHI3L1/LOX/OTUD3/AREG/CD86/MAGI2/SMPD3/CCL3/HPSE/EREG/ITGB1/IGFBP5/ILK/RAPGEF1/PDGFRB/GAS6/OSBPL8/TGFBR1/HCLS1/RCN3/PHLPP1/SH2B3/FGFR1/FYN/PDGFRA/PDGFB/C1QTNF1/PTPRJ/KITLG/CCL2/PIK3CD/RAMP3/MFHAS1/PIK3AP1/MEIS3/FGF7/RASD2/TEK/PIK3R5/CCL21/TNFAIP8L3/FGF2/OSM/ANGPT1/IGF1/NOX4/NTRK2/FGF1/CD…	91
GO:0043123	BP	GO:0043123	positive regulation of I-kappaB kinase/NF-kappaB signaling	67/4046	183/18670	2.55789e-06	6.4208e-05	4.58783e-05	FLNA/RHOC/LGALS1/TNFRSF1A/IRAK1/TGM2/TSPAN6/TNFSF10/CANT1/DDX21/ECT2/PLK2/TRIM22/CFLAR/TRAF3IP2/ECM1/NEK6/CASP1/TRIM62/TRAF5/NOD2/UNC5CL/CTNNB1/LITAF/ABL1/HMOX1/ZDHHC13/MAP3K3/CD4/F2R/FYN/GPRC5B/TNFRSF19/CCL21/TMEM106A/S100B/CCL19/CD74/EEF1D/SHISA5/BST2/IRF3/GJA1/ANKRD17/LGALS9/JMJD8/S100A13/TMED4/TRADD/PELI1/TRAF2/TAB3/TRIM38/APOL3/IKBKE/CD40/CASP10/SECTM1/UBD/TLR4/CARD16/REL/CARD9/PRKCB/CTH/TRI…	67
GO:1900046	BP	GO:1900046	regulation of hemostasis	36/4046	80/18670	2.68534e-06	6.71441e-05	4.79762e-05	ANXA2/THBS1/ANXA5/SERPINE1/PLAU/PRKCD/CAV1/THBD/LYN/PLAUR/F3/PDPN/ENPP4/FCER1G/FAP/HPSE/SERPINB2/SERPING1/APOE/VKORC1/CD34/SH2B3/F2R/PDGFRA/PDGFB/C1QTNF1/SERPINE2/PROS1/COMP/PLEK/TBXA2R/USF1/TLR4/PRKCQ/NOS3/SELP	36
GO:0051495	BP	GO:0051495	positive regulation of cytoskeleton organization	79/4046	226/18670	2.77877e-06	6.92097e-05	4.94522e-05	FLNA/GSN/S100A10/RHOC/CORO1B/CLIP1/MET/CDC42EP1/SEMA5A/ARPC5L/BAIAP2/ICAM1/LIMCH1/NIN/PICK1/NCK1/SPIRE2/ACTR3B/FER/DSTN/ID1/TPM1/HIP1R/ABL1/SORBS3/SYNPO/SH3PXD2B/NRP1/TGFBR1/HCLS1/NES/FCHSD1/CDC42EP3/FHOD1/BIN1/MAP1B/SYNPO2/TGFB3/CFL2/ARHGEF10/RHOBTB1/LMOD1/PDXP/HCK/PLEK/NCKAP1L/WAS/IQGAP2/TEK/CCL11/SFRP1/CCL21/NOX4/GPR65/WNT11/PFN1/ARPC1B/NCKAP1/VASP/DLG1/VPS4B/TESK1/AKAP9/GMFB/PYCARD/CORO1A/PTK…	79
GO:0033003	BP	GO:0033003	regulation of mast cell activation	23/4046	42/18670	2.82895e-06	7.01866e-05	5.01502e-05	IL4R/PLSCR1/RAC2/LYN/GATA2/SPHK2/FCER1G/ADORA2B/CD300A/FER/CD300LF/VAMP7/HMOX1/STXBP1/FOXF1/NR4A3/CD84/VAMP8/LGALS9/SNX4/PDPK1/FES/FGR	23
GO:0032418	BP	GO:0032418	lysosome localization	34/4046	74/18670	2.84097e-06	7.02126e-05	5.01688e-05	IL4R/BLOC1S1/RAC2/LYN/GATA2/SPHK2/FCER1G/ADORA2B/CD300A/FER/MYH9/VAMP7/HMOX1/PIK3CD/STXBP1/FOXF1/LAT2/NR4A3/BTK/CD84/VAMP8/SPAG9/LGALS9/S100A13/KIF1B/TMEM106B/SNX4/PDPK1/CBL/TFEB/FES/FGR/LAT/MAP6	34
GO:0032147	BP	GO:0032147	activation of protein kinase activity	108/4046	333/18670	2.93183e-06	7.21795e-05	5.15741e-05	THBS1/SRC/TRAF4/IRAK1/PRNP/MAP4K4/MINK1/TPX2/ADAM9/PRKCD/CAB39/GPRC5C/MAPK8IP3/INSR/PILRB/ECT2/ADCY6/MAP3K6/ADCY3/DUSP7/STK10/EGFR/GREM1/EIF2AK2/CHI3L1/MAP3K1/ADCY7/PLCE1/ADCY9/MAPK10/ADORA2B/C5AR1/MAP3K12/CLSPN/SLC11A1/TNFRSF10A/CD300A/FPR1/NOD2/SAA1/ERN2/PEA15/VEGFA/ABL1/TGFBR2/RAPGEF1/GAS6/OSBPL8/TGFBR1/GADD45B/MAP3K3/CXCR4/DGKQ/CSPG4/F2R/CCDC88A/PDGFB/ITGA1/TGFB3/S1PR2/PTPRC/PDGFC/GPRC5B/MAPK…	108
GO:0006929	BP	GO:0006929	substrate-dependent cell migration	18/4046	29/18670	3.0404e-06	7.45655e-05	5.3279e-05	FN1/TNFRSF12A/ITGA2/SNAI2/NRP2/NCK1/VEGFC/CD2AP/MYH10/NRP1/FMNL1/PTPRC/ITGA11/NTN1/SEMA3A/ADAM8/EPB41L5/OPHN1	18
GO:0046634	BP	GO:0046634	regulation of alpha-beta T cell activation	40/4046	93/18670	3.11946e-06	7.62126e-05	5.44559e-05	ANXA1/GATA3/IL4R/TNFRSF14/PNP/PRDM1/ADA/RC3H2/CD86/CD300A/AGER/NLRP3/ZBTB7B/TGFBR2/SMAD7/PTPRC/NCKAP1L/SASH3/RUNX3/HLX/LOXL3/TNFSF4/LILRB1/CD28/EBI3/CCL19/LGALS9/TWSG1/IRF1/IL18/JAK3/CD3E/RASAL3/SOCS1/ADORA2A/ZAP70/LGALS9C/IRF4/PRKCQ/IL12RB1	40
GO:0009615	BP	GO:0009615	response to virus	106/4046	326/18670	3.16747e-06	7.70912e-05	5.50837e-05	ENO1/FLNA/IFITM3/HMGA1/DDIT4/STAT1/GATA3/SRC/IFI6/TSPAN6/OAS2/IFITM1/ZMYND11/DDX21/PLSCR1/CREBZF/GBP1/TRIM22/SPON2/TRAF3IP2/IFIT3/DDX60/CCDC130/FOSL1/SAMHD1/EIF2AK2/CDK6/IFIH1/IFIT1/RSAD2/IFIT2/ISG20/AIM2/CCL4/APOBEC3A/POLR3G/IL2RA/NLRP3/CCL8/ACTA2/SERINC3/HTRA1/UNC93B1/IFITM2/SEC14L1/FAM111A/CXCR4/POLR3D/ADARB1/SLFN11/CXCL12/PTPRC/FGL2/MAPK11/RNASE6/CCL11/IL6/ABCC9/TNFSF4/LILRB1/TLR7/DCLK1/CCL19…	106
GO:0006936	BP	GO:0006936	muscle contraction	115/4046	360/18670	3.22467e-06	7.81861e-05	5.5866e-05	ENO1/FLNA/ATP1A1/TPM4/ATP2A2/DSP/VCL/ITGB5/ATP2B4/TMOD3/CAV1/NEDD4L/SULF2/GPD1L/ITGA2/DSC2/PLCE1/SPHK1/BDKRB2/KCNQ1/PLA2G6/ADA/EDNRA/ADORA2B/MYL5/TRPV1/TMEM38B/TNNC1/CACNA1D/CASQ1/HTR7/SCN5A/CACNB2/VIM/TLN1/ACTA2/CALD1/TPM1/MYL9/TPM2/SMTN/VEGFB/SORBS3/DAPK3/ANXA6/MYH11/SLMAP/SULF1/MYLK/ACTG2/PPP1R12B/CXCR4/RGS2/F2R/STC1/SMAD7/DES/BIN1/DYSF/SSPN/CNN1/ITGA1/SORBS1/GJC1/SYNM/LMOD1/CALCRL/COMP/PDE5A/…	115
GO:0045778	BP	GO:0045778	positive regulation of ossification	39/4046	90/18670	3.30456e-06	7.95205e-05	5.68195e-05	GNAS/JAG1/CEBPB/TGFB1/IFITM1/PDLIM7/TFAP2A/SFRP2/CTHRC1/ACVR2A/FAM20C/RUNX2/OSR2/GDPD2/CTNNB1/ILK/ACVR1/ZHX3/TGFB3/TMEM119/MEF2C/PTN/SLC8A1/TGFB2/BMP6/IL6/GPM6B/PKDCC/IGF1/DDR2/ISG15/NIPBL/ATP2B1/SMAD5/SMAD1/BMPR1A/ACVR2B/IL6ST/PRKD1	39
GO:0071674	BP	GO:0071674	mononuclear cell migration	39/4046	90/18670	3.30456e-06	7.95205e-05	5.68195e-05	ANXA1/THBS1/SERPINE1/TGFB1/LYN/GREM1/SIRPA/PLCB1/CSF1/C5AR1/CCL18/CCR1/C3AR1/AGER/CCL3/CCL4/CCL13/CCL8/NBL1/DUSP1/RARRES2/PECAM1/PDGFB/CXCL12/CCL2/AIF1/SLAMF8/CMKLR1/CCL11/IL6/CCL21/CCL14/CCL19/RPS19/AKIRIN1/CCL5/CXCL10/MOSPD2/PDGFD	39
GO:0090101	BP	GO:0090101	negative regulation of transmembrane receptor protein serine/threonine kinase signaling pathway	50/4046	126/18670	3.45189e-06	8.27548e-05	5.91305e-05	HSPA5/BCL9L/SORL1/TGFB1/CAV1/PMEPA1/MTMR4/CAV2/FBN1/SFRP2/TGFBR3/FSTL3/HTRA3/GREM1/BAMBI/CD109/CHST11/SMAD6/PBLD/MAGI2/ONECUT2/DNM2/NBL1/GLG1/ABL1/HTRA1/LTBP1/TGFBR2/TGFBR1/EMILIN1/ACVR1/FZD1/TGFB1I1/SMAD7/VASN/TGFB3/ASPN/RBPMS2/SFRP1/CHRD/CILP/TWSG1/TRIM33/ADAM17/PDPK1/SKIL/HIPK2/CTDSPL2/SIRT1/ADAMTSL2	50
GO:0050708	BP	GO:0050708	regulation of protein secretion	144/4046	472/18670	3.58971e-06	8.57377e-05	6.12619e-05	FN1/ANXA1/GATA3/SRC/ANXA5/HIF1A/MAP4K4/IL4R/ADAM9/POSTN/TGFB1/FRMD8/HADH/TNFRSF14/SERPINB1/HMGN3/GBP1/RHBDF2/LYN/RAB11FIP3/SRGN/CD14/ICA1/EGFR/SEC24A/SLC16A1/ITPR2/KRT20/PANX1/CSF1R/CARD8/CASP1/IFIH1/CAPN10/IL17RA/SCAMP5/CD58/IL1RAP/PLA2G6/RSAD2/SRCIN1/VEGFC/AIM2/HAVCR2/ARNTL/TREM2/PARD6A/DISP1/LRP5L/AGER/KLF7/RAPGEF4/CCL3/FAM3D/DPP4/CACNA1D/NOD2/IL17RB/CLEC5A/SAA1/IL1R2/NLRP3/VSNL1/CACNA2D2/LRP1…	144
GO:0042089	BP	GO:0042089	cytokine biosynthetic process	49/4046	123/18670	3.78014e-06	8.99504e-05	6.42719e-05	THBS1/GATA3/CEBPB/TIA1/RNF128/KLF4/SIGIRR/TYROBP/IL1RAP/CYBB/IGF2BP2/ZFPM1/CD86/IGF2BP3/ZNF287/INHBA/AGER/FOXJ1/EREG/APP/CD276/HMOX1/AKAP12/CD4/PTPRC/CLEC7A/TLR1/IL6/LILRB1/TLR7/PCSK5/CD28/EBI3/CD74/IRF3/MAP2K3/IRF1/IRF7/NMI/IL18/PAWR/TLR4/CD3E/LTB/CARD9/SPN/LAG3/IRF4/PRKCQ	49
GO:0048260	BP	GO:0048260	positive regulation of receptor-mediated endocytosis	26/4046	51/18670	3.85026e-06	9.0973e-05	6.50027e-05	ANXA2/SERPINE1/PICK1/GREM1/AHI1/MAGI2/DNM2/VEGFA/C3/PPT1/HIP1R/DAB2/SFRP4/BICD1/CCL21/ANGPT1/SGIP1/CCL19/B2M/CD63/TBC1D5/SCYL2/CBL/HIP1/ATAD1/SELE	26
GO:0032102	BP	GO:0032102	negative regulation of response to external stimulus	116/4046	365/18670	3.85154e-06	9.0973e-05	6.50027e-05	ANXA2/THBS1/GATA3/TNFRSF1A/ANXA5/CORO1B/SERPINE1/PLAU/PPARG/TSPAN6/PRKCD/DUSP3/SEMA5A/SPP1/THBD/LDLR/CACNB3/PHLDB2/PLAUR/KLF4/SIGIRR/APPL2/GREM1/SIRPA/SEMA6A/SNAI2/ADCY7/CARD8/CD109/NT5E/BBS4/ADA/FAP/HAVCR2/SEMA4G/AGER/IL20RB/TNFAIP6/IL2RA/SAA1/IL1R2/NLRP3/SERPINB2/NBL1/SERPING1/DUSP1/SOCS3/APOE/HTRA1/SEC14L1/KANK2/SERPINF1/NRP1/ACP5/TNFRSF1B/CD34/BACE1/SH2B3/PDGFRA/PDGFB/C1QTNF1/SERPINE2/CCL2/PT…	116
GO:0060560	BP	GO:0060560	developmental growth involved in morphogenesis	81/4046	235/18670	3.89438e-06	9.16467e-05	6.5484e-05	FN1/RTN4/IQGAP1/VCL/MACF1/YAP1/POSTN/TGFB1/TNFRSF12A/SEMA5A/NEDD4L/SPP1/TBX2/TNC/NIN/SFRP2/AURKA/SEMA6A/CYFIP2/SOX9/NRP2/CSF1/HNF1B/SYT17/AREG/SEMA4G/MAGI2/APP/ITGB1/CTNNB1/RAB11A/LRP1/DNM2/VEGFA/LAMB2/PTK7/ILK/APOE/ABL1/TGFBR2/NRP1/DPYSL2/CXCR4/MAP1B/CXCL12/ZEB2/NDN/SEMA6B/KIF26B/S1PR1/TRPV2/ITGA4/NTN1/CCL11/SFRP1/SEMA3A/SEMA3D/NRCAM/OLFM1/FGF1/L1CAM/DCLK1/WNT11/ADNP/KDM5B/GOLGA4/TWF2/MED1/RNF6/…	81
GO:0007369	BP	GO:0007369	gastrulation	67/4046	185/18670	3.9406e-06	9.23354e-05	6.59761e-05	FN1/MMP14/COL6A1/COL5A1/COL12A1/COL5A2/ITGB5/ITGA5/EXT2/MMP15/MYADM/EXT1/ITGA2/PHLDB2/SFRP2/KLF4/ITGB2/LAMA3/MMP9/ACVR2A/HNF1B/SOX7/LRP5L/INHBA/ATOH8/GPC3/POU5F1/ETV2/ITGB1/CTNNB1/COL4A2/MMP2/LAMB1/ITGAV/TGFBR2/PHLDB1/ACVR1/FGFR1/FZD7/APLNR/ITGA7/COL8A1/FOXF1/ITGA4/LEF1/COL11A1/NR4A3/GATA6/SNAI1/SFRP1/ITGB3/CHRD/WNT11/WNK1/ARID1A/TWSG1/ARFRP1/CDC73/LRP6/SMAD1/KIF16B/BMPR1A/ACVR2B/EPB41L5/AMOT/SOX…	67
GO:0097553	BP	GO:0097553	calcium ion transmembrane import into cytosol	54/4046	140/18670	3.95606e-06	9.23354e-05	6.59761e-05	DIAPH1/PRNP/ATP2B4/TGFB1/PTPN6/LYN/MYO5A/ITPR2/PLCE1/PLCB1/TRPV1/P2RY6/TMEM38B/CCL3/PLCH1/CASQ1/FAM155B/THY1/ABL1/F2R/PKD2/FYN/ITPR1/RASA3/PTPRC/APLNR/RAMP3/SLC8A1/CLIC2/JPH2/CACNA1C/DMD/TRPC1/F2RL3/CCL21/FGF2/ANK2/PLN/SNCA/AKAP6/CCL19/CYBA/GSTO1/PDPK1/CORO1A/PTK2B/CHD7/CXCL9/CXCL10/PLCB2/LIME1/LCK/CCR5/CXCL11	54
GO:0035690	BP	GO:0035690	cellular response to drug	117/4046	369/18670	3.96692e-06	9.23354e-05	6.59761e-05	HSPA5/ANXA1/DDIT4/SRC/PRNP/ATP2B4/PRKCD/GJB2/TGFB1/MT2A/GNA15/MET/MYC/FBP1/BAIAP2/GCLC/PCGF2/ICAM1/SLC31A1/SSH1/ECT2/ADCY6/ADCY3/SULT1A3/TP53INP1/CCNA2/CFLAR/KLF4/DNMT3A/EGFR/SIRPA/NR3C1/AXL/SOX9/RGS10/ITPR2/ZNF580/CASP9/SPHK2/FBXO32/ADCY7/SPHK1/PLCB1/CYBB/KCNQ1/SPI1/CBX8/AIM2/HCN3/TRPV1/TMEM38B/SMPD3/NOD2/UGT1A1/PSAP/VIM/CTNNB1/DNM2/ID1/ABL1/AQP1/GAS6/SERPINF1/RECQL5/HMOX1/CXCR4/KLF9/FYN/PDGFB/P…	117
GO:0002698	BP	GO:0002698	negative regulation of immune effector process	48/4046	120/18670	4.13454e-06	9.53841e-05	6.81545e-05	CD59/ANXA1/IL4R/TSPAN6/TGFB1/PTPN6/SERPINB9/RC3H2/HAVCR2/VSIG4/CD300A/IL20RB/FOXJ1/IL2RA/FER/SERPINB4/IL7R/A2M/SERPING1/ZBTB7B/HTRA1/SEC14L1/HMOX1/SMAD7/TGFB3/PTPRC/FGL2/SLAMF8/FOXF1/HLX/FCGR2B/TGFB2/LOXL3/TNFSF4/LILRB1/ANGPT1/CD84/RPS19/PRKDC/BST2/LGALS9/APPL1/TRIM38/CRK/DHX58/PARP3/JAK3/CD96	48
GO:0022612	BP	GO:0022612	gland morphogenesis	48/4046	120/18670	4.13454e-06	9.53841e-05	6.81545e-05	ELF3/SRC/MSN/TGM2/TBX3/CEBPB/TGFB1/FOXA1/CAV1/SLC9A3R1/TBX2/TNC/SULF2/CFLAR/EGFR/SOX9/SNAI2/CSF1R/CSF1/ID4/AREG/LRP5L/LAMA1/IGFBP5/ESRP2/TGFBR2/PLXND1/SULF1/NRP1/FGFR1/TGFB3/LIMS2/ETV5/PTN/FGF7/NTN1/TGFB2/CCL11/SFRP1/SEMA3A/GLI2/KDM5B/PML/TWSG1/MED1/BTBD7/LRP6/NFIB	48
GO:0003176	BP	GO:0003176	aortic valve development	19/4046	32/18670	4.14748e-06	9.53841e-05	6.81545e-05	GATA3/TNFRSF1A/JAG1/TGFB1/SOX9/SNAI2/SMAD6/EMILIN1/TNFRSF1B/ELN/HEYL/NFATC1/TWIST1/SNAI1/ROCK1/ROCK2/RBPJ/RB1/NOS3	19
GO:0051258	BP	GO:0051258	protein polymerization	94/4046	283/18670	4.1575e-06	9.53841e-05	6.81545e-05	GSN/CAPG/DIAPH1/CORO1B/COTL1/CKAP5/CLIP1/PRKCD/TMOD3/VDAC2/MET/CDC42EP1/ARPC5L/BAIAP2/MYADM/ICAM1/GBA2/TUBGCP6/NIN/RASA1/PICK1/NDE1/NCK1/SPIRE2/BBS4/GAS7/DIAPH3/PPP1R9A/ACTR3B/MAP7D3/SPTBN5/INPP5J/CASQ1/ARHGAP6/FER/HIP1R/ABL1/RDX/HCLS1/FCHSD1/CDC42EP3/BIN1/MAP1B/ELN/RHOBTB1/LMOD1/AIF1/CLIP3/HCK/NCKAP1L/WAS/IQGAP2/CCL11/ARHGAP28/CCL21/SNCA/TMSB10/PFN1/SPTBN1/ARPC1B/NCKAP1/GPX4/VASP/CHMP2A/MX1/TWF2…	94
GO:0002697	BP	GO:0002697	regulation of immune effector process	140/4046	458/18670	4.35472e-06	9.95519e-05	7.11325e-05	CD59/ANXA1/STAT1/GATA3/IL4R/TSPAN6/TGFB1/PTPN6/DDX21/TNFRSF14/C1QA/C1QB/C1QC/PVR/RAC2/LYN/SPON2/TRAF3IP2/APPL2/ITGB2/DDX60/GATA2/EXOSC3/SPHK2/IFIT1/SERPINB9/FCER1G/RSAD2/RC3H2/AIM2/ADORA2B/C5AR1/HAVCR2/CLCF1/VSIG4/CD86/ULBP2/C3AR1/ITGAM/CD300A/AGER/IL20RB/FOXJ1/NOD2/IL2RA/FER/SERPINB4/NLRP3/IL7R/A2M/CD46/C1S/C1R/SERPING1/C3/ZBTB7B/HTRA1/RAPGEF1/IL1R1/SEC14L1/VAMP7/C4A/HMOX1/TNFRSF1B/C2/SMAD7/PTPR…	140
GO:0000302	BP	GO:0000302	response to reactive oxygen species	80/4046	232/18670	4.3732e-06	9.96188e-05	7.11803e-05	COL1A1/LDHA/ANXA1/STAT1/SRC/CAPN2/ADAM9/PRKCD/AKR1C3/MET/PCGF2/ECT2/CCNA2/CFLAR/KLF4/EGFR/SIRPA/AXL/FOSL1/ZNF580/MMP9/ATP7A/SPHK1/ADA/CBX8/AREG/SMPD3/FER/UCP3/PSAP/MMP2/DNM2/SOD2/TPM1/DUSP1/APOE/ABL1/AQP1/PDGFRB/HMOX1/PKD2/FYN/PDGFRA/FBLN5/SOD3/CRYAB/CYP1B1/SLC8A1/NR4A3/MMP3/IL6/NCF1/BTK/LRRK2/TRPC6/GNAO1/CCL19/GPX1/PRDX5/ROMO1/BAD/FOXO3/PLEKHA1/BAK1/PTK2B/TRAF2/CRK/CCS/TREX1/IMPACT/TXNRD2/SIRT1/…	80
GO:0060537	BP	GO:0060537	muscle tissue development	127/4046	408/18670	4.44453e-06	0.000100884	7.20846e-05	DSP/BTG2/TBX3/YAP1/BCL9L/KAT2A/SVIL/TGFB1/CAV1/PDLIM5/CCNB1/TBX2/CAV2/EFNB2/HEG1/LUC7L/CFLAR/CCNT2/TGFBR3/ID2/CBY1/ARID2/GREM1/PITX1/SOX9/SAV1/FOXN2/LOX/NLN/ZFPM1/ARNTL/TNNC1/RGS4/ALDH1A2/CASQ1/COL3A1/ITGB1/CTNNB1/CSRP1/VEGFA/TPM1/IGFBP5/DCN/NDUFV2/TGFBR2/PDGFRB/MYH10/MYH11/MYLK/TGFBR1/ACVR1/RGS2/SGCB/FGFR1/PKD2/SMAD7/PDGFRA/FZD7/ELN/SMO/CFL2/GJC1/HEYL/S1PR1/MEF2C/MAPK11/SLC8A1/GJA5/MSC/ADAMTS9/H…	127
GO:0002761	BP	GO:0002761	regulation of myeloid leukocyte differentiation	47/4046	117/18670	4.51622e-06	0.00010215	7.29886e-05	GNAS/NOTCH2/CEBPB/TGFB1/MYC/KLF10/C1QC/LYN/FBN1/FSTL3/ID2/GATA2/CDK6/TYROBP/CSF1/ZFPM1/TREM2/CCR1/LILRB4/INHBA/TESC/CCL3/CTNNB1/ESRRA/HCLS1/MAFB/CD4/KITLG/ROR2/LEF1/MITF/EVI2B/ZBTB46/SFRP1/IL34/LILRB3/LILRB1/LRRC17/CD74/NF1/IRF7/FES/TLR4/CD101/RB1/RASSF2/TAL1	47
GO:0036293	BP	GO:0036293	response to decreased oxygen levels	117/4046	370/18670	4.58013e-06	0.000102906	7.3529e-05	ENO1/LDHA/MMP14/PGK1/PSMD2/DDIT4/THBS1/SRC/CAPN2/PLOD1/IRAK1/HIF1A/UCP2/PLAU/SCAP/NAMPT/POSTN/TGFB1/CAV1/MYC/CCNB1/AGTRAP/ICAM1/ITGA2/LIMD1/CACNB3/BACH1/ADM/CCNA2/LOXL2/CFLAR/DDAH1/DNMT3A/TGFBR3/MDM4/PICK1/SLC2A8/ITPR2/ATP7A/CYBB/ADA/VEGFC/EDNRA/HSD11B2/ARNT2/AGER/DPP4/UCP3/MMP2/VEGFA/FAM162A/PAM/AQP1/TGFBR2/VEGFB/HMOX1/CD34/CXCR4/STC1/APOLD1/CYGB/VASN/SOD3/ACVRL1/TGFB3/VCAM1/ITPR1/CXCL12/PTN/PTG…	117
GO:0060333	BP	GO:0060333	interferon-gamma-mediated signaling pathway	39/4046	91/18670	4.58181e-06	0.000102906	7.3529e-05	CD44/STAT1/PPARG/IFI30/PRKCD/OAS2/MT2A/ICAM1/GBP1/TRIM22/TRIM62/JAK1/SOCS3/VCAM1/HCK/IRF8/FCGR1B/FCGR1A/NCAM1/B2M/GBP2/PARP14/PML/IRF3/IRF9/IRF1/SP100/MED1/TRIM38/IRF7/NMI/NLRC5/NR1H3/TRIM21/OASL/PIAS1/CIITA/SOCS1/IRF4	39
GO:0007568	BP	GO:0007568	aging	104/4046	321/18670	4.67086e-06	0.000104539	7.4696e-05	GSN/HMGA1/CTSC/TIMP2/IRAK1/SERPINE1/PRNP/SCAP/TBX3/NAMPT/PRKCD/GJB2/TGFB1/YPEL3/TBX2/GCLC/C1QA/ICAM1/KRT16/PLK2/ULK3/ADM/LOXL2/DNMT3A/ID2/ITGB2/CDK6/CASP9/NEK6/KRT14/ADA/PPP1R9A/ARNTL/AGER/BCL2A1/UCP3/APP/COL4A2/TIMP1/LRP1/SOD2/SERPING1/IGFBP5/LITAF/DCN/ILK/CD68/ABL1/TGFBR2/PDGFRB/SERPINF1/TNFRSF1B/MAP3K3/VASH1/NUAK1/TGFB3/VCAM1/AKT3/MMP7/PRELP/COMP/CRYAB/TWIST1/KCNMB1/CCL11/LRRK2/TRPC6/NOX4/SNCA…	104
GO:0060402	BP	GO:0060402	calcium ion transport into cytosol	59/4046	158/18670	4.85668e-06	0.000108059	7.72108e-05	DIAPH1/PRNP/ATP2B4/TGFB1/CAV1/PTPN6/CACNB3/LYN/MYO5A/ITPR2/PLCE1/PLCB1/TRPV1/P2RY6/TMEM38B/CCL3/PLCH1/CASQ1/FAM155B/THY1/ABL1/CD4/F2R/PKD2/FYN/ITPR1/RASA3/PTPRC/APLNR/RAMP3/SLC8A1/CLIC2/JPH2/CACNA1C/DMD/TRPC1/F2RL3/CCL21/FGF2/ANK2/PLN/SNCA/AKAP6/CCL19/CYBA/PML/GSTO1/BAK1/PDPK1/CORO1A/PTK2B/CHD7/CXCL9/CXCL10/PLCB2/LIME1/LCK/CCR5/CXCL11	59
GO:0048568	BP	GO:0048568	embryonic organ development	132/4046	428/18670	4.92e-06	0.000108059	7.72108e-05	GNAS/MMP14/GATA3/HIF1A/TBX3/COL5A2/YAP1/CEBPB/TGFB1/SLC9A3R1/TBX2/PCGF2/CELSR1/ADM/FBN1/TFAP2A/CTHRC1/ID2/SLC44A4/EGFR/SUFU/ARID2/EPHB2/MTHFD1L/IFT140/GATA2/SOX9/EFEMP1/PRDM1/IFT172/CEP290/HOXB3/PRRX1/RUNX2/BBS4/ADA/AHI1/CHST11/OVOL2/HNF1B/HOXB4/ZFPM1/BBS5/HOXB6/OSR2/FLVCR1/HOXB5/VASH2/HOXB8/ALDH1A2/CTNNB1/VEGFA/PTK7/SOCS3/PLCD3/TGFBR2/MICAL2/MFAP2/TGFBR1/RARRES2/NES/ACVR1/MAFB/SH2B3/FGFR1/PKD2/P…	132
GO:0008064	BP	GO:0008064	regulation of actin polymerization or depolymerization	65/4046	179/18670	4.92224e-06	0.000108059	7.72108e-05	GSN/CAPG/CORO1B/COTL1/LIMA1/PRKCD/TMOD3/CDC42EP1/SEMA5A/ARPC5L/BAIAP2/MYADM/ICAM1/GBA2/RASA1/PICK1/NCK1/SPIRE2/BBS4/PPP1R9A/ACTR3B/SPTBN5/FER/DSTN/HIP1R/RDX/HCLS1/FCHSD1/CDC42EP3/BIN1/ELN/CFL2/CXCL12/RHOBTB1/LMOD1/PDXP/HCK/PLEK/NCKAP1L/WAS/IQGAP2/CCL11/ARHGAP28/CCL21/TMSB10/PFN1/SPTBN1/ARPC1B/NCKAP1/VASP/TWF2/ARFGEF1/DLG1/GMFB/PYCARD/CORO1A/PTK2B/AP1AR/JMY/CDC42EP5/GMFG/WASF1/LATS1/BAG4/KANK3	65
GO:1903034	BP	GO:1903034	regulation of response to wounding	65/4046	179/18670	4.92224e-06	0.000108059	7.72108e-05	ANXA2/ANXA1/THBS1/ANXA5/SERPINE1/PLAU/PRKCD/CAV1/TNFRSF12A/SPP1/THBD/PHLDB2/LYN/PLAUR/KLF4/F3/PDPN/HBEGF/ATP7A/CD109/ENPP4/FCER1G/FAP/AGER/HPSE/SERPINB2/MYH9/LRP1/SERPING1/APOE/VKORC1/TGFBR2/MYLK/CD34/CXCR4/SH2B3/F2R/PDGFRA/PDGFB/C1QTNF1/SERPINE2/SMOC2/PROS1/PTN/PLEK/CLEC7A/SIGLEC10/ADRA2A/RGMA/FGF2/TBXA2R/GJA1/ARFGEF1/USF1/CASK/HMGCR/RREB1/CRK/TLR4/LRIG2/PRKCQ/NOS3/WFDC1/SCARF1/SELP	65
GO:0002688	BP	GO:0002688	regulation of leukocyte chemotaxis	46/4046	114/18670	4.92616e-06	0.000108059	7.72108e-05	THBS1/SERPINE1/RAC2/LYN/GREM1/ZNF580/CSF1/MPP1/VEGFC/C5AR1/MST1/CCR1/C3AR1/CCL3/CCL4/NBL1/VEGFA/DUSP1/VEGFB/GAS6/RARRES2/DYSF/CXCL12/CCL2/JAM3/AIF1/PTN/SLAMF8/NCKAP1L/CXCL13/CMKLR1/IL6/CCL21/CCL19/CD74/WNK1/ADAM10/LGALS9/AKIRIN1/ADAM17/PTK2B/CCL5/GPSM3/CXCL10/MOSPD2/KLRK1	46
GO:0042107	BP	GO:0042107	cytokine metabolic process	49/4046	124/18670	4.94629e-06	0.000108059	7.72108e-05	THBS1/GATA3/CEBPB/TIA1/RNF128/KLF4/SIGIRR/TYROBP/IL1RAP/CYBB/IGF2BP2/ZFPM1/CD86/IGF2BP3/ZNF287/INHBA/AGER/FOXJ1/EREG/APP/CD276/HMOX1/AKAP12/CD4/PTPRC/CLEC7A/TLR1/IL6/LILRB1/TLR7/PCSK5/CD28/EBI3/CD74/IRF3/MAP2K3/IRF1/IRF7/NMI/IL18/PAWR/TLR4/CD3E/LTB/CARD9/SPN/LAG3/IRF4/PRKCQ	49
GO:0051209	BP	GO:0051209	release of sequestered calcium ion into cytosol	49/4046	124/18670	4.94629e-06	0.000108059	7.72108e-05	DIAPH1/TGFB1/PTPN6/LYN/MYO5A/ITPR2/PLCE1/PLCB1/TRPV1/P2RY6/TMEM38B/CCL3/PLCH1/CASQ1/THY1/ABL1/F2R/PKD2/ITPR1/RASA3/PTPRC/APLNR/SLC8A1/CLIC2/JPH2/CACNA1C/DMD/TRPC1/F2RL3/CCL21/FGF2/ANK2/PLN/SNCA/AKAP6/CCL19/CYBA/GSTO1/PDPK1/CORO1A/PTK2B/CHD7/CXCL9/CXCL10/PLCB2/LIME1/LCK/CCR5/CXCL11	49
GO:0002577	BP	GO:0002577	regulation of antigen processing and presentation	14/4046	20/18670	4.98718e-06	0.000108328	7.7403e-05	THBS1/SLC11A1/TREM2/LILRB2/NOD2/CD68/FGL2/WAS/FCGR2B/CCL21/CCL19/CD74/PYCARD/TAPBPL	14
GO:0043542	BP	GO:0043542	endothelial cell migration	91/4046	273/18670	4.99245e-06	0.000108328	7.7403e-05	S100A2/ANXA1/THBS1/GATA3/CORO1B/HIF1A/PPARG/EPHB4/TGFB1/DNAJA4/MET/SEMA5A/PTPRM/AMOTL1/EFNB2/PLK2/LOXL2/KLF4/ITGB2/GREM1/GATA2/ZNF580/NRP2/ANXA3/FAP/VEGFC/ATOH8/FGFBP1/DPP4/WNT7A/MYH9/SPARC/ITGB1/ID1/VEGFA/DCN/APOE/ABL1/PLXND1/SERPINF1/NRP1/TGFBR1/HMOX1/PECAM1/MAP3K3/SPRED1/FGFR1/STC1/PDGFB/VASH1/TNFSF12/ACVRL1/SMOC2/AKT3/MEF2C/PTN/STARD13/CYP1B1/ADAMTS9/CXCL13/EGR3/TEK/RHOJ/ITGB3/FGF2/ANGPT1/TBX…	91
GO:0061041	BP	GO:0061041	regulation of wound healing	56/4046	148/18670	5.26582e-06	0.000113873	8.13655e-05	ANXA2/ANXA1/THBS1/ANXA5/SERPINE1/PLAU/PRKCD/CAV1/TNFRSF12A/THBD/PHLDB2/LYN/PLAUR/F3/PDPN/HBEGF/CD109/ENPP4/FCER1G/FAP/AGER/HPSE/SERPINB2/MYH9/SERPING1/APOE/VKORC1/TGFBR2/MYLK/CD34/CXCR4/SH2B3/F2R/PDGFRA/PDGFB/C1QTNF1/SERPINE2/SMOC2/PROS1/PLEK/CLEC7A/ADRA2A/FGF2/TBXA2R/GJA1/ARFGEF1/USF1/CASK/HMGCR/RREB1/CRK/TLR4/PRKCQ/NOS3/WFDC1/SELP	56
GO:0051208	BP	GO:0051208	sequestering of calcium ion	51/4046	131/18670	5.31219e-06	0.000114489	8.18057e-05	ANXA5/DIAPH1/TGFB1/PTPN6/LYN/MYO5A/ITPR2/PLCE1/PLCB1/TRPV1/P2RY6/TMEM38B/CCL3/PLCH1/CASQ1/THY1/ABL1/ANXA6/F2R/PKD2/ITPR1/RASA3/PTPRC/APLNR/SLC8A1/CLIC2/JPH2/CACNA1C/DMD/TRPC1/F2RL3/CCL21/FGF2/ANK2/PLN/SNCA/AKAP6/CCL19/CYBA/GSTO1/PDPK1/CORO1A/PTK2B/CHD7/CXCL9/CXCL10/PLCB2/LIME1/LCK/CCR5/CXCL11	51
GO:0033628	BP	GO:0033628	regulation of cell adhesion mediated by integrin	24/4046	46/18670	5.36124e-06	0.000115159	8.2284e-05	SERPINE1/PLAU/ADAM9/PTPN6/LYN/SFRP2/SNAI2/ADA/TESC/DPP4/FERMT3/CYP1B1/NCKAP1L/CXCL13/TGFB2/CCL21/WNK1/CIB1/PTPN11/CRK/CCL5/LPXN/CD3E/SKAP1	24
GO:0030048	BP	GO:0030048	actin filament-based movement	53/4046	138/18670	5.61051e-06	0.00012011	8.58217e-05	FLNA/ATP1A1/TPM4/DSP/CAV1/NEDD4L/FNBP1L/MYO1B/FRMD6/MYO1E/GPD1L/DSC2/MYO5A/PDPN/KCNQ1/TNNC1/CACNA1D/SCN5A/CACNB2/MYH9/VIM/TPM1/TPM2/MYH10/PARVA/WIPF1/STC1/DES/BIN1/GJC1/GJA5/PDE4B/WAS/KCNJ8/CACNA1C/DMD/KCNE4/SCN1B/SGCD/ANK2/PLN/ADORA1/MYL6/GJA1/MYO6/DLG1/WIPF2/ROCK1/NUP155/EPB41L5/TNNI2/MYO7A/SCN4B	53
GO:0003151	BP	GO:0003151	outflow tract morphogenesis	35/4046	79/18670	5.67262e-06	0.000120233	8.59099e-05	HIF1A/TBX3/JAG1/TBX2/SFRP2/TGFBR3/NRP2/ZFPM1/SMAD6/CTNNB1/VEGFA/ILK/TGFBR2/PLXND1/PARVA/NRP1/FZD1/ELN/HEYL/FZD2/MEF2C/CLDN5/GJA5/GATA6/TWIST1/RARB/TGFB2/ZFPM2/WNT11/ENG/NIPBL/RBPJ/BMPR1A/ATF2/SOX17	35
GO:0030193	BP	GO:0030193	regulation of blood coagulation	35/4046	79/18670	5.67262e-06	0.000120233	8.59099e-05	ANXA2/THBS1/ANXA5/SERPINE1/PLAU/PRKCD/CAV1/THBD/LYN/PLAUR/F3/PDPN/ENPP4/FCER1G/FAP/HPSE/SERPINB2/SERPING1/APOE/VKORC1/CD34/SH2B3/F2R/PDGFRA/PDGFB/C1QTNF1/SERPINE2/PROS1/PLEK/TBXA2R/USF1/TLR4/PRKCQ/NOS3/SELP	35
GO:0071260	BP	GO:0071260	cellular response to mechanical stimulus	35/4046	79/18670	5.67262e-06	0.000120233	8.59099e-05	COL1A1/ATP1A1/TNFRSF1A/TGFB1/BAG3/GCLC/ITGA2/EGFR/SOX9/MAP3K1/CASP1/FAS/TNFRSF10A/AQP1/HABP4/MMP7/PDE2A/BMP6/TLR7/WNT11/CNN2/CYBA/ENG/PTPN11/GJA1/IRF1/BAD/BAK1/CD40/MAP3K2/CASP8AP2/TLR4/MAPK8/TMEM150C/AGT	35
GO:0007517	BP	GO:0007517	muscle organ development	127/4046	410/18670	5.81964e-06	0.000122942	8.78456e-05	DSP/COL6A3/BTG2/YAP1/BCL9L/KAT2A/SVIL/TGFB1/CAV1/CCNB1/TBX2/ZFHX3/CAV2/EFNB2/HEG1/LUC7L/CFLAR/CCNT2/TGFBR3/GREM1/PITX1/SAV1/HBEGF/FOXN2/LOX/TEAD4/NLN/ZFPM1/ARNTL/DISP1/TNNC1/RGS4/CASQ1/COL3A1/CTNNB1/TAGLN/TPM1/DCN/SMTN/TGFBR2/MYLK/TGFBR1/RGS2/FZD1/SGCB/FHL3/FGFR1/SMAD7/FZD7/ADARB1/ELN/SMO/MRAS/FHL1/CFL2/EVC/SGCE/HEYL/ITGA11/FZD2/S1PR1/MEF2C/LAMA2/ITGA7/MAPK11/CACNA1H/CRYAB/MSC/MAPK12/HIVEP3/LEF1/…	127
GO:1990266	BP	GO:1990266	neutrophil migration	47/4046	118/18670	5.94167e-06	0.000125107	8.93925e-05	S100A9/RAC2/ITGB2/S100A8/FCER1G/MPP1/CXCL1/C5AR1/CCL18/C3AR1/XG/CCL3/CCL4/SAA1/CCL13/CCL8/CD99/IL1R1/PECAM1/CD99L2/DYSF/ITGA1/CCL2/JAM3/PIK3CD/SLAMF8/NCKAP1L/PDE4B/CSF3R/CXCL13/TGFB2/CCL11/CXCL2/CCL21/ITGA9/CCL14/CCL19/CD74/ADAM8/CKLF/CXADR/CCL5/CXCL9/CXCL10/MOSPD2/VAV1/CXCL11	47
GO:0030832	BP	GO:0030832	regulation of actin filament length	65/4046	180/18670	6.09113e-06	0.000127834	9.13406e-05	GSN/CAPG/CORO1B/COTL1/LIMA1/PRKCD/TMOD3/CDC42EP1/SEMA5A/ARPC5L/BAIAP2/MYADM/ICAM1/GBA2/RASA1/PICK1/NCK1/SPIRE2/BBS4/PPP1R9A/ACTR3B/SPTBN5/FER/DSTN/HIP1R/RDX/HCLS1/FCHSD1/CDC42EP3/BIN1/ELN/CFL2/CXCL12/RHOBTB1/LMOD1/PDXP/HCK/PLEK/NCKAP1L/WAS/IQGAP2/CCL11/ARHGAP28/CCL21/TMSB10/PFN1/SPTBN1/ARPC1B/NCKAP1/VASP/TWF2/ARFGEF1/DLG1/GMFB/PYCARD/CORO1A/PTK2B/AP1AR/JMY/CDC42EP5/GMFG/WASF1/LATS1/BAG4/KANK3	65
GO:0002312	BP	GO:0002312	B cell activation involved in immune response	33/4046	73/18670	6.12636e-06	0.000128153	9.15687e-05	LGALS1/NOTCH2/TGFB1/ITFG2/EXOSC3/ADA/CLCF1/ABL1/PTPRC/IL27RA/DOCK11/GPR183/MFNG/DOCK10/PLCL2/ITM2A/FCGR2B/TNFSF4/CD180/CD28/TFRC/MSH2/PTK2B/RIF1/TNFSF13/LFNG/CD40/BATF/PARP3/PAXIP1/TLR4/RNF168/ATAD5	33
GO:0090288	BP	GO:0090288	negative regulation of cellular response to growth factor stimulus	61/4046	166/18670	6.15175e-06	0.000128265	9.16487e-05	HSPA5/THBS1/GATA3/BCL9L/SORL1/TGFB1/CAV1/PMEPA1/MTMR4/CAV2/SULF2/FBN1/SFRP2/CFLAR/TGFBR3/FSTL3/HTRA3/GREM1/SEMA6A/BAMBI/NEDD4/CD109/CHST11/SMAD6/PBLD/ADAMTS12/ONECUT2/DNM2/NBL1/GLG1/DCN/ABL1/HTRA1/LTBP1/TGFBR2/SULF1/TGFBR1/EMILIN1/FZD1/TGFB1I1/SMAD7/CREB3L1/VASN/TGFB3/ASPN/CXCL13/RBPMS2/SFRP1/CHRD/TWSG1/TRIM33/CASK/ADAM17/PDPK1/SKIL/HIPK2/CTDSPL2/SIRT1/GPC1/ADAMTSL2/AGT	61
GO:0002886	BP	GO:0002886	regulation of myeloid leukocyte mediated immunity	27/4046	55/18670	6.3482e-06	0.000131931	9.42684e-05	IL4R/DDX21/RAC2/LYN/ITGB2/GATA2/SPHK2/FCER1G/ADORA2B/ITGAM/CD300A/FER/C3/VAMP7/HMOX1/STXBP1/FOXF1/FCGR2B/DNASE1/BTK/CD84/VAMP8/LGALS9/SNX4/PDPK1/FES/FGR	27
GO:0003012	BP	GO:0003012	muscle system process	141/4046	465/18670	6.44696e-06	0.00013355	9.54251e-05	ENO1/FLNA/ATP1A1/TPM4/ATP2A2/DSP/GSN/TNFRSF1A/VCL/ITGB5/ATP2B4/TMOD3/CAV1/PDLIM5/NEDD4L/SULF2/GPD1L/ITGA2/CFLAR/KLF4/DSC2/PLCE1/SPHK1/BDKRB2/KCNQ1/PLA2G6/ADA/GTF2IRD2/PDE9A/EDNRA/ADORA2B/MYL5/TRPV1/TMEM38B/GTF2IRD2B/TNNC1/KLF15/RGS4/CACNA1D/CASQ1/HTR7/SCN5A/CACNB2/VIM/TLN1/ACTA2/CALD1/TPM1/IGFBP5/MYL9/TPM2/SMTN/VEGFB/SORBS3/DAPK3/ANXA6/MYH11/SLMAP/SULF1/MYLK/ACTG2/HMOX1/TNFRSF1B/PPP1R12B/CXCR4/RG…	141
GO:0072006	BP	GO:0072006	nephron development	54/4046	142/18670	6.47539e-06	0.000133706	9.55368e-05	IQGAP1/STAT1/GATA3/JAG1/YAP1/TGFB1/MYC/NID1/MYO1E/SULF2/CFLAR/SOX9/PLCE1/WWTR1/AHI1/HNF1B/KLHL3/MAGI2/GPC3/KLF15/FOXJ1/FOXD1/HOXD11/CTNNB1/MAGED1/ACTA2/VEGFA/LAMB2/ILK/PDGFRB/SULF1/PECAM1/CD34/PKD2/PDGFRA/PDGFB/SMO/DCHS1/HEYL/KIF26B/MEF2C/ENPEP/TEK/FAT4/FGF2/ANGPT1/FGF1/WNT11/DLG1/NUP160/PDGFD/TCF21/AGT/COL4A4	54
GO:0006816	BP	GO:0006816	calcium ion transport	133/4046	434/18670	6.49849e-06	0.000133752	9.55693e-05	ANXA2/AHNAK/ATP2A2/ANXA5/DIAPH1/PRNP/ATP2B4/TGFB1/CAV1/SPG7/PTPN6/EPB41/PACSIN3/STIM1/ICAM1/CACNB3/NCS1/LYN/SPINK1/MYO5A/ORAI1/ITPR2/PANX1/SPHK2/PLCE1/PLCB1/PLA2G6/CACNB1/CDH23/TRPV1/P2RY6/CCR1/TMEM38B/RRAD/LILRB2/CCL3/CCL4/RGS4/CACNA1D/PLCH1/CASQ1/CATSPER2/FAM155B/S100A1/CACNB2/CCL8/CACNA2D2/CTNNB1/ITGAV/THY1/ABL1/PDGFRB/ANXA6/GAS6/MYLK/CXCR4/CD4/F2R/PKD2/STC1/FYN/PDGFB/BIN1/DYSF/ITPR1/RASA3/CXC…	133
GO:0046578	BP	GO:0046578	regulation of Ras protein signal transduction	81/4046	238/18670	6.73506e-06	0.000137735	9.84155e-05	TIMP2/OGT/MAP4K4/FARP1/CYTH2/RGL2/NOTCH2/SGSM3/MET/FBP1/PLEKHG3/ECT2/HEG1/LYN/ABCA1/RASA1/EPHB2/MCF2L/CYTH3/DENND1A/ARHGEF9/FGD6/PLCE1/KCTD13/CSF1/FARP2/RALGPS1/CCDC125/PLEKHG4/ARHGEF4/RASGRF1/COL3A1/ITGB1/DNM2/APOE/ABL1/RDX/RAPGEF1/PDGFRB/TRIO/KANK2/NRP1/ARHGEF17/F2R/MAPRE2/DLC1/STMN3/KITLG/RASA3/FGD1/ARHGEF10/CYTH4/TGFB2/F2RL3/PSD/IGF1/RASGRF2/TIAM2/GPR65/F2RL2/ARHGDIB/FLOT1/ARHGEF12/ARHGEF1/AR…	81
GO:0051607	BP	GO:0051607	defense response to virus	81/4046	238/18670	6.73506e-06	0.000137735	9.84155e-05	FLNA/IFITM3/DDIT4/STAT1/IFI6/TSPAN6/OAS2/IFITM1/ZMYND11/DDX21/PLSCR1/GBP1/TRIM22/SPON2/TRAF3IP2/IFIT3/DDX60/SAMHD1/EIF2AK2/IFIH1/IFIT1/RSAD2/IFIT2/ISG20/AIM2/APOBEC3A/POLR3G/IL2RA/NLRP3/SERINC3/HTRA1/UNC93B1/IFITM2/SEC14L1/FAM111A/POLR3D/ADARB1/SLFN11/PTPRC/FGL2/RNASE6/IL6/ABCC9/LILRB1/TLR7/IFI27/BST2/STAT2/ISG15/PML/IRF3/MX1/ANKRD17/IRF9/IRF1/PQBP1/MX2/GBP3/PYCARD/TRIM38/IRF7/TRIM44/NLRC5/TREX1/…	81
GO:0048871	BP	GO:0048871	multicellular organismal homeostasis	146/4046	485/18670	6.84604e-06	0.000139559	9.97185e-05	GNAS/SFN/SRC/UCP2/OGT/IL4R/YAP1/CEBPB/DECR1/CAV1/MET/HADH/SPP1/IGF1R/ADCY6/ADCY3/KRT16/RAC2/SCNN1B/CROCC/APPL2/EGFR/IQCB1/GATA2/SOX9/CSF1R/BBS1/ADCY7/SCNN1G/ADCY9/CRTC1/PASK/SLC22A5/CSF1/BBS4/FA2H/WWTR1/CYP4F12/CDH23/ACACB/TRPV1/LNPEP/SPATA7/SLC11A1/ARNTL/PBLD/HAS2/SERPINA3/ZNF423/IL20RB/PLAC8/ABCA12/NOD2/KSR2/AZGP1/PM20D1/CTNNB1/RAB11A/ID1/VEGFA/TPP1/ZBTB7B/LTBP3/AQP1/LIPA/LYZ/LAMA4/MFAP2/CTSK/A…	146
GO:0045580	BP	GO:0045580	regulation of T cell differentiation	53/4046	139/18670	7.17496e-06	0.0001458	0.000104178	ANXA1/GATA3/IL4R/KAT2A/TGFB1/PNP/PRDM1/ADA/RC3H2/CD86/LILRB4/LILRB2/FOXJ1/IL2RA/NLRP3/IL7R/TNFSF9/CD46/ZBTB7B/ABL1/TGFBR2/SMAD7/PTPRC/ZEB1/FGL2/NCKAP1L/SASH3/RUNX3/HLX/EGR3/LOXL3/CD27/CYP26B1/TNFSF4/DTX1/GLI2/CD28/CCL19/CD74/LGALS9/IRF1/BAD/ADAM8/IL18/JAK3/CD2/SOCS1/LAG3/IL15/ZAP70/CTLA4/IRF4/IL12RB1	53
GO:0048872	BP	GO:0048872	homeostasis of number of cells	83/4046	246/18670	7.59966e-06	0.000153941	0.000109995	ANXA1/STAT1/GATA3/HIF1A/TGFB1/TMOD3/SLC25A38/LYN/P4HTM/TGFBR3/ID2/AXL/GATA2/SOX9/CDK6/ACVR2A/CSF1/FCER1G/ADA/SPI1/RC3H2/ZFPM1/HOXB6/FLVCR1/INHBA/IL20RB/IL2RA/IL7R/ETV2/VEGFA/ABL1/TSC22D3/LIPA/HMOX1/HCLS1/MAFB/SH2B3/F2R/SMO/THRA/KITLG/JAM3/PIK3CD/AKT3/MEF2C/MFHAS1/NCKAP1L/DOCK11/SASH3/PDE4B/GPR183/IKZF1/DOCK10/DYRK3/IL6/CDH2/B2M/RPS19/CD74/ISG15/TCIRG1/PTPN11/LGALS9/SP3/MED1/KRAS/SMAD5/FOXO3/BAK1/…	83
GO:0001558	BP	GO:0001558	regulation of cell growth	128/4046	416/18670	7.72744e-06	0.000156036	0.000111492	ENO1/FN1/SFN/MMP14/RTN4/CLSTN1/S100A9/MACF1/PPARG/IP6K2/TGFB1/TMEM97/CLSTN3/FBP1/TNFRSF12A/SEMA5A/NEDD4L/SPP1/EXTL3/SFRP2/CDK11A/SLC44A4/EGFR/S100A8/SEMA6A/CHPT1/TSPYL2/HBEGF/SPHK2/PLCE1/SPHK1/N6AMT1/SLC25A33/SYT17/INHBA/SEMA4G/CDA/RGS4/IL17RB/GNG4/SGK2/RAB11A/LRP1/DNM2/IGFBP7/VEGFA/IGFBP5/PPT1/ILK/APOE/ABL1/NRP1/TGFBR1/DPYSL2/DCBLD2/CXCR4/RGS2/APBB2/MAP1B/SPOCK1/FBLN5/ACVRL1/FHL1/PTPRJ/SERPINE2/…	128
GO:0032633	BP	GO:0032633	interleukin-4 production	19/4046	33/18670	7.78899e-06	0.000156784	0.000112026	GATA3/CEBPB/IL1RAP/FCER1G/ZFPM1/HAVCR2/CD86/IL20RB/NLRP3/SASH3/LEF1/TNFSF4/CD28/LGALS9/RBPJ/CD3E/ITK/IRF4/PRKCQ	19
GO:0033631	BP	GO:0033631	cell-cell adhesion mediated by integrin	12/4046	16/18670	7.93097e-06	0.000159142	0.000113711	ITGA5/ADAM9/ADA/DPP4/ITGB1/FERMT3/ITGA4/CXCL13/WNK1/CCL5/CD3E/SKAP1	12
GO:0048010	BP	GO:0048010	vascular endothelial growth factor receptor signaling pathway	40/4046	96/18670	7.99501e-06	0.000159925	0.000114271	SRC/HIF1A/ITGA5/BAIAP2/SHB/AXL/CYFIP2/NRP2/NCK1/NEDD4/CYBB/VEGFC/NCF2/VEGFA/ITGAV/VEGFB/SULF1/NRP1/EMILIN1/FYN/MAPK11/ELMO1/NCKAP1L/ITGB3/NCF1/NCKAP1/CYBA/BCAR1/ROCK1/PTK2B/CRK/ROCK2/PIK3CA/NCF4/SH2D2A/VAV1/PRKCB/FLT4/PRKD1/SHC2	40
GO:0048705	BP	GO:0048705	skeletal system morphogenesis	81/4046	239/18670	8.04967e-06	0.000160517	0.000114694	COL1A1/GNAS/ANXA2/MMP14/COL6A2/COL6A3/COL6A1/SGPL1/COL12A1/TGFB1/PCGF2/BMP1/TFAP2A/SFRP2/GREM1/MTHFD1L/IFT140/IFT80/SOX9/HOXB3/PRRX1/RUNX2/CHST11/HOXB4/HOXB6/OSR2/FLVCR1/LRP5L/HOXB5/HAS2/SMPD3/BARX2/HOXB8/WNT7A/CTNNB1/SERPINH1/MMP2/GLG1/LTBP3/TGFBR2/MGP/ANXA6/SH3PXD2B/TGFBR1/CHSY1/ACP5/SCARA3/FGFR1/STC1/PDGFRA/RAB23/COL14A1/THRA/TGFB3/SFRP4/ZEB1/TMEM119/MEF2C/COMP/CSGALNACT1/ROR2/COL11A1/TEK/TWIS…	81
GO:0007163	BP	GO:0007163	establishment or maintenance of cell polarity	73/4046	210/18670	8.14767e-06	0.000161967	0.000115729	CAP1/GSN/FLOT2/FSCN1/RHOC/GATA3/MSN/CKAP5/CLIC4/LLGL2/RHOQ/SLC9A3R1/RHOU/RND3/PLK1/AMOTL1/AMOTL2/CYTH3/NDE1/RHOD/FRMD4B/CENPA/UST/RHOF/PARD6A/LIN7B/CCL4/FOXJ1/LAMA1/WNT7A/MYH9/ARF4/PTK7/ILK/AQP1/PARVA/MAP1B/PARVB/JAM3/KIF26B/NCKAP1L/FOXF1/CAP2/DOCK2/PARVG/TEK/RHOJ/CCL21/CYP26B1/RHOH/ALPK2/CCL19/WNT11/GOLPH3/ARFGEF1/DLG1/RHOG/PRKCI/ROCK1/PTK2B/DOCK7/GPSM2/CRK/ROCK2/UBXN2B/DOCK8/KIF20B/MYO9A/RPGRIP…	73
GO:0046328	BP	GO:0046328	regulation of JNK cascade	66/4046	185/18670	8.25199e-06	0.000163532	0.000116848	TRAF4/MAP4K4/MINK1/ZMYND11/MECOM/DUSP3/MAPK8IP3/IGF1R/MAP3K6/SFRP2/EGFR/SIRPA/PLCB1/MAP3K12/SH3RF2/SERPINB3/AGER/NOD2/SAMD5/ERN2/KLHL31/UNC5CL/WNT7A/APP/RAPGEF1/GADD45B/PER1/PHLPP1/FZD7/ZEB2/MFHAS1/ROR2/DACT1/SH3RF3/FCGR2B/TNFRSF19/FZD8/SFRP1/SEMA3A/CD27/CCL21/NCF1/PTPN22/CCL19/SPAG9/NCOR1/PJA2/RB1CC1/PYCARD/PTK2B/RAP2A/TRAF2/HIPK2/MAP3K2/HIPK3/MLKL/MAGI3/TLR4/TAOK1/FGD2/CARD9/ERN1/MAP4K1/TPD52L1…	66
GO:0085029	BP	GO:0085029	extracellular matrix assembly	17/4046	28/18670	8.81918e-06	0.000174233	0.000124494	COL1A2/TGFB1/SOX9/ATP7A/THSD4/LOX/HAS2/SMPD3/ANTXR1/MYH11/GAS6/EMILIN1/EFEMP2/MFAP4/FBLN5/GPM6B/AGT	17
GO:0070482	BP	GO:0070482	response to oxygen levels	122/4046	394/18670	8.97623e-06	0.00017679	0.000126321	COL1A1/ENO1/LDHA/MMP14/PGK1/PSMD2/DDIT4/THBS1/SRC/CAPN2/PLOD1/IRAK1/HIF1A/UCP2/PLAU/SCAP/PPARG/NAMPT/POSTN/TGFB1/CAV1/MYC/CCNB1/AGTRAP/ICAM1/ITGA2/LIMD1/CACNB3/BACH1/ADM/CCNA2/LOXL2/CFLAR/DDAH1/DNMT3A/TGFBR3/MDM4/PICK1/SLC2A8/ITPR2/ATP7A/CYBB/ADA/FAS/VEGFC/EDNRA/HSD11B2/ARNT2/AGER/DPP4/UCP3/MMP2/VEGFA/ATP6V0D1/FAM162A/PAM/AQP1/TGFBR2/PDGFRB/VEGFB/HMOX1/CD34/CXCR4/STC1/APOLD1/CYGB/VASN/SOD3/ACVRL1…	122
GO:0001837	BP	GO:0001837	epithelial to mesenchymal transition	53/4046	140/18670	9.1359e-06	0.0001788	0.000127757	COL1A1/RTN4/HIF1A/JAG1/BCL9L/TGFB1/FOXA1/PHLDB2/SFRP2/LOXL2/FAM83D/TGFBR3/GREM1/BAMBI/SOX9/SNAI2/PDPN/TRIM62/WWTR1/OVOL2/SERPINB3/PBLD/HAS2/CTNNB1/TGFBR2/TGFBR1/PHLDB1/DAB2/ACVR1/TGFB1I1/SMAD7/VASN/GLIPR2/TGFB3/HEYL/LEF1/WNT2/TWIST1/TGFB2/LOXL3/EPHA3/SNAI1/DACT3/SFRP1/IL6/OLFM1/WNT11/ENG/AKNA/LRP6/RBPJ/EPB41L5/MSX1	53
GO:1902106	BP	GO:1902106	negative regulation of leukocyte differentiation	42/4046	103/18670	9.17317e-06	0.0001788	0.000127757	ANXA1/IL4R/MYC/C1QC/LYN/FBN1/FSTL3/ID2/GATA2/CDK6/RC3H2/ZFPM1/LILRB4/INHBA/CCL3/FOXJ1/CTNNB1/ZBTB7B/TMEM176B/MAFB/SMAD7/TMEM176A/FGL2/RUNX3/HLX/ZBTB46/FCGR2B/LOXL3/SFRP1/TNFSF4/LILRB3/LILRB1/DTX1/LRRC17/CD74/NF1/IRF1/JAK3/TLR4/SOCS1/LAG3/CTLA4	42
GO:0051928	BP	GO:0051928	positive regulation of calcium ion transport	48/4046	123/18670	9.19001e-06	0.0001788	0.000127757	ANXA2/CAV1/STIM1/CACNB3/ORAI1/SPHK2/P2RY6/CCR1/CCL3/CCL4/CACNA1D/CASQ1/S100A1/CACNB2/THY1/ABL1/PDGFRB/MYLK/CD4/F2R/PKD2/STC1/PDGFB/CXCL12/CCL2/APLNR/RAMP3/TRPV2/JPH2/TRPC1/F2RL3/ANK2/TRPC6/SNCA/AKAP6/FGF14/TSPO/GSTO1/ATP2B1/CASK/BAK1/PDPK1/CCL5/CXCL9/CXCL10/HOMER1/STAC3/CXCL11	48
GO:0071621	BP	GO:0071621	granulocyte chemotaxis	48/4046	123/18670	9.19001e-06	0.0001788	0.000127757	ANXA1/S100A9/THBS1/RAC2/ITGB2/S100A8/HRH1/IL17RA/CSF1/FCER1G/MPP1/CXCL1/C5AR1/CCL18/C3AR1/CCL3/CCL4/SAA1/CCL13/CCL8/RARRES2/DYSF/ITGA1/CCL2/JAM3/PIK3CD/NCKAP1L/PDE4B/CSF3R/CXCL13/CMKLR1/TGFB2/CCL11/CXCL2/CCL21/ITGA9/CCL14/CCL19/CD74/AKIRIN1/CKLF/CXADR/CCL5/CXCL9/CXCL10/MOSPD2/VAV1/CXCL11	48
GO:0071230	BP	GO:0071230	cellular response to amino acid stimulus	31/4046	68/18670	9.39382e-06	0.000182212	0.000130195	COL1A1/COL1A2/COL6A1/CAPN2/COL5A2/CEBPB/BAIAP2/GCLC/DNMT3A/EGFR/ATP7A/CYBB/RRAGC/RRAGB/COL3A1/COL4A1/MMP2/COL16A1/FYN/PDGFRA/ZEB1/RRAGD/PDGFC/NTRK2/CYBA/UBR1/CPEB4/SOCS1/SESN3/AMIGO1/PDGFD	31
GO:0002468	BP	GO:0002468	dendritic cell antigen processing and presentation	10/4046	12/18670	9.65199e-06	0.000186654	0.000133369	THBS1/SLC11A1/NOD2/CLEC4A/CD68/FGL2/FCGR2B/CCL21/CCL19/CD74	10
GO:0051896	BP	GO:0051896	regulation of protein kinase B signaling	82/4046	244/18670	1.01652e-05	0.000195986	0.000140037	RTN4/THBS1/GATA3/SRC/TGFB1/AKR1C3/MET/SLC9A3R1/SEMA5A/INSR/IGF1R/RAC2/RRAS/KLF4/EGFR/AXL/F3/HBEGF/CHI3L1/OTUD3/AREG/CD86/MAGI2/CCL3/HPSE/EREG/ITGB1/IGFBP5/ILK/RAPGEF1/PDGFRB/GAS6/OSBPL8/TGFBR1/HCLS1/RCN3/PHLPP1/SH2B3/FGFR1/FYN/PDGFRA/PDGFB/C1QTNF1/PTPRJ/KITLG/PIK3CD/RAMP3/MFHAS1/PIK3AP1/MEIS3/FGF7/RASD2/TEK/PIK3R5/CCL21/TNFAIP8L3/FGF2/OSM/ANGPT1/NOX4/NTRK2/FGF1/CD28/CCL19/GPX1/CIB1/ENG/PTPN11/ARF…	82
GO:0032231	BP	GO:0032231	regulation of actin filament bundle assembly	40/4046	97/18670	1.07804e-05	0.000207062	0.000147951	FLNA/S100A10/RHOC/MET/LIMCH1/PHLDB2/BBS4/PPP1R9A/ARHGAP6/ID1/TPM1/ABL1/RDX/SORBS3/SYNPO/SH3PXD2B/NRP1/TGFBR1/FHOD1/DLC1/SHANK3/SYNPO2/TGFB3/ARHGEF10/S1PR1/PLEK/WAS/ARHGAP28/SFRP1/NOX4/GPR65/WNT11/PFN1/ARAP1/TESK1/ROCK1/ROCK2/ALMS1/BAG4/ARHGEF15	40
GO:0007204	BP	GO:0007204	positive regulation of cytosolic calcium ion concentration	102/4046	319/18670	1.08044e-05	0.000207062	0.000147951	DIAPH1/TGM2/PRNP/ATP2B4/TGFB1/CAV1/GNA15/PTPN6/CACNB3/LYN/ADM/LPAR2/MYO5A/GATA2/ITPR2/PLCE1/PLCB1/BDKRB2/PLA2G6/EDNRA/FPR3/TRPV1/C5AR1/P2RY6/CCR1/TMEM38B/C3AR1/CCL3/FPR1/CACNA1D/PLCH1/CASQ1/SAA1/FAM155B/CACNB2/LRP1/ITGAV/THY1/NPTN/ABL1/SYNPO/CXCR4/CD4/F2R/PKD2/FYN/PDGFRA/C1QTNF1/S1PR3/ITPR1/RASA3/PTPRC/APLNR/RAMP3/S1PR1/SLC8A1/CLIC2/CXCL13/CMKLR1/JPH2/CACNA1C/DMD/TRPC1/F2RL3/CCL21/FGF2/ANK2/PLN/T…	102
GO:0034109	BP	GO:0034109	homotypic cell-cell adhesion	35/4046	81/18670	1.1165e-05	0.000213099	0.000152265	GNAS/FLNA/DSP/LGALS1/VCL/PRKCD/PTPN6/RAP2B/LYN/DSC2/PDPN/XG/MYH9/TLN1/CSRP1/MYL9/CD99/ILK/METAP1/RDX/GAS6/CD99L2/SH2B3/PDGFRA/C1QTNF1/SERPINE2/FERMT3/STXBP1/COMP/PLEK/ITGB3/MYL12A/CXADR/CCL5/PRKCQ	35
GO:1904062	BP	GO:1904062	regulation of cation transmembrane transport	108/4046	342/18670	1.11859e-05	0.000213099	0.000152265	FLNA/AHNAK/DIAPH1/ATP1B3/PRNP/YWHAH/FXYD5/MINK1/ATP2B4/TGFB1/DAPK1/CAB39/CAV1/PTPN6/SLC9A3R1/NEDD4L/STIM1/GPD1L/CACNB3/LYN/EPHB2/MYO5A/SPHK2/MMP9/NEDD4/ATP7A/SLC31A2/ANXA3/KCNQ1/PLA2G6/CACNB1/P2RY6/TREM2/TMEM38B/RRAD/TESC/RGS4/CACNA1D/CASQ1/SCN5A/PM20D1/S100A1/CACNB2/RASGRF1/APP/DNM2/STOM/THY1/ABL1/SLMAP/NLGN2/RGS2/F2R/PKD2/FYN/BIN1/DYSF/SHANK3/FHL1/CCL2/APLNR/RAMP3/MEF2C/FXYD6/GEM/KCNAB2/SLC8A1/…	108
GO:0007584	BP	GO:0007584	response to nutrient	75/4046	219/18670	1.1308e-05	0.000214786	0.00015347	COL1A1/LDHA/GSN/STAT1/OGT/PPARG/POSTN/TGFB1/AKR1C3/SLC27A4/SPP1/BAIAP2/GCLC/HMGCL/TNC/SSH1/ITGA2/ABCA1/SFRP2/DNMT3A/EGFR/SNAI2/SLC16A1/PANX1/BCKDHB/CYBB/ADA/TRPV1/NOD2/ALDH1A2/UGT1A1/UCP3/SPARC/TGFBR2/GAS6/KANK2/HMOX1/C2/DGKQ/CD4/STC1/FYN/MAP1B/VCAM1/ARSB/PDXP/PTN/SLC8A1/FOLR2/SFRP1/LPL/CYP26B1/TBXA2R/COX4I1/TSPO/CYBA/HMGCS1/USF1/ATP2B1/NCOA1/HMGCR/MED1/NNT/NMRAL1/TAF1/TNKS/AGL/APAF1/FES/CXCL10/G…	75
GO:1903392	BP	GO:1903392	negative regulation of adherens junction organization	14/4046	21/18670	1.19646e-05	0.000226583	0.0001619	MMP14/THBS1/SRC/CORO1C/PHLDB2/ARHGAP6/LRP1/VEGFA/RDX/DLC1/ACVRL1/BMP6/APOD/FAM107A	14
GO:0150076	BP	GO:0150076	neuroinflammatory response	33/4046	75/18670	1.24243e-05	0.000234596	0.000167625	CTSC/NAMPT/C1QA/LDLR/EGFR/ITGB2/TYROBP/MMP9/SPHK1/TRPV1/C5AR1/TREM2/ITGAM/AGER/CCL3/APP/LRP1/TNFRSF1B/SMO/PTPRC/AIF1/CD200/MMP3/CST7/IL6/LRRK2/IGF1/SNCA/TLR7/IL18/TLR2/ADORA2A/MAPT	33
GO:0048545	BP	GO:0048545	response to steroid hormone	119/4046	385/18670	1.26099e-05	0.0002374	0.000169629	COL1A1/ATP1A1/IDH1/ANXA1/DDIT4/THBS1/SRC/YWHAH/YAP1/TADA3/PPARG/ADAM9/NR2F6/GJB2/TGFB1/FOXA1/CAV1/AKR1C3/PMEPA1/SPP1/ICAM1/ADM/NPC1/CFLAR/HNMT/EGFR/NR3C1/FOSL1/CASP9/FBXO32/NEDD4/NR2C1/ANXA3/CYBB/LOX/PAQR8/HSD11B2/ARNTL/AREG/KCTD6/PAPPA/NR3C2/CATSPER2/UGT1A1/UCP3/SPARC/CTNNB1/IGFBP7/NCOR2/DUSP1/ESRRA/PAM/AQP1/TGFBR2/LBH/KANK2/SERPINF1/DAB2/PER1/KLF9/TGFB1I1/STC1/THRA/TGFB3/HEYL/AIF1/PTN/LEF1/NR2F…	119
GO:0030206	BP	GO:0030206	chondroitin sulfate biosynthetic process	16/4046	26/18670	1.2779e-05	0.000239877	0.000171399	DSE/CHST15/CHST11/BGN/CHPF/DCN/VCAN/CHSY1/CSPG4/CSGALNACT2/CHST12/CHST3/XYLT1/CSGALNACT1/CHST7/CHSY3	16
GO:0002822	BP	GO:0002822	regulation of adaptive immune response based on somatic recombination of immune receptors built from immunoglobulin superfamily domains	54/4046	145/18670	1.31391e-05	0.000245916	0.000175713	ANXA1/GATA3/IL4R/TGFB1/PTPN6/PVR/EXOSC3/FCER1G/ADA/RSAD2/RC3H2/HAVCR2/CLCF1/SLC11A1/AGER/IL20RB/FOXJ1/NLRP3/IL7R/C3/ZBTB7B/IL1R1/TNFRSF1B/CD4/SMAD7/PTPRC/MEF2C/IL27RA/SASH3/HLX/WAS/FCGR2B/LOXL3/IL6/TNFSF4/BTK/LILRB1/CD28/CD1D/CCL19/B2M/TFRC/MSH2/TRAF2/RIF1/TNFSF13/CD40/PARP3/PAXIP1/IL18/JAK3/ATAD5/PRKCQ/IL12RB1	54
GO:0019058	BP	GO:0019058	viral life cycle	104/4046	328/18670	1.33071e-05	0.000248335	0.000177442	CTSB/ANXA2/GSN/IFITM3/TOP2B/LGALS1/KPNA2/FURIN/TNIP1/ITGB5/ITGA5/IFITM1/CAV1/NUP210/NUP188/NEDD4L/PLSCR1/TNFRSF14/LDLR/CAV2/ICAM1/PVR/TMPRSS2/EFNB2/ITGA2/NPC1/EGFR/AXL/EIF2AK2/ATG16L2/TRIM62/IFIT1/RSAD2/ISG20/MRC1/CD86/SERPINB3/LRRC15/CD209/APOBEC3A/DPP4/VPS37D/CLEC5A/CCL8/ITGB1/CD46/STOM/ITGAV/APOE/IFITM2/GAS6/FAM111A/CHMP4C/CXCR4/CD4/ADARB1/CCL2/SELPLG/ANPEP/TNFRSF4/ITGB3/PCSK5/CD28/NCAM1/CD74/…	104
GO:1903509	BP	GO:1903509	liposaccharide metabolic process	44/4046	111/18670	1.34165e-05	0.000249647	0.00017838	SCCPDH/ESYT2/HEXB/PRKCD/FUCA1/ST3GAL4/PGAP3/GBA2/ALDH5A1/B3GNT5/A4GALT/DPM3/B3GALNT1/ST3GAL5/ITGB8/FA2H/ST8SIA4/PIGZ/B4GALT6/SMPD3/ST3GAL6/B4GALNT1/PSAP/PIGS/ST6GALNAC6/SMPD1/ST3GAL2/CERK/PIGA/CREM/ST6GALNAC4/GAL3ST4/GBGT1/ST6GALNAC5/AOAH/ST8SIA1/DPM2/PIGQ/ARSA/PIGN/PGAP1/B3GALT4/UGCG/NEU3	44
GO:1903557	BP	GO:1903557	positive regulation of tumor necrosis factor superfamily cytokine production	37/4046	88/18670	1.34955e-05	0.000250391	0.000178911	THBS1/FRMD8/CD14/SPON2/TYROBP/IFIH1/CYBB/FCER1G/HAVCR2/CD86/AGER/CCL3/NOD2/APP/AKAP12/PTPRJ/PTPRC/SASH3/CLEC7A/TWIST1/LPL/TLR1/LY96/LRRK2/CCL19/CYBA/PTPN11/LGALS9/ARFGEF2/ADAM8/PYCARD/TLR2/TLR4/CD2/CARD9/SPN/NFATC4	37
GO:0031668	BP	GO:0031668	cellular response to extracellular stimulus	88/4046	268/18670	1.37222e-05	0.000253861	0.00018139	COL1A1/HSPA8/HSPA5/LAMP2/PPARG/NAMPT/POSTN/AKR1C3/PIK3C2B/RALB/BAIAP2/KLF10/ICAM1/TNC/SSH1/TNRC6A/CACNB3/UPP1/LYN/SFRP2/PICK1/DSC2/AXL/FOSL1/SNAI2/EIF2AK2/NPRL2/ITFG2/KRT20/DEPDC5/CYBB/RRAGC/RRAGB/FAS/ADORA2B/TRPV1/NUAK2/CD68/GAS6/KANK2/GABARAPL1/HMOX1/WIPI1/FYN/VCAM1/PTPRC/PDXP/RRAGD/AIF1/PTN/ITGA4/FOLR2/SFRP1/LPL/LRRK2/KIF26A/CYBA/SREBF2/ADNP/GSDMD/USF1/ATP2B1/NCOA1/SIPA1/MED1/NMRAL1/TAF1/TNKS/…	88
GO:0030865	BP	GO:0030865	cortical cytoskeleton organization	24/4046	48/18670	1.38521e-05	0.000255526	0.00018258	EPB41L1/LLGL2/EHD2/RHOQ/EPB41/ANLN/RACGAP1/ECT2/KIF23/TLN1/WIPF1/FMNL3/EPB41L2/FMNL1/EPB41L3/PLEK/NCKAP1L/WAS/NCKAP1/DLG1/WIPF2/ROCK1/ROCK2/PLS1	24
GO:0016601	BP	GO:0016601	Rac protein signal transduction	19/4046	34/18670	1.40693e-05	0.000258785	0.000184909	OGT/NISCH/RHOU/RAC2/FARP2/RASGRF1/DNM2/STMN3/AIF1/ELMO1/NCKAP1/NF1/RHOG/KRAS/CRK/ALS2/SSX2IP/WASF1/HACE1	19
GO:0001666	BP	GO:0001666	response to hypoxia	112/4046	359/18670	1.42315e-05	0.00026102	0.000186506	ENO1/LDHA/MMP14/PGK1/PSMD2/DDIT4/THBS1/SRC/CAPN2/PLOD1/IRAK1/HIF1A/UCP2/PLAU/SCAP/POSTN/TGFB1/CAV1/MYC/CCNB1/AGTRAP/ICAM1/ITGA2/LIMD1/BACH1/ADM/CCNA2/LOXL2/CFLAR/DDAH1/DNMT3A/TGFBR3/MDM4/SLC2A8/ITPR2/ATP7A/CYBB/ADA/VEGFC/EDNRA/HSD11B2/ARNT2/AGER/DPP4/UCP3/MMP2/VEGFA/FAM162A/PAM/AQP1/TGFBR2/VEGFB/HMOX1/CD34/CXCR4/STC1/APOLD1/CYGB/VASN/SOD3/ACVRL1/TGFB3/VCAM1/ITPR1/CXCL12/PTN/PTGIS/CRYAB/SLC8A1/GAT…	112
GO:0045088	BP	GO:0045088	regulation of innate immune response	136/4046	452/18670	1.43226e-05	0.000261734	0.000187016	CTSB/RTN4/PSMD2/S100A9/STAT1/SRC/IRAK1/TNIP1/PPARG/TSPAN6/PRKCD/CAV1/PTPN6/PLSCR1/PVR/LRRC14/LYN/CD14/APPL2/ITGB2/S100A8/DDX60/SAMHD1/MAP3K1/IFIH1/SARM1/SERPINB9/FCER1G/RSAD2/LRP8/AIM2/GBP5/HAVCR2/VSIG4/ULBP2/TREM2/ITGAM/CD300A/MNDA/CD209/NOD2/POLR3G/SERPINB4/EREG/CD300LF/CLEC4A/S100A1/A2M/SERPING1/JAK1/SOCS3/APOE/UNC93B1/SEC14L1/CTSK/RFTN1/FYN/POLR3D/SLAMF8/MFHAS1/HCK/PIK3AP1/CLEC7A/COLEC12/FCGR…	136
GO:2000401	BP	GO:2000401	regulation of lymphocyte migration	29/4046	63/18670	1.43568e-05	0.000261734	0.000187016	MSN/TNFRSF14/STK10/ECM1/CCL3/CCL4/APP/CD99L2/CXCL12/CCL2/AIF1/IL27RA/ITGA4/CD200/CXCL13/CCL21/WNK1/ADAM10/ADAM8/PYCARD/ADAM17/PTK2B/CRK/DOCK8/CCL5/CXCL10/SPN/KLRK1/APOD	29
GO:0030038	BP	GO:0030038	contractile actin filament bundle assembly	40/4046	98/18670	1.4434e-05	0.000261734	0.000187016	S100A10/ZYX/RHOC/SRC/ITGB5/MET/LIMCH1/PHLDB2/KCTD13/BBS4/PPP1R9A/ARHGAP6/TPM1/ABL1/SORBS3/SH3PXD2B/NRP1/TGFBR1/FHOD1/ELN/DLC1/TGFB3/ARHGEF10/SORBS1/S1PR1/WAS/ARHGAP28/SFRP1/NOX4/GPR65/WNT11/PFN1/ARAP1/TESK1/ROCK1/PTK2B/ROCK2/ALMS1/BAG4/ARHGEF15	40
GO:0043149	BP	GO:0043149	stress fiber assembly	40/4046	98/18670	1.4434e-05	0.000261734	0.000187016	S100A10/ZYX/RHOC/SRC/ITGB5/MET/LIMCH1/PHLDB2/KCTD13/BBS4/PPP1R9A/ARHGAP6/TPM1/ABL1/SORBS3/SH3PXD2B/NRP1/TGFBR1/FHOD1/ELN/DLC1/TGFB3/ARHGEF10/SORBS1/S1PR1/WAS/ARHGAP28/SFRP1/NOX4/GPR65/WNT11/PFN1/ARAP1/TESK1/ROCK1/PTK2B/ROCK2/ALMS1/BAG4/ARHGEF15	40
GO:0014706	BP	GO:0014706	striated muscle tissue development	120/4046	390/18670	1.4661e-05	0.000265098	0.00018942	DSP/BTG2/TBX3/YAP1/BCL9L/KAT2A/SVIL/TGFB1/CAV1/PDLIM5/CCNB1/TBX2/CAV2/EFNB2/HEG1/LUC7L/CFLAR/CCNT2/TGFBR3/ID2/CBY1/ARID2/GREM1/PITX1/SAV1/FOXN2/LOX/NLN/ZFPM1/ARNTL/TNNC1/RGS4/ALDH1A2/CASQ1/ITGB1/CTNNB1/VEGFA/TPM1/DCN/NDUFV2/TGFBR2/PDGFRB/MYH10/MYH11/TGFBR1/ACVR1/RGS2/SGCB/FGFR1/SMAD7/PDGFRA/FZD7/ELN/SMO/CFL2/GJC1/HEYL/S1PR1/MEF2C/MAPK11/SLC8A1/GJA5/MSC/ADAMTS9/HIVEP3/LEF1/HLX/EGR2/JPH2/COL11A1/WN…	120
GO:0001933	BP	GO:0001933	negative regulation of protein phosphorylation	130/4046	429/18670	1.50681e-05	0.000271694	0.000194132	SFN/PEBP1/PSCA/DDIT4/TNIP1/CDK5RAP3/PRNP/CORO1C/SORL1/PRKCD/TGFB1/ZMYND11/CAV1/MECOM/PTPN6/SLC9A3R1/MYC/DUSP3/PMEPA1/CCNB1/IGF1R/MYADM/PLK1/GBP1/GPD1L/DUSP7/SH3BP5/HEG1/LYN/ITPRIP/SPINK1/SFRP2/KLF4/GREM1/SIRPA/EPHB2/SEMA6A/NCK1/LATS2/CD109/DUSP2/BDKRB2/SRCIN1/WWTR1/SMAD6/SH3RF2/PARD6A/SERPINB3/PBLD/CD300A/SAMSN1/PTPRR/TESC/INPP5J/PPP1R1B/RGS4/KLHL31/TIMP3/DUSP1/SOCS3/THY1/ILK/APOE/ABL1/RAPGEF1/EM…	130
GO:0009101	BP	GO:0009101	glycoprotein biosynthetic process	109/4046	348/18670	1.52148e-05	0.000273567	0.000195471	ITM2C/TRAK1/TNIP1/OGT/MAN1B1/PHLDA1/CANT1/MCFD2/EXT2/NDST1/ST3GAL4/EXT1/EXTL3/MAN2A2/B3GNT5/A4GALT/NPC1/DPM3/TMTC4/NECAB3/DSE/GALNT10/UGGT2/HBEGF/B3GALNT1/ST3GAL5/ST6GALNAC2/GALNT6/ATP7A/PLCB1/CHST15/CHST11/UST/ST8SIA4/FUT11/GFPT2/B4GALT6/FUT9/ST3GAL6/CTNNB1/BGN/CHPF/GALNT2/DCN/VCAN/VEGFB/CHSY1/ST6GALNAC6/B3GNT2/CSPG4/ST3GAL2/CSGALNACT2/CHST12/PGM3/ST6GAL1/ST6GALNAC4/CHST3/XYLT1/GAL3ST4/DERL3/ST3…	109
GO:0031032	BP	GO:0031032	actomyosin structure organization	69/4046	199/18670	1.5655e-05	0.00027924	0.000199524	S100A10/ZYX/RHOC/SRC/ITGB5/EPB41L1/TMOD3/MET/EPB41/FRMD6/ANLN/RACGAP1/ECT2/LIMCH1/PHLDB2/CFLAR/KIF23/KCTD13/BBS4/PPP1R9A/CASQ1/ARHGAP6/MYH9/ITGB1/CSRP1/TPM1/CNN3/ABL1/PDGFRB/MYH10/SORBS3/MYH11/SH3PXD2B/NRP1/TGFBR1/FHOD1/EPB41L2/PDGFRA/ELN/DLC1/CNN1/TGFB3/CFL2/ARHGEF10/SORBS1/LMOD1/S1PR1/MEF2C/EPB41L3/WAS/PGM5/ARHGAP28/SFRP1/NOX4/GPR65/WNT11/PFN1/CNN2/ARAP1/TESK1/ROCK1/MEF2A/PTK2B/TRPM7/ROCK2/ALMS…	69
GO:0060337	BP	GO:0060337	type I interferon signaling pathway	39/4046	95/18670	1.56612e-05	0.00027924	0.000199524	IFITM3/STAT1/IRAK1/IFI6/IP6K2/OAS2/IFITM1/PTPN6/IFIT3/SAMHD1/IFIT1/RSAD2/IFIT2/ISG20/JAK1/IFITM2/IRF8/IFI27/BST2/GBP2/STAT2/ISG15/PTPN11/IRF3/PSMB8/MX1/IRF9/IRF1/SP100/MX2/XAF1/IFI35/IRF7/NLRC5/TREX1/IKBKE/OASL/IRF4/ZBP1	39
GO:0071357	BP	GO:0071357	cellular response to type I interferon	39/4046	95/18670	1.56612e-05	0.00027924	0.000199524	IFITM3/STAT1/IRAK1/IFI6/IP6K2/OAS2/IFITM1/PTPN6/IFIT3/SAMHD1/IFIT1/RSAD2/IFIT2/ISG20/JAK1/IFITM2/IRF8/IFI27/BST2/GBP2/STAT2/ISG15/PTPN11/IRF3/PSMB8/MX1/IRF9/IRF1/SP100/MX2/XAF1/IFI35/IRF7/NLRC5/TREX1/IKBKE/OASL/IRF4/ZBP1	39
GO:0019216	BP	GO:0019216	regulation of lipid metabolic process	125/4046	410/18670	1.59236e-05	0.000283131	0.000202304	ATP1A1/IDH1/ANXA1/TNFRSF1A/SRC/CAPN2/SCAP/ACOX1/ORMDL3/PPARG/ALAS1/PNPLA2/SORL1/PRKCD/TGFB1/CAV1/AKR1C3/LDLR/NPAS2/MTMR4/DGAT2/LYN/ADM/ABCA1/TM7SF2/KLF4/APPL2/ID2/SNAI2/HMGCS2/SPHK2/SPHK1/GLIPR1/SEC14L2/PLA2G6/BBS4/ACACB/PLIN5/PEX11A/SERPINA3/SMPD3/NOD2/UGT1A1/PSAP/IGFBP7/C3/NCOR2/SOCS3/APOE/PDGFRB/NFYA/DKK3/RARRES2/DGKQ/PDGFRA/PDGFB/THRA/RGL1/SORBS1/CCDC3/SLC45A3/G0S2/NR4A3/TEK/TWIST1/PIK3R5/SNA…	125
GO:0007009	BP	GO:0007009	plasma membrane organization	42/4046	105/18670	1.60948e-05	0.000285381	0.000203912	ATP2A2/GSN/COL5A1/MICALL1/EHD2/PRKCD/CAV1/OSBPL2/PLSCR1/FNBP1L/BAIAP2/PACSIN3/CAV2/ASAP1/A4GALT/FA2H/STX2/PACSIN1/PSAP/MYH9/DNM2/MYH10/ANXA6/CXCR4/BIN1/DYSF/PTPRC/EPB41L3/SYT11/PLSCR4/BIN2/TGFB2/FAT4/ANK2/SGIP1/SPTBN1/FLOT1/PACSIN2/BIN3/ABCD1/SYT7/UGCG	42
GO:0050731	BP	GO:0050731	positive regulation of peptidyl-tyrosine phosphorylation	67/4046	192/18670	1.62983e-05	0.0002873	0.000205283	CD44/IQGAP1/TNFRSF1A/SRC/PRNP/ITGA5/TGFB1/TNFRSF14/ICAM1/LYN/GREM1/HBEGF/CSF1R/AFAP1L2/SRCIN1/LRP8/CLCF1/AREG/TREM2/EREG/VEGFA/SOCS3/ABL1/GAS6/NRP1/HCLS1/PECAM1/DGKQ/ACVR1/CSPG4/CD4/FYN/PDGFB/PTPRJ/KITLG/PTPRC/GPRC5B/FGF7/BMP6/IL11/IL6/ADRA2A/ITGB3/OSM/NCF1/FCGR1A/ANGPT1/IGF1/NOX4/ADORA1/NTRK2/CD74/ADNP/PARP14/PTPN11/YES1/ADAM17/PTK2B/CD40/CCL5/IL18/IL6ST/CD3E/IL15/NEDD9/AGT/TAL1	67
GO:0038083	BP	GO:0038083	peptidyl-tyrosine autophosphorylation	20/4046	37/18670	1.63376e-05	0.0002873	0.000205283	IQGAP1/SRC/CAV1/INSR/IGF1R/LYN/EGFR/GREM1/SRMS/VEGFA/ABL1/FYN/SLA/HCK/BTK/YES1/PTK2B/FGR/LCK/ITK	20
GO:2000403	BP	GO:2000403	positive regulation of lymphocyte migration	20/4046	37/18670	1.63376e-05	0.0002873	0.000205283	TNFRSF14/CCL3/CCL4/APP/CD99L2/CXCL12/AIF1/ITGA4/CXCL13/CCL21/WNK1/ADAM10/ADAM8/PYCARD/ADAM17/PTK2B/DOCK8/CCL5/CXCL10/SPN	20
GO:0035710	BP	GO:0035710	CD4-positive, alpha-beta T cell activation	38/4046	92/18670	1.69555e-05	0.000297348	0.000212463	ANXA1/GATA3/IL4R/SATB1/ATP7A/RSAD2/RC3H2/ZFPM1/CD86/AGER/NLRP3/ZBTB7B/TGFBR2/SMAD7/NCKAP1L/SASH3/RUNX3/LEF1/GPR183/HLX/LOXL3/IL6/TNFSF4/SLAMF6/CCL19/TCIRG1/LGALS9/TWSG1/RELB/BATF/IL18/JAK3/SOCS1/SPN/LGALS9C/IRF4/PRKCQ/IL12RB1	38
GO:0007254	BP	GO:0007254	JNK cascade	73/4046	214/18670	1.7125e-05	0.000299501	0.000214001	TRAF4/IRAK1/MAP4K4/MINK1/ZMYND11/MECOM/DUSP3/MAPK8IP3/IGF1R/MAP3K6/SFRP2/EGFR/SIRPA/PLCB1/MAPK10/ADORA2B/MAP3K12/SH3RF2/SERPINB3/AGER/NOD2/SAMD5/ERN2/KLHL31/UNC5CL/WNT7A/APP/RAPGEF1/GADD45B/PER1/PHLPP1/FZD7/ZEB2/MFHAS1/ROR2/DACT1/SH3RF3/FCGR2B/TNFRSF19/FZD8/SFRP1/SEMA3A/CD27/CCL21/NCF1/PTPN22/CCL19/SPAG9/NCOR1/PJA2/RB1CC1/PYCARD/MAP4K3/PTK2B/RAP2A/TRAF2/TAB3/HIPK2/MAP3K2/HIPK3/MLKL/CDC42EP5/MAGI3…	73
GO:0010522	BP	GO:0010522	regulation of calcium ion transport into cytosol	41/4046	102/18670	1.75902e-05	0.000306798	0.000219215	DIAPH1/PRNP/TGFB1/CAV1/PTPN6/LYN/MYO5A/P2RY6/TMEM38B/CASQ1/THY1/ABL1/CD4/F2R/PKD2/FYN/APLNR/RAMP3/SLC8A1/CLIC2/JPH2/CACNA1C/DMD/TRPC1/F2RL3/ANK2/PLN/SNCA/AKAP6/CYBA/PML/GSTO1/BAK1/PDPK1/CORO1A/PTK2B/CHD7/CXCL9/CXCL10/LIME1/CXCL11	41
GO:0007173	BP	GO:0007173	epidermal growth factor receptor signaling pathway	46/4046	119/18670	1.86422e-05	0.000324264	0.000231695	IQGAP1/SRC/IFI6/TGFB1/PTPN12/DUSP3/FAM83A/RHBDF2/PLAUR/EGFR/SOX9/HBEGF/EFEMP1/AFAP1L2/MMP9/PLCE1/DOK1/AREG/FER/EREG/APP/ARF4/HIP1R/ABL1/SH3KBP1/ITGA1/RNF115/PTPRJ/ADRA2A/NCF1/ADORA1/ARAP1/PTPN11/BCAR1/ADAM17/PDPK1/PIK3C2A/PTK2B/CBL/CHMP6/HIP1/KIF16B/PIK3CA/RPS6KA5/RASSF2/AGT	46
GO:0043300	BP	GO:0043300	regulation of leukocyte degranulation	23/4046	46/18670	2.08648e-05	0.000360804	0.000257804	IL4R/RAC2/LYN/ITGB2/GATA2/SPHK2/FCER1G/ADORA2B/ITGAM/CD300A/FER/VAMP7/HMOX1/STXBP1/FOXF1/FCGR2B/CD84/VAMP8/LGALS9/SNX4/PDPK1/FES/FGR	23
GO:0071675	BP	GO:0071675	regulation of mononuclear cell migration	23/4046	46/18670	2.08648e-05	0.000360804	0.000257804	THBS1/SERPINE1/TGFB1/LYN/GREM1/PLCB1/CSF1/C5AR1/CCR1/C3AR1/AGER/NBL1/DUSP1/RARRES2/CXCL12/AIF1/SLAMF8/CMKLR1/AKIRIN1/CCL5/CXCL10/MOSPD2/PDGFD	23
GO:1901653	BP	GO:1901653	cellular response to peptide	118/4046	385/18670	2.09121e-05	0.000360804	0.000257804	STAT1/SRC/ANXA5/PRNP/OGT/PPARG/NAMPT/SORL1/PRKCD/GJB2/TGFB1/CAV1/RHOQ/RAB31/BAIAP2/GCLC/INSR/IGF1R/KLF10/AGTRAP/CAV2/ICAM1/AP3S1/ADCY6/ADCY3/LYN/FBN1/ATP6V0E2/CCNA2/CFLAR/KLF4/APPL2/MYO5A/SLC2A8/NCK1/ADCY7/CAPN10/ADCY9/CACNB1/SLC25A33/TREM2/AGER/SMPD3/KLF15/GKAP1/NOD2/FER/APP/VIM/LRP1/ID1/SOCS3/ATP6V0D1/ZBTB7B/ESRRA/ATP6V1B2/OSBPL8/RARRES2/LPIN3/BACE1/FYN/MAP1B/LEPROT/VCAM1/SORBS1/ITGA4/NR4A3/FCG…	118
GO:2000106	BP	GO:2000106	regulation of leukocyte apoptotic process	35/4046	83/18670	2.11858e-05	0.000364543	0.000260476	ANXA1/HIF1A/LYN/AXL/FCER1G/ADA/NOD2/IL7R/TSC22D3/GAS6/HCLS1/KITLG/CXCL12/PIK3CD/MEF2C/NR4A3/CD27/CCL21/BTK/LILRB1/CCL19/CD74/LGALS9/ADAM8/ADAM17/IRF7/DOCK8/SLC39A10/CCL5/SIRT1/JAK3/IDO1/CCR5/PRKCQ/MERTK	35
GO:0051090	BP	GO:0051090	regulation of DNA-binding transcription factor activity	130/4046	432/18670	2.1766e-05	0.000372954	0.000266485	FLNA/BHLHE40/FLOT2/S100A9/IRAK1/CDK5RAP3/PRNP/PPARG/TGFB1/FOXA1/CAV1/COMMD7/RPS6KA4/CREBZF/ICAM1/LRRC14/TRAPPC9/TRIM22/CFLAR/KLF4/SIGIRR/ID2/ITGB2/SUFU/S100A8/FOSL1/EIF2AK2/SAV1/CARD8/STK36/TRIM62/SPHK1/CRTC1/ANXA3/TRAF5/MAPK10/IL1RAP/LRP8/AIM2/HAVCR2/TRIM52/AGER/FOXJ1/NOD2/FER/NLRP3/PLA2G10/APP/CTNNB1/ID1/VEGFA/GAS6/ERC1/HMOX1/HCLS1/FZD1/PKD2/SMAD7/GLIS2/SMO/SFRP4/HEYL/FZD2/PTGIS/MAPK11/HCK/CYP1…	130
GO:0035904	BP	GO:0035904	aorta development	27/4046	58/18670	2.18494e-05	0.000372954	0.000266485	JAG1/TBX2/EFNB2/SUFU/PRDM1/LOX/SMAD6/COL3A1/LRP1/DNM2/LTBP1/PLXND1/PDGFRB/MYH10/MYLK/PKD2/ACVRL1/ADAMTS9/PRICKLE1/PDE2A/TGFB2/ADAMTS6/HECTD1/ENG/CHD7/RBPJ/BMPR1A	27
GO:0061900	BP	GO:0061900	glial cell activation	27/4046	58/18670	2.18494e-05	0.000372954	0.000266485	CTSC/NAMPT/C1QA/LDLR/EGFR/ITGB2/TYROBP/SPHK1/TRPV1/C5AR1/TREM2/ITGAM/AGER/CCL3/APP/LRP1/SMO/PTPRC/AIF1/CST7/IL6/LRRK2/SNCA/TLR7/TLR2/ADORA2A/MAPT	27
GO:0001101	BP	GO:0001101	response to acid chemical	107/4046	343/18670	2.19538e-05	0.000373043	0.000266549	COL1A1/COL1A2/GSN/COL6A1/SRC/CAPN2/COL5A2/YAP1/PPARG/ATP2B4/GJB2/CEBPB/AKR1C3/CCNB1/BAIAP2/GCLC/SLC10A3/LDLR/ICAM1/HMGCL/GJB3/TNC/CLK2/DGAT2/ADCY6/ITGA2/LYN/ABCA1/KLF4/DNMT3A/TGFBR3/EGFR/SOX9/ATP7A/HSD17B2/MAPK10/CYBB/RRAGC/RRAGB/P2RY6/TESC/ALDH1A2/COL3A1/SPARC/COL4A1/MMP2/IGFBP7/VEGFA/COL18A1/DUSP1/PTK7/AQP1/PDGFRB/SERPINF1/COL16A1/PKD2/FYN/PDGFRA/PDGFB/FZD7/TIE1/ZEB1/RRAGD/PDGFC/PTN/WNT5B/GNG2/…	107
GO:0072132	BP	GO:0072132	mesenchyme morphogenesis	25/4046	52/18670	2.19712e-05	0.000373043	0.000266549	MYC/TBX2/MDM4/SOX9/SNAI2/ACTA2/TGFBR2/TGFBR1/ACTG2/ACVR1/FGFR1/DCHS1/ACVRL1/HEYL/FOXF1/LEF1/TWIST1/TGFB2/SNAI1/WNT11/ENG/RBPJ/BMPR1A/NOS3/MSX1	25
GO:0032613	BP	GO:0032613	interleukin-10 production	26/4046	55/18670	2.20421e-05	0.000373258	0.000266703	PRKCD/TYROBP/FCER1G/TREM2/AGER/IL20RB/NOD2/PDCD1LG2/CD46/CD34/SASH3/CLEC7A/FCGR2B/TIGIT/TNFSF4/LILRB1/CD28/ISG15/LGALS9/PYCARD/JAK3/TLR2/TLR4/IDO1/LGALS9C/IRF4	26
GO:0022617	BP	GO:0022617	extracellular matrix disassembly	34/4046	80/18670	2.26796e-05	0.00038304	0.000273692	MMP14/CD44/FSCN1/CAPN2/TIMP2/FURIN/TGFB1/MMP11/MMP15/BMP1/PDPN/MMP9/FAP/DPP4/TIMP1/A2M/MMP2/LRP1/LAMC1/HTRA1/SH3PXD2B/CTSK/ADAMTS4/MMP7/TPSAB1/ADAMTS5/MMP3/IL6/DDR2/CST3/FLOT1/ADAM10/CTSS/ADAM8	34
GO:0003015	BP	GO:0003015	heart process	93/4046	290/18670	2.27683e-05	0.000383526	0.00027404	FLNA/ATP1A1/ATP2A2/DSP/SRC/ATP1B3/YAP1/ATP2B4/CAV1/NEDD4L/TBX2/STIM1/GPD1L/CACNB3/ADM/DSC2/ITPR2/HBEGF/KCNK6/KCNQ1/ADA/WWTR1/CACNB1/TRPV1/TMEM38B/TNNC1/RGS4/CACNA1D/CASQ1/SCN5A/S100A1/CACNB2/CACNA2D2/TPM1/VEGFB/CXCR4/RGS2/STC1/FYN/SMAD7/DES/BIN1/TMEM65/THRA/ITPR1/GJC1/RAMP3/FXYD6/PDE5A/CACNA1H/SLC8A1/GJA5/CELF2/CLIC2/PDE4B/KCNJ8/CACNA1C/NPR1/DMD/KCNE4/TGFB2/TRPC1/SEMA3A/ADORA3/SCN1B/BVES/SGCD/ABC…	93
GO:0052547	BP	GO:0052547	regulation of peptidase activity	135/4046	452/18670	2.28666e-05	0.000384171	0.000274501	FN1/PERP/SFN/PEBP1/GSN/COL6A3/CD44/CAST/S100A9/THBS1/ANXA8/SRC/ANP32B/TIMP2/FURIN/SERPINE1/IFI6/PPARG/SORL1/TNFSF10/DAPK1/CAV1/MYC/USP14/SERPINB1/LYN/PLAUR/SPINK1/SFRP2/CFLAR/KLF4/S100A8/TNFAIP8/CYFIP2/ECM1/F3/CASP9/CARD8/MMP9/CASP1/CD109/SERPINB9/SERPINB8/FAS/AIM2/SOX7/SERPINB3/TNFRSF10A/AGER/SERPINA3/TFPI2/GPC3/PI3/SERPINB4/NLRP3/SERPINB2/APP/SERPINH1/TIMP1/A2M/TIMP3/VEGFA/SERPING1/C3/ANTXR1/HI…	135
GO:0071219	BP	GO:0071219	cellular response to molecule of bacterial origin	72/4046	212/18670	2.30386e-05	0.000386047	0.000275841	SRC/CAPN2/IRAK1/SERPINE1/ADAM9/CEBPB/TGFB1/ICAM1/LYN/ABCA1/CD14/SPON2/SIGIRR/SIRPA/AXL/CARD8/CASP1/CXCL1/MRC1/HAVCR2/CD86/TREM2/ADAMTS13/LILRB2/CCL3/NOD2/PDCD1LG2/NLRP3/VIM/LITAF/CD68/ABL1/TNFRSF1B/CCL2/MEF2C/HCK/PLSCR4/PDE4B/CXCL13/IRF8/FCGR2B/BMP6/TLR1/LY96/IL6/CXCL2/LY86/TNFSF4/LILRB1/TBXA2R/CD180/PTPN22/TSPO/IRF3/PYCARD/CDC73/NR1H3/CDK19/CCL5/IL18/CXCL9/TLR2/CXCL10/TLR4/MAPK8/CARD16/CD6/CCR5/…	72
GO:0010717	BP	GO:0010717	regulation of epithelial to mesenchymal transition	37/4046	90/18670	2.46563e-05	0.000412076	0.000294439	COL1A1/JAG1/BCL9L/TGFB1/FOXA1/PHLDB2/SFRP2/LOXL2/GREM1/BAMBI/PDPN/TRIM62/WWTR1/OVOL2/SERPINB3/PBLD/CTNNB1/TGFBR2/TGFBR1/PHLDB1/DAB2/ACVR1/TGFB1I1/SMAD7/VASN/GLIPR2/TGFB3/LEF1/TWIST1/TGFB2/EPHA3/SNAI1/DACT3/SFRP1/IL6/OLFM1/ENG	37
GO:0006664	BP	GO:0006664	glycolipid metabolic process	43/4046	110/18670	2.50225e-05	0.000415289	0.000296735	SCCPDH/ESYT2/HEXB/PRKCD/FUCA1/ST3GAL4/PGAP3/GBA2/ALDH5A1/B3GNT5/A4GALT/DPM3/B3GALNT1/ST3GAL5/ITGB8/FA2H/ST8SIA4/PIGZ/B4GALT6/SMPD3/ST3GAL6/B4GALNT1/PSAP/PIGS/ST6GALNAC6/SMPD1/ST3GAL2/CERK/PIGA/CREM/ST6GALNAC4/GAL3ST4/GBGT1/ST6GALNAC5/ST8SIA1/DPM2/PIGQ/ARSA/PIGN/PGAP1/B3GALT4/UGCG/NEU3	43
GO:0032673	BP	GO:0032673	regulation of interleukin-4 production	16/4046	27/18670	2.5049e-05	0.000415289	0.000296735	GATA3/CEBPB/FCER1G/ZFPM1/HAVCR2/CD86/IL20RB/NLRP3/SASH3/LEF1/TNFSF4/CD28/LGALS9/CD3E/IRF4/PRKCQ	16
GO:0034599	BP	GO:0034599	cellular response to oxidative stress	96/4046	302/18670	2.50717e-05	0.000415289	0.000296735	MCL1/ATP2A2/DHRS2/ANXA1/SRC/HIF1A/PRKCD/GJB2/DAPK1/AKR1C3/MET/PCGF2/SRXN1/CHD6/ECT2/TP53INP1/CCNA2/CFLAR/KLF4/EGFR/SIRPA/MELK/AXL/ZNF580/GPX8/MMP9/ATP7A/SPHK1/CYBB/CBX8/NCF2/ARNTL/RAD52/SMPD3/FER/RBM11/PSAP/CTNNB1/MMP2/DNM2/SOD2/TPM1/ABL1/AQP1/HMOX1/GPX3/FZD1/PKD2/FYN/PDGFRA/FBLN5/SOD3/MSRB3/ETV5/AIF1/CYP1B1/PRR5L/NR4A3/MMP3/IL6/NCF1/BTK/LRRK2/TRPC6/NOX4/SNCA/GPX1/PRDX5/CYBA/PML/ROMO1/SLC25A24/FO…	96
GO:0030833	BP	GO:0030833	regulation of actin filament polymerization	58/4046	162/18670	2.51081e-05	0.000415289	0.000296735	GSN/CAPG/CORO1B/COTL1/PRKCD/TMOD3/CDC42EP1/ARPC5L/BAIAP2/MYADM/ICAM1/GBA2/RASA1/PICK1/NCK1/SPIRE2/BBS4/PPP1R9A/ACTR3B/SPTBN5/FER/HIP1R/RDX/HCLS1/FCHSD1/CDC42EP3/BIN1/ELN/RHOBTB1/LMOD1/HCK/NCKAP1L/WAS/IQGAP2/CCL11/ARHGAP28/CCL21/TMSB10/PFN1/SPTBN1/ARPC1B/NCKAP1/VASP/TWF2/ARFGEF1/DLG1/GMFB/PYCARD/CORO1A/PTK2B/AP1AR/JMY/CDC42EP5/GMFG/WASF1/LATS1/BAG4/KANK3	58
GO:0043367	BP	GO:0043367	CD4-positive, alpha-beta T cell differentiation	32/4046	74/18670	2.56972e-05	0.000423938	0.000302915	ANXA1/GATA3/IL4R/SATB1/ATP7A/RSAD2/RC3H2/ZFPM1/CD86/NLRP3/ZBTB7B/SMAD7/NCKAP1L/SASH3/RUNX3/LEF1/GPR183/HLX/LOXL3/IL6/TNFSF4/SLAMF6/CCL19/LGALS9/RELB/BATF/IL18/JAK3/SOCS1/SPN/IRF4/IL12RB1	32
GO:1905330	BP	GO:1905330	regulation of morphogenesis of an epithelium	63/4046	180/18670	2.58677e-05	0.000425654	0.000304141	PSMD2/STAT1/GATA3/TGFB1/TBX2/VANGL1/CELSR1/PHLDB2/SFRP2/CTHRC1/SOX9/SNAI2/AHI1/HNF1B/ITGAX/PARD6A/MAGI2/GPC3/ADAMTS12/WNT7A/CTNNB1/MAGED1/VEGFA/PTK7/ABL1/SULF1/DAB2/FZD1/FGFR1/FZD7/SMO/PLEKHA4/GPC4/ETV5/PRICKLE2/FZD2/ROR2/PRICKLE1/DACT1/GPC6/FGF7/WNT2/SFRP1/FGF1/WNT11/PFN1/PSME1/PSMB3/PSME2/PSMB7/AP2S1/PSMB8/PSMB10/FZD6/RREB1/BTBD7/PSMB9/SIRT6/DAAM1/ZNRF3/CXCL10/FZD3/AGT	63
GO:0036119	BP	GO:0036119	response to platelet-derived growth factor	14/4046	22/18670	2.63203e-05	0.00043199	0.000308668	IQGAP1/SRC/CORO1B/CCNA2/ATP7A/HAS2/FER/RDX/PDGFRB/FYN/PTN/YES1/CBL/PDGFD	14
GO:0002690	BP	GO:0002690	positive regulation of leukocyte chemotaxis	36/4046	87/18670	2.66857e-05	0.000436867	0.000312153	THBS1/SERPINE1/RAC2/ZNF580/CSF1/VEGFC/C5AR1/CCR1/C3AR1/CCL3/CCL4/VEGFA/VEGFB/GAS6/RARRES2/DYSF/CXCL12/AIF1/PTN/NCKAP1L/CXCL13/CMKLR1/IL6/CCL21/CCL19/CD74/WNK1/ADAM10/LGALS9/AKIRIN1/ADAM17/PTK2B/CCL5/GPSM3/CXCL10/MOSPD2	36
GO:0050727	BP	GO:0050727	regulation of inflammatory response	143/4046	485/18670	2.71235e-05	0.000442902	0.000316466	CD59/ANXA1/S100A9/ZYX/GATA3/TNFRSF1A/CTSC/SERPINE1/TGM2/TNIP1/PPARG/PRKCD/CEBPB/C1QA/C1QB/LDLR/C1QC/ITGA2/LYN/KLF4/APPL2/EGFR/S100A8/SIRPA/MGLL/ADCY7/MMP9/OSMR/SPHK1/IL17RA/FCER1G/NT5E/ADA/ADORA2B/GBP5/C5AR1/CCL18/VSIG4/TREM2/C3AR1/AGER/IL20RB/CCL3/TNFAIP6/NOD2/IL17RB/IL2RA/ADAMTS12/SAA1/IL1R2/NLRP3/A2M/CD46/C1S/C1R/SERPING1/C3/SOCS3/APOE/MGST2/IL1R1/SERPINF1/VAMP7/C4A/ACP5/TNFRSF1B/PER1/C2/PTPRC…	143
GO:0030316	BP	GO:0030316	osteoclast differentiation	39/4046	97/18670	2.77153e-05	0.000451413	0.000322547	GNAS/ANXA2/SRC/NOTCH2/CEBPB/TGFB1/KLF10/FBN1/FSTL3/CSF1R/TYROBP/FAM20C/CD109/CSF1/FARP2/FCER1G/TREM2/CCR1/LILRB4/GPC3/CCL3/OSCAR/CTNNB1/ESRRA/MAFB/OSTM1/SNX10/GPR183/MITF/SFRP1/LILRB3/LILRB1/LRRC17/JUNB/TFRC/TCIRG1/NF1/TLR4/RASSF2	39
GO:0030183	BP	GO:0030183	B cell differentiation	49/4046	131/18670	2.82842e-05	0.000459511	0.000328333	MMP14/LGALS1/KLF6/NOTCH2/LRRC8A/PTPN6/ID2/ITFG2/DCLRE1C/ADA/CLCF1/INHBA/ITGB1/ABL1/DNAJB9/PTPRJ/VCAM1/PTPRC/SLAMF8/NCKAP1L/DOCK11/ITGA4/GPR183/MFNG/DOCK10/PLCL2/ITM2A/NFAM1/FCGR2B/LYL1/SFRP1/CD27/IL11/POU2F2/BTK/CD79A/PRKDC/TCIRG1/EP300/SP3/BAD/MSH2/BAK1/ADAM17/PTK2B/RBPJ/LFNG/JAK3/CD79B	49
GO:0070302	BP	GO:0070302	regulation of stress-activated protein kinase signaling cascade	79/4046	239/18670	2.83981e-05	0.000460192	0.00032882	TRAF4/MAP4K4/MINK1/ZMYND11/MECOM/MYC/DUSP3/MAPK8IP3/IGF1R/MAP3K6/LYN/SFRP2/EGFR/SIRPA/EIF2AK2/SPHK1/PLCB1/FAS/MAP3K12/SH3RF2/SERPINB3/AGER/NOD2/SAMD5/ERN2/KLHL31/UNC5CL/WNT7A/APP/VEGFA/DUSP1/RAPGEF1/GADD45B/PER1/MAP3K3/PHLPP1/RELL1/FZD7/ZEB2/MFHAS1/ROR2/DACT1/SH3RF3/FCGR2B/TGFB2/TNFRSF19/FZD8/SFRP1/SEMA3A/CD27/CCL21/NCF1/PTPN22/CCL19/SPAG9/DLG1/NCOR1/PJA2/RB1CC1/HMGCR/PYCARD/PTK2B/RAP2A/TRAF2/HIP…	79
GO:0019915	BP	GO:0019915	lipid storage	30/4046	68/18670	2.85852e-05	0.000462056	0.000330151	PPARG/HEXB/PNPLA2/CAV1/DGAT1/DGAT2/ABCA1/MSR1/ACACB/PLIN5/B4GALNT1/PLA2G10/C3/ITGAV/APOE/OSBPL8/DYSF/LPL/IL6/ITGB3/ENPP1/SREBF2/SQLE/NRIP1/ALKBH7/NR1H3/IKBKE/OSBPL11/SIRT1/CRY1	30
GO:0050818	BP	GO:0050818	regulation of coagulation	35/4046	84/18670	2.88076e-05	0.000464477	0.000331881	ANXA2/THBS1/ANXA5/SERPINE1/PLAU/PRKCD/CAV1/THBD/LYN/PLAUR/F3/PDPN/ENPP4/FCER1G/FAP/HPSE/SERPINB2/SERPING1/APOE/VKORC1/CD34/SH2B3/F2R/PDGFRA/PDGFB/C1QTNF1/SERPINE2/PROS1/PLEK/TBXA2R/USF1/TLR4/PRKCQ/NOS3/SELP	35
GO:0014812	BP	GO:0014812	muscle cell migration	41/4046	104/18670	3.02935e-05	0.000485986	0.00034725	ANXA1/IQGAP1/SRC/CORO1B/SERPINE1/PLAU/POSTN/SORL1/SSH1/ITGA2/ATP7A/P2RY6/HAS2/LRP1/TPM1/IGFBP5/ILK/PDGFRB/PARVA/NRP1/PLEKHO1/PDGFB/SMO/MEF2C/AIF1/DOCK4/NR4A3/ITGB3/IGF1/NOX4/AKIRIN1/ROCK1/DOCK7/CRK/BIN3/CCL5/BMPR1A/ADAMTS1/PDGFD/AGT/SEMA6D	41
GO:0071887	BP	GO:0071887	leukocyte apoptotic process	41/4046	104/18670	3.02935e-05	0.000485986	0.00034725	ANXA1/HIF1A/LYN/TRAF3IP2/AXL/CASP9/FCER1G/ADA/NOD2/IL2RA/IL7R/TSC22D3/GAS6/HCLS1/KITLG/CXCL12/PIK3CD/MEF2C/NR4A3/CD27/IL6/CCL21/BTK/LILRB1/CCL19/CD74/IRF3/LGALS9/ADAM8/BAK1/ADAM17/IRF7/DOCK8/SLC39A10/CCL5/SIRT1/JAK3/IDO1/CCR5/PRKCQ/MERTK	41
GO:0050707	BP	GO:0050707	regulation of cytokine secretion	71/4046	210/18670	3.09328e-05	0.000495002	0.000353692	FN1/ANXA1/GATA3/SRC/IL4R/POSTN/FRMD8/TNFRSF14/SERPINB1/GBP1/LYN/SRGN/CD14/PANX1/CSF1R/CARD8/CASP1/IFIH1/IL17RA/SCAMP5/CD58/IL1RAP/AIM2/HAVCR2/AGER/CCL3/NOD2/IL17RB/CLEC5A/SAA1/IL1R2/NLRP3/LRP1/ABL1/GAS6/TNFRSF1B/CD34/AKAP12/F2R/LRRC32/AIF1/MAPK11/IL27RA/SYT11/SSC5D/CD200/TWIST1/FCGR2B/LPL/TNFRSF4/TLR1/OSM/LRRK2/LILRB1/ANGPT1/PTPN22/CCL19/SPTBN1/PML/IRF3/GSDMD/LGALS9/PYCARD/TLR2/TLR4/FGR/CARD16/CD…	71
GO:0070168	BP	GO:0070168	negative regulation of biomineral tissue development	17/4046	30/18670	3.1321e-05	0.000496119	0.00035449	HIF1A/TGFB1/SRGN/BCOR/GREM1/ECM1/SOX9/CCR1/CCL3/LTBP3/GAS6/ASPN/ENPP1/ROCK1/PTK2B/ROCK2/NOS3	17
GO:0010463	BP	GO:0010463	mesenchymal cell proliferation	22/4046	44/18670	3.14511e-05	0.000496119	0.00035449	STAT1/MYC/SOX9/PRRX1/GPC3/CTNNB1/VEGFA/TGFBR2/FGFR1/SMO/DCHS1/ZEB1/PTN/FOXF1/FGF7/WNT2/FAT4/CHRD/WNT11/BMPR1A/NFIB/MSX1	22
GO:0030225	BP	GO:0030225	macrophage differentiation	22/4046	44/18670	3.14511e-05	0.000496119	0.00035449	TGFB1/C1QC/ID2/GATA2/CSF1R/MMP9/CSF1/SPI1/INHBA/APP/VEGFA/HCLS1/CD4/ROR2/TSPAN2/ZBTB46/IL34/GAB3/SIRT1/TLR2/IL15/RB1	22
GO:0050654	BP	GO:0050654	chondroitin sulfate proteoglycan metabolic process	22/4046	44/18670	3.14511e-05	0.000496119	0.00035449	HEXB/DSE/IDUA/CHST15/CHST11/BGN/CHPF/DCN/VCAN/CHSY1/CSPG4/CSGALNACT2/CHST12/CHST3/XYLT1/ARSB/CSGALNACT1/EGFLAM/DSEL/CHST7/CHSY3/SPOCK2	22
GO:2000404	BP	GO:2000404	regulation of T cell migration	22/4046	44/18670	3.14511e-05	0.000496119	0.00035449	TNFRSF14/ECM1/APP/CD99L2/CXCL12/AIF1/IL27RA/ITGA4/CD200/CXCL13/CCL21/WNK1/ADAM10/ADAM8/PYCARD/ADAM17/CRK/DOCK8/CCL5/CXCL10/SPN/APOD	22
GO:0010595	BP	GO:0010595	positive regulation of endothelial cell migration	48/4046	128/18670	3.14676e-05	0.000496119	0.00035449	ANXA1/THBS1/GATA3/HIF1A/TGFB1/MET/SEMA5A/AMOTL1/PLK2/GATA2/ZNF580/NRP2/ANXA3/VEGFC/ATOH8/FGFBP1/WNT7A/SPARC/VEGFA/ABL1/NRP1/HMOX1/MAP3K3/FGFR1/PDGFB/SMOC2/AKT3/TEK/RHOJ/ITGB3/FGF2/ANGPT1/FGF1/CIB1/BCAR1/MAP2K3/ADAM17/STAT5A/PDPK1/PIK3C2A/PTK2B/ROCK2/CD40/SIRT1/NOS3/FLT4/PRKD1/AGT	48
GO:0042130	BP	GO:0042130	negative regulation of T cell proliferation	27/4046	59/18670	3.20124e-05	0.000503463	0.000359737	PRNP/CEBPB/TGFB1/PTPN6/TNFRSF14/HAVCR2/VSIG4/CD86/IL20RB/LILRB2/FOXJ1/IL2RA/PDCD1LG2/GPNMB/ZBTB7B/LRRC32/PDE5A/LILRB1/LGALS9/TWSG1/DLG1/PELI1/PAWR/IDO1/SPN/LGALS9C/CTLA4	27
GO:0038127	BP	GO:0038127	ERBB signaling pathway	52/4046	142/18670	3.20907e-05	0.000503463	0.000359737	RTN4/IQGAP1/SRC/IFI6/TGFB1/PTPN12/DUSP3/FAM83A/RHBDF2/PLAUR/EGFR/SOX9/HBEGF/EFEMP1/AFAP1L2/MMP9/PLCE1/DOK1/AREG/PTPRR/FER/EREG/APP/ARF4/HIP1R/ABL1/SH3KBP1/ITGA1/RNF115/PTPRJ/ADRA2A/NCF1/ADORA1/MVP/ARAP1/CPNE3/PTPN11/BCAR1/PTPN18/ADAM17/PDPK1/PIK3C2A/PTK2B/CBL/CHMP6/RBPJ/HIP1/KIF16B/PIK3CA/RPS6KA5/RASSF2/AGT	52
GO:0030574	BP	GO:0030574	collagen catabolic process	23/4046	47/18670	3.25129e-05	0.000508839	0.000363579	CTSB/MMP14/FURIN/MMP11/MRC2/MMP15/MMP9/FAP/ADAMTS2/ADAMTS14/ITGB1/MMP2/COL15A1/CTSK/MMP7/MMP23B/MMP3/MMP25/MMP17/COL13A1/CTSD/CST3/CTSS	23
GO:0031295	BP	GO:0031295	T cell costimulation	26/4046	56/18670	3.27062e-05	0.000510615	0.000364848	LGALS1/SRC/CAV1/PTPN6/TNFRSF14/EFNB2/LYN/CD86/DPP4/PDCD1LG2/FYN/CCL21/TNFSF4/CD28/CCL19/PTPN11/YES1/PDPK1/PIK3CA/CD3E/VAV1/LCK/EFNB3/CD5/CTLA4/KLRK1	26
GO:0010718	BP	GO:0010718	positive regulation of epithelial to mesenchymal transition	24/4046	50/18670	3.3029e-05	0.0005144	0.000367553	COL1A1/JAG1/BCL9L/TGFB1/LOXL2/BAMBI/PDPN/WWTR1/SERPINB3/CTNNB1/TGFBR2/TGFBR1/DAB2/ACVR1/TGFB1I1/GLIPR2/TGFB3/LEF1/TWIST1/TGFB2/SNAI1/IL6/OLFM1/ENG	24
GO:0046632	BP	GO:0046632	alpha-beta T cell differentiation	40/4046	101/18670	3.3272e-05	0.000516928	0.000369358	ANXA1/GATA3/IL4R/PNP/SATB1/ATP7A/PRDM1/ADA/RSAD2/RC3H2/ZFPM1/CD86/NLRP3/ZBTB7B/ABL1/TGFBR2/SMAD7/NCKAP1L/SASH3/RUNX3/LEF1/GPR183/HLX/LOXL3/IL6/TNFSF4/SLAMF6/CCL19/LGALS9/IRF1/RELB/BATF/IL18/JAK3/SOCS1/SPN/ZAP70/ITK/IRF4/IL12RB1	40
GO:1900272	BP	GO:1900272	negative regulation of long-term synaptic potentiation	10/4046	13/18670	3.36345e-05	0.000521295	0.000372479	PRNP/TYROBP/PPP1R9A/AGER/APP/APOE/ABL1/PTN/ADORA1/FAM107A	10
GO:0042692	BP	GO:0042692	muscle cell differentiation	117/4046	385/18670	3.42694e-05	0.000529851	0.000378592	MMP14/ATP2A2/CAPN2/TBX3/PTGFRN/IL4R/EHD2/KAT2A/TGFB1/TMOD3/PDLIM5/CCNB1/TBX2/BHLHE41/CAV2/EFNB2/ADM/CFLAR/DYRK1B/CBY1/GREM1/SOX9/ADAM12/CD53/LOX/NLN/BARX2/RGS4/CASQ1/MYEF2/EREG/CACNA2D2/MYH9/ITGB1/CTNNB1/CSRP1/VEGFA/SOD2/TPM1/IGFBP5/ABL1/PDGFRB/MYH10/MYH11/PLEKHO1/ACVR1/RGS2/SGCB/PDGFRA/PDGFB/FZD7/BIN1/DYSF/SMO/SYNE1/CFL2/FLNC/ZEB1/LMOD1/TMEM119/MEF2C/MAPK11/COMP/NFATC1/CACNA1H/SLC8A1/FOXF1/MAPK1…	117
GO:0050729	BP	GO:0050729	positive regulation of inflammatory response	55/4046	153/18670	3.526e-05	0.000543854	0.000388598	S100A9/TNFRSF1A/CTSC/SERPINE1/TGM2/TNIP1/CEBPB/LDLR/ITGA2/EGFR/S100A8/OSMR/IL17RA/FCER1G/ADORA2B/GBP5/CCL18/TREM2/CCL3/NOD2/IL17RB/C3/MGST2/VAMP7/GPRC5B/CLEC7A/PDE2A/LPL/IL6/OSM/TNFSF4/BTK/LRRK2/SNCA/CCL14/TLR7/CD28/PTGER3/RPS19/VAMP8/ADAM8/APPL1/SNX4/TRADD/CDK19/GPSM3/IL18/TLR2/TLR4/CLOCK/IL6ST/IDO1/CD6/IL15/AGT	55
GO:0060401	BP	GO:0060401	cytosolic calcium ion transport	60/4046	171/18670	3.65719e-05	0.000562732	0.000402087	ATP2A2/DIAPH1/PRNP/ATP2B4/TGFB1/CAV1/PTPN6/CACNB3/LYN/MYO5A/ITPR2/PLCE1/PLCB1/TRPV1/P2RY6/TMEM38B/CCL3/PLCH1/CASQ1/FAM155B/THY1/ABL1/CD4/F2R/PKD2/FYN/ITPR1/RASA3/PTPRC/APLNR/RAMP3/SLC8A1/CLIC2/JPH2/CACNA1C/DMD/TRPC1/F2RL3/CCL21/FGF2/ANK2/PLN/SNCA/AKAP6/CCL19/CYBA/PML/GSTO1/BAK1/PDPK1/CORO1A/PTK2B/CHD7/CXCL9/CXCL10/PLCB2/LIME1/LCK/CCR5/CXCL11	60
GO:0002335	BP	GO:0002335	mature B cell differentiation	15/4046	25/18670	3.6789e-05	0.000564715	0.000403504	LGALS1/NOTCH2/ITFG2/ADA/SLAMF8/DOCK11/GPR183/MFNG/DOCK10/PLCL2/ITM2A/FCGR2B/POU2F2/PTK2B/LFNG	15
GO:0007409	BP	GO:0007409	axonogenesis	138/4046	468/18670	3.70146e-05	0.000566819	0.000405007	FN1/RTN4/TOP2B/GATA3/SRC/VCL/TRAK1/PLXNB1/MACF1/PALLD/EPHB4/TNFRSF12A/SEMA5A/SPP1/PDLIM7/BAIAP2/EXT1/PTPRM/EFNB2/NIN/RAC2/EPHB2/SEMA6A/CYFIP2/NRP2/RAP1GAP/CSF1R/DOK1/UST/KIF5C/SPTBN5/SEMA4G/DOK2/B4GALT6/KLF7/NRXN3/LAMA1/FOXD1/WNT7A/PLA2G10/APP/ITGB1/RAB11A/LRP1/DNM2/VEGFA/LAMB2/ENAH/THY1/ILK/APOE/NPTN/ABL1/PLXND1/MYH10/TRIO/NRP1/SH3KBP1/DPYSL2/B3GNT2/CXCR4/APBB2/FYN/CDH11/ADARB1/MAP1B/SMO/SHANK3/…	138
GO:0097503	BP	GO:0097503	sialylation	13/4046	20/18670	3.72531e-05	0.000569109	0.000406644	ST3GAL4/ST3GAL5/ST6GALNAC2/ST8SIA4/ST3GAL6/ST6GALNAC6/ST3GAL2/ST6GAL1/ST6GALNAC4/ST3GAL3/ST6GALNAC5/ST8SIA1/ST6GAL2	13
GO:0002604	BP	GO:0002604	regulation of dendritic cell antigen processing and presentation	9/4046	11/18670	3.73623e-05	0.00056942	0.000406865	THBS1/SLC11A1/NOD2/CD68/FGL2/FCGR2B/CCL21/CCL19/CD74	9
GO:0032872	BP	GO:0032872	regulation of stress-activated MAPK cascade	78/4046	237/18670	3.76186e-05	0.000571964	0.000408684	TRAF4/MAP4K4/MINK1/ZMYND11/MECOM/MYC/DUSP3/MAPK8IP3/IGF1R/MAP3K6/SFRP2/EGFR/SIRPA/EIF2AK2/SPHK1/PLCB1/FAS/MAP3K12/SH3RF2/SERPINB3/AGER/NOD2/SAMD5/ERN2/KLHL31/UNC5CL/WNT7A/APP/VEGFA/DUSP1/RAPGEF1/GADD45B/PER1/MAP3K3/PHLPP1/RELL1/FZD7/ZEB2/MFHAS1/ROR2/DACT1/SH3RF3/FCGR2B/TGFB2/TNFRSF19/FZD8/SFRP1/SEMA3A/CD27/CCL21/NCF1/PTPN22/CCL19/SPAG9/DLG1/NCOR1/PJA2/RB1CC1/HMGCR/PYCARD/PTK2B/RAP2A/TRAF2/HIPK2/M…	78
GO:0061180	BP	GO:0061180	mammary gland epithelium development	31/4046	72/18670	3.78837e-05	0.00057463	0.000410588	RTN4/GATA3/SRC/HIF1A/TBX3/CEBPB/TGFB1/ID2/ORAI1/CSF1R/CSF1/MST1/AREG/LRP5L/LBH/SMO/ETV5/FOXF1/WNT2/NTN1/CCL11/GLI2/GPX1/KDM5B/PML/MED1/RREB1/LRP6/LATS1/BRCA2/MSX1	31
GO:0051403	BP	GO:0051403	stress-activated MAPK cascade	91/4046	286/18670	3.86294e-05	0.000584555	0.00041768	TRAF4/IRAK1/MAP4K4/MINK1/ZMYND11/MECOM/MYC/DUSP3/MAPK8IP3/IGF1R/MAP3K6/SFRP2/EGFR/SIRPA/EIF2AK2/SPHK1/PLCB1/MAPK10/FAS/ADORA2B/MAP3K12/SH3RF2/SERPINB3/AGER/NOD2/SAMD5/ERN2/KLHL31/UNC5CL/WNT7A/APP/VEGFA/DUSP1/RAPGEF1/GADD45B/PER1/MAP3K3/PHLPP1/RELL1/FZD7/ZEB2/MAPK11/MFHAS1/CRYAB/ROR2/DACT1/SH3RF3/FCGR2B/TGFB2/TNFRSF19/FZD8/SFRP1/SEMA3A/CD27/CCL21/NCF1/PTPN22/CCL19/SPAG9/LGALS9/MAP2K3/DLG1/NCOR1/CC…	91
GO:0035567	BP	GO:0035567	non-canonical Wnt signaling pathway	54/4046	150/18670	3.94768e-05	0.00059597	0.000425836	PSMD2/TNRC6A/VANGL1/CELSR1/SFRP2/CTHRC1/IFT80/NLK/PLCB1/PARD6A/MAGI2/GPC3/WNT7A/CTNNB1/PTK7/ABL1/DAB2/FZD1/FZD7/PLEKHA4/GPC4/SFRP4/PRICKLE2/FZD2/NFATC1/ROR2/GNG2/LEF1/PRICKLE1/DACT1/GPC6/DAAM2/FZD8/SFRP1/GNAO1/WNT11/PFN1/RNF213/PSME1/PSMB3/PSME2/PSMB7/AP2S1/PSMB8/PSMB10/MOV10/FZD6/PSMB9/TNRC6B/DAAM1/ZNRF3/PLCB2/FZD3/FRZB	54
GO:0003206	BP	GO:0003206	cardiac chamber morphogenesis	48/4046	129/18670	3.96863e-05	0.000597723	0.000427089	DSP/GATA3/HIF1A/TBX3/JAG1/NOTCH2/TGFB1/TBX2/HEG1/SFRP2/TGFBR3/ID2/NRP2/SAV1/OVOL2/ZFPM1/SMAD6/TNNC1/TPM1/TGFBR2/PARVA/NRP1/TGFBR1/ACVR1/FZD1/SMAD7/SMO/HEYL/FZD2/MEF2C/GJA5/FOXF1/COL11A1/WNT2/GATA6/TEK/RARB/TGFB2/ZFPM2/WNT11/ENG/MED1/CHD7/RBPJ/BMPR1A/ADAMTS1/SMARCD3/NOS3	48
GO:0030166	BP	GO:0030166	proteoglycan biosynthetic process	30/4046	69/18670	4.01608e-05	0.000603448	0.00043118	CANT1/EXT2/NDST1/EXT1/EXTL3/DSE/CHST15/CHST11/UST/CTNNB1/BGN/CHPF/DCN/VCAN/CHSY1/CSPG4/CSGALNACT2/CHST12/CHST3/XYLT1/GAL3ST4/CSGALNACT1/CHST10/DSEL/CHST7/CHSY3/IGF1/HS2ST1/GLCE/EXTL2	30
GO:0071706	BP	GO:0071706	tumor necrosis factor superfamily cytokine production	59/4046	168/18670	4.10451e-05	0.000615292	0.000439642	THBS1/PTPN6/FRMD8/CD14/SPON2/SIRPA/AXL/TYROBP/SPHK2/IFIH1/CYBB/FCER1G/HAVCR2/CD86/TREM2/AGER/CCL3/NOD2/CLEC4A/APP/GPNMB/GAS6/ACP5/CD34/AKAP12/PTPRJ/PTPRC/IL27RA/SYT11/SASH3/CLEC7A/TWIST1/LPL/TLR1/LY96/LRRK2/LILRB1/ANGPT1/TMEM106A/IGF1/PTPN22/CD33/CCL19/TSPO/CYBA/PTPN11/LGALS9/ARFGEF2/DICER1/ADAM8/PYCARD/TREX1/TLR2/TLR4/CD2/CARD9/SPN/NLRC3/NFATC4	59
GO:0070371	BP	GO:0070371	ERK1 and ERK2 cascade	99/4046	317/18670	4.15894e-05	0.000621025	0.000443739	FN1/PSCA/CD44/SRC/TNIP1/NOTCH2/TGFB1/PTPN6/SLC9A3R1/MYC/DUSP3/ICAM1/GBP1/SULT1A3/LYN/RRAS/CFLAR/FAM83D/KLF4/EGFR/SIRPA/EPHB2/SEMA6A/SOX9/CHI3L1/CSF1R/C5AR1/HAVCR2/MAP3K12/CCL18/P2RY6/TREM2/CCR1/DNAJC27/AGER/PTPRR/CCL3/CCL4/NOD2/CCL13/CCL8/APP/TIMP3/LRP1/DUSP1/GPNMB/ITGAV/APOE/NPTN/ABL1/RAPGEF1/PDGFRB/GAS6/NRP1/EMILIN1/SPRED1/AKAP12/CD4/F2R/PDGFRA/PDGFB/GLIPR2/CCL2/PTPRC/PDGFC/RAMP3/MFHAS1/GPR183/…	99
GO:0001938	BP	GO:0001938	positive regulation of endothelial cell proliferation	43/4046	112/18670	4.16216e-05	0.000621025	0.000443739	HIF1A/SEMA5A/CAV2/GATA2/ECM1/F3/ZNF580/NRP2/VEGFC/VASH2/FGFBP1/VEGFA/VEGFB/NRP1/TGFBR1/HMOX1/FGFR1/PDGFB/DYSF/TNFSF12/ACVRL1/CXCL12/APLNR/AKT3/ITGA4/EGR3/PPP1R16B/WNT2/TEK/CCL11/BMP6/ITGB3/FGF2/CYBA/NF1/ADAM17/STAT5A/PDPK1/SIRT6/SIRT1/NR4A1/FLT4/PRKD1	43
GO:0051279	BP	GO:0051279	regulation of release of sequestered calcium ion into cytosol	34/4046	82/18670	4.2032e-05	0.00062569	0.000447072	DIAPH1/TGFB1/PTPN6/LYN/MYO5A/P2RY6/TMEM38B/CASQ1/THY1/ABL1/F2R/PKD2/APLNR/SLC8A1/CLIC2/JPH2/CACNA1C/DMD/TRPC1/F2RL3/ANK2/PLN/SNCA/AKAP6/CYBA/GSTO1/PDPK1/CORO1A/PTK2B/CHD7/CXCL9/CXCL10/LIME1/CXCL11	34
GO:0072503	BP	GO:0072503	cellular divalent inorganic cation homeostasis	144/4046	493/18670	4.23642e-05	0.000629172	0.00044956	ANXA2/ATP2A2/S100A9/ANXA5/DIAPH1/TGM2/PRNP/ATP2B4/HEXB/TGFB1/CAV1/MT2A/GNA15/PTPN6/STIM1/CACNB3/NCS1/LYN/ADM/LPAR2/S100A8/MYO5A/GATA2/ITPR2/MT1X/PLCE1/SLC39A8/PLCB1/BDKRB2/PLA2G6/CDH23/EDNRA/FPR3/TRPV1/C5AR1/SLC11A1/P2RY6/CCR1/TMEM38B/C3AR1/SLC30A2/CCL3/FPR1/CACNA1D/SLC25A27/PLCH1/CASQ1/SAA1/CCL13/SLC30A4/FAM155B/CACNB2/CCL8/APP/SLC39A7/LRP1/ITGAV/THY1/APOE/NPTN/ABL1/ANXA6/SYNPO/SLC39A14/CXCR4/CD…	144
GO:2000027	BP	GO:2000027	regulation of animal organ morphogenesis	82/4046	253/18670	4.45159e-05	0.000659598	0.000471301	PSMD2/STAT1/GATA3/JAG1/TGFB1/MYC/TBX2/SULF2/VANGL1/CELSR1/TFAP2A/SFRP2/CFLAR/BCOR/CTHRC1/GREM1/SOX9/SNAI2/RUNX2/CSF1/AHI1/HNF1B/PARD6A/MAGI2/GPC3/WNT7A/CTNNB1/MAGED1/VEGFA/PTK7/ABL1/TGFBR2/SULF1/TGFBR1/DAB2/CD34/ACVR1/FZD1/FGFR1/FZD7/SMO/PLEKHA4/GPC4/LIMS2/ETV5/PRICKLE2/FZD2/PTN/ROR2/ASPN/PRICKLE1/DACT1/GPC6/FGF7/WNT2/TWIST1/TGFB2/SFRP1/FGF1/WNT11/PFN1/PSME1/PSMB3/PSME2/PSMB7/ENG/AP2S1/PSMB8/PSMB…	82
GO:0010761	BP	GO:0010761	fibroblast migration	20/4046	39/18670	4.49455e-05	0.000664425	0.000474749	THBS1/SGPL1/CORO1C/TGFB1/GNA12/APPL2/FER/ILK/TNS1/AKAP12/CYGB/SLC8A1/PRR5L/FGF2/DDR2/PML/PIP5K1A/APPL1/ARHGAP4/BAG4	20
GO:0001570	BP	GO:0001570	vasculogenesis	33/4046	79/18670	4.53494e-05	0.000668852	0.000477912	SGPL1/YAP1/TGFB1/CAV1/MYO1E/HEG1/ADM/RASA1/TGFBR3/ITGB8/HAS2/WNT7A/CTNNB1/VEGFA/ITGAV/TGFBR2/PDGFRB/CD34/SPRED1/SMO/TIE1/GJC1/APLNR/FOXF1/ZFPM2/NTRK2/JUNB/ENG/CCM2/PAXIP1/RAMP2/AMOT/SOX17	33
GO:0010632	BP	GO:0010632	regulation of epithelial cell migration	92/4046	291/18670	4.59978e-05	0.000676855	0.000483631	RTN4/ANXA1/THBS1/GATA3/SRC/HIF1A/MACF1/MAP4K4/PPARG/ADAM9/CORO1C/TGFB1/DNAJA4/MET/SEMA5A/PTPRM/AMOTL1/ITGA2/PLK2/KLF4/GATA2/SOX9/ZNF580/NRP2/HBEGF/MMP9/ANXA3/VEGFC/PBLD/HAS2/ATOH8/PTPRR/FGFBP1/WNT7A/SPARC/RAB11A/VEGFA/DCN/APOE/ABL1/TGFBR2/SERPINF1/NRP1/HMOX1/MAP3K3/SPRED1/FGFR1/STC1/PDGFB/MAPRE2/VASH1/ACVRL1/GLIPR2/ARSB/SMOC2/AKT3/MEF2C/PTN/PTPRG/STARD13/ADAMTS9/CXCL13/FGF7/TEK/TGFB2/RHOJ/SEMA3A/…	92
GO:0071222	BP	GO:0071222	cellular response to lipopolysaccharide	69/4046	205/18670	4.66081e-05	0.000683879	0.00048865	SRC/CAPN2/IRAK1/SERPINE1/ADAM9/CEBPB/TGFB1/ICAM1/LYN/ABCA1/CD14/SPON2/SIGIRR/SIRPA/AXL/CARD8/CASP1/CXCL1/MRC1/HAVCR2/CD86/ADAMTS13/LILRB2/CCL3/NOD2/PDCD1LG2/NLRP3/VIM/LITAF/CD68/ABL1/TNFRSF1B/CCL2/MEF2C/HCK/PLSCR4/PDE4B/CXCL13/IRF8/BMP6/LY96/IL6/CXCL2/LY86/TNFSF4/LILRB1/TBXA2R/CD180/PTPN22/TSPO/IRF3/PYCARD/CDC73/NR1H3/CDK19/CCL5/IL18/CXCL9/TLR2/CXCL10/TLR4/MAPK8/CARD16/CD6/CCR5/CXCL11/KLRK1/NOS3/…	69
GO:0003180	BP	GO:0003180	aortic valve morphogenesis	16/4046	28/18670	4.66888e-05	0.000683879	0.00048865	GATA3/JAG1/TGFB1/SOX9/SNAI2/SMAD6/EMILIN1/ELN/HEYL/NFATC1/TWIST1/SNAI1/ROCK1/ROCK2/RB1/NOS3	16
GO:0097306	BP	GO:0097306	cellular response to alcohol	36/4046	89/18670	4.77074e-05	0.000695526	0.000496972	PPARG/AKR1C3/TNC/ADCY6/ADCY3/TP53INP1/ABCA1/KLF4/DNMT3A/ITPR2/SPHK2/ADCY7/OSBPL7/CYBB/SPI1/LRP8/P2RY6/INHBA/UGT1A1/CTNNB1/RECQL5/KLF9/SMO/GRAMD1C/GNG2/KCNMB1/SFRP1/TNFSF4/PTGER2/ACACA/HMGCS1/ATP2B1/FOXO3/LRP6/KLF2/MAP4K1	36
GO:0034340	BP	GO:0034340	response to type I interferon	39/4046	99/18670	4.77399e-05	0.000695526	0.000496972	IFITM3/STAT1/IRAK1/IFI6/IP6K2/OAS2/IFITM1/PTPN6/IFIT3/SAMHD1/IFIT1/RSAD2/IFIT2/ISG20/JAK1/IFITM2/IRF8/IFI27/BST2/GBP2/STAT2/ISG15/PTPN11/IRF3/PSMB8/MX1/IRF9/IRF1/SP100/MX2/XAF1/IFI35/IRF7/NLRC5/TREX1/IKBKE/OASL/IRF4/ZBP1	39
GO:0031294	BP	GO:0031294	lymphocyte costimulation	26/4046	57/18670	4.78099e-05	0.000695526	0.000496972	LGALS1/SRC/CAV1/PTPN6/TNFRSF14/EFNB2/LYN/CD86/DPP4/PDCD1LG2/FYN/CCL21/TNFSF4/CD28/CCL19/PTPN11/YES1/PDPK1/PIK3CA/CD3E/VAV1/LCK/EFNB3/CD5/CTLA4/KLRK1	26
GO:0032663	BP	GO:0032663	regulation of interleukin-2 production	25/4046	54/18670	4.89706e-05	0.000710795	0.000507882	ANXA1/GATA3/PRNP/GBP1/HAVCR2/VSIG4/CD86/IL20RB/ABL1/CD34/CD4/PTPRC/SASH3/CLEC7A/PDE4B/CD28/SPTBN1/HOMER3/TRAF2/CD3E/HOMER2/CARD9/LAG3/IRF4/PRKCQ	25
GO:0051271	BP	GO:0051271	negative regulation of cellular component movement	116/4046	384/18670	4.90974e-05	0.000711024	0.000508046	ACTN1/THBS1/GATA3/VCL/CORO1B/SERPINE1/JAG1/PPARG/CLIC4/CORO1C/NISCH/TGFB1/IFITM1/DNAJA4/SLC9A3R1/RAP2B/DUSP3/SEMA5A/PTPRM/LIMCH1/KRT16/TP53INP1/PHLDB2/RRAS/SFRP2/KLF4/TGFBR3/ARID2/GREM1/SEMA6A/PLCB1/ADA/CCDC125/PBLD/CD300A/SEMA4G/PTPRR/MAGI2/COL3A1/TIMP1/LRP1/NBL1/TPM1/IGFBP5/DUSP1/DCN/THY1/ILK/APOE/DPYSL3/ZMYND8/SERPINF1/SULF1/NRP1/OSBPL8/EMILIN1/HMOX1/SPRED1/STC1/SMAD7/ADARB1/BIN1/PODN/VASH1/DL…	116
GO:0001774	BP	GO:0001774	microglial cell activation	23/4046	48/18670	4.96808e-05	0.000714622	0.000510617	CTSC/NAMPT/C1QA/LDLR/ITGB2/TYROBP/SPHK1/TRPV1/C5AR1/TREM2/ITGAM/AGER/CCL3/APP/PTPRC/AIF1/CST7/IL6/LRRK2/SNCA/TLR7/TLR2/MAPT	23
GO:0002063	BP	GO:0002063	chondrocyte development	23/4046	48/18670	4.96808e-05	0.000714622	0.000510617	COL6A2/COL6A3/COL6A1/COL12A1/SULF2/SFRP2/ECM1/SOX9/RUNX2/CHST11/PTHLH/SMPD3/SERPINH1/TGFBR2/SULF1/CHSY1/SCARA3/COL14A1/COMP/COL11A1/MATN3/MEX3C/MATN2	23
GO:0002269	BP	GO:0002269	leukocyte activation involved in inflammatory response	23/4046	48/18670	4.96808e-05	0.000714622	0.000510617	CTSC/NAMPT/C1QA/LDLR/ITGB2/TYROBP/SPHK1/TRPV1/C5AR1/TREM2/ITGAM/AGER/CCL3/APP/PTPRC/AIF1/CST7/IL6/LRRK2/SNCA/TLR7/TLR2/MAPT	23
GO:0003231	BP	GO:0003231	cardiac ventricle development	48/4046	130/18670	4.98278e-05	0.000715129	0.000510979	DSP/GATA3/HIF1A/TBX3/JAG1/TGFB1/LUZP1/HEG1/SFRP2/TGFBR3/MDM4/ID2/SUFU/SAV1/PRDM1/ZFPM1/SMAD6/TNNC1/SCN5A/DNM2/TPM1/PTK7/LTBP1/TGFBR2/TGFBR1/ACVR1/FZD1/SMAD7/TMEM65/HEYL/FZD2/MEF2C/GJA5/FOXF1/COL11A1/PDE2A/TGFB2/ZFPM2/WNT11/HECTD1/ENG/MED1/CHD7/RBPJ/BMPR1A/SALL4/SMARCD3/NOS3	48
GO:0097191	BP	GO:0097191	extrinsic apoptotic signaling pathway	74/4046	224/18670	5.10486e-05	0.000731011	0.000522327	MCL1/THBS1/TNFRSF1A/SRC/ITM2C/SERPINE1/IFI6/YAP1/TNFSF10/TGFB1/DAPK1/ZMYND11/CAV1/BAG3/TNFRSF12A/GCLC/ICAM1/ITPRIP/SFRP2/CFLAR/SNAI2/MOAP1/CASP9/SGPP1/FAS/TNFRSF10A/INHBA/BCL2A1/TIMP3/PEA15/MKNK2/ITGAV/DAPK3/NRP1/TGFBR1/HMOX1/TNFRSF1B/ACVR1/FGFR1/FYN/TNFSF12/KITLG/PTPRC/G0S2/SRPX/TGFB2/SFRP1/CD27/IGF1/GPX1/NDUFA13/IFI27/CIB1/PML/NF1/BIRC6/SP100/RB1CC1/HIPK1/BAD/PHIP/APPL1/FOXO3/BAK1/PYCARD/PDPK1/…	74
GO:0032760	BP	GO:0032760	positive regulation of tumor necrosis factor production	35/4046	86/18670	5.19727e-05	0.000742583	0.000530595	THBS1/FRMD8/CD14/SPON2/TYROBP/IFIH1/CYBB/FCER1G/HAVCR2/AGER/CCL3/NOD2/APP/AKAP12/PTPRJ/PTPRC/SASH3/CLEC7A/TWIST1/LPL/TLR1/LY96/LRRK2/CCL19/CYBA/PTPN11/LGALS9/ARFGEF2/PYCARD/TLR2/TLR4/CD2/CARD9/SPN/NFATC4	35
GO:0032753	BP	GO:0032753	positive regulation of interleukin-4 production	14/4046	23/18670	5.38246e-05	0.000767331	0.000548278	GATA3/CEBPB/FCER1G/HAVCR2/CD86/IL20RB/NLRP3/SASH3/TNFSF4/CD28/LGALS9/CD3E/IRF4/PRKCQ	14
GO:0043393	BP	GO:0043393	regulation of protein binding	72/4046	217/18670	5.46841e-05	0.000777851	0.000555795	ANXA2/HSPA5/SRC/TRAF4/SORL1/PRKCD/CAV1/MET/PCBD1/RALB/EPB41/PLK1/PLK2/CTHRC1/AURKA/TGFBR3/BAMBI/GAS8/MMP9/IFIT1/LOX/IFIT2/ZFPM1/APP/CTSZ/LRP1/ID1/APOE/HIP1R/ABL1/PLXND1/NRP1/TGFBR1/DAB2/CCPG1/NES/PDGFB/SPON1/BAG2/MEF2C/DZIP1/ITGA4/LEF1/DACT1/MFNG/PLCL2/LRRK2/ANGPT1/PLCL1/B2M/FLOT1/ADNP/DNAJB2/EP300/NMD3/RFNG/ROCK1/BAK1/TAF1/TRAF2/PRMT7/CRK/TDG/HIPK2/LFNG/TMC8/EPB41L5/MAPK8/CARD16/TTBK2/NFATC4/SMA…	72
GO:2000406	BP	GO:2000406	positive regulation of T cell migration	17/4046	31/18670	5.53661e-05	0.000785806	0.000561479	TNFRSF14/APP/CD99L2/CXCL12/AIF1/ITGA4/CXCL13/CCL21/WNK1/ADAM10/ADAM8/PYCARD/ADAM17/DOCK8/CCL5/CXCL10/SPN	17
GO:0045582	BP	GO:0045582	positive regulation of T cell differentiation	34/4046	83/18670	5.64967e-05	0.000798311	0.000570415	ANXA1/GATA3/IL4R/TGFB1/PNP/ADA/CD86/LILRB4/LILRB2/IL2RA/NLRP3/IL7R/TNFSF9/CD46/ZBTB7B/TGFBR2/PTPRC/NCKAP1L/SASH3/RUNX3/HLX/EGR3/CD27/TNFSF4/GLI2/CCL19/CD74/LGALS9/BAD/ADAM8/IL18/SOCS1/ZAP70/IL12RB1	34
GO:1903845	BP	GO:1903845	negative regulation of cellular response to transforming growth factor beta stimulus	34/4046	83/18670	5.64967e-05	0.000798311	0.000570415	HSPA5/BCL9L/TGFB1/CAV1/PMEPA1/MTMR4/CAV2/FBN1/CFLAR/TGFBR3/HTRA3/BAMBI/CD109/CHST11/SMAD6/PBLD/ONECUT2/DNM2/GLG1/HTRA1/LTBP1/TGFBR2/TGFBR1/EMILIN1/TGFB1I1/SMAD7/VASN/TGFB3/ASPN/ADAM17/PDPK1/SKIL/SIRT1/ADAMTSL2	34
GO:0071216	BP	GO:0071216	cellular response to biotic stimulus	77/4046	236/18670	5.83513e-05	0.000822701	0.000587842	HSPA5/SRC/CAPN2/IRAK1/SERPINE1/ADAM9/CEBPB/TGFB1/ICAM1/LYN/ABCA1/CD14/SPON2/SIGIRR/SIRPA/AXL/CARD8/CASP1/CXCL1/MRC1/HAVCR2/CD86/TREM2/ADAMTS13/LILRB2/CCL3/NOD2/PDCD1LG2/NLRP3/VIM/LITAF/CD68/ABL1/TNFRSF1B/CCL2/MEF2C/HCK/PLSCR4/CLEC7A/PDE4B/CXCL13/IRF8/FCGR2B/BMP6/TLR1/LY96/IL6/CXCL2/LY86/TNFSF4/BTK/LILRB1/TBXA2R/CD180/PTPN22/TSPO/SMC1A/IRF3/PYCARD/CDC73/APAF1/NR1H3/CDK19/CCL5/IL18/CXCL9/TLR2/CXCL1…	77
GO:0048247	BP	GO:0048247	lymphocyte chemotaxis	28/4046	64/18670	6.27429e-05	0.000881191	0.000629634	CCL18/CCL3/CCL4/SAA1/CCL13/CCL8/GAS6/CCL2/PIK3CD/GPR183/CXCL13/CCL11/CCL21/CH25H/CCL14/CCL19/WNK1/ADAM10/ADAM8/ADAM17/PTK2B/SLC12A2/CKLF/CCL5/CXCL10/CXCL11/KLRK1/CXCR3	28
GO:0032640	BP	GO:0032640	tumor necrosis factor production	57/4046	163/18670	6.29127e-05	0.000881191	0.000629634	THBS1/PTPN6/FRMD8/CD14/SPON2/SIRPA/AXL/TYROBP/SPHK2/IFIH1/CYBB/FCER1G/HAVCR2/TREM2/AGER/CCL3/NOD2/CLEC4A/APP/GPNMB/GAS6/ACP5/CD34/AKAP12/PTPRJ/PTPRC/IL27RA/SYT11/SASH3/CLEC7A/TWIST1/LPL/TLR1/LY96/LRRK2/LILRB1/ANGPT1/TMEM106A/IGF1/PTPN22/CD33/CCL19/TSPO/CYBA/PTPN11/LGALS9/ARFGEF2/DICER1/PYCARD/TREX1/TLR2/TLR4/CD2/CARD9/SPN/NLRC3/NFATC4	57
GO:1903555	BP	GO:1903555	regulation of tumor necrosis factor superfamily cytokine production	57/4046	163/18670	6.29127e-05	0.000881191	0.000629634	THBS1/PTPN6/FRMD8/CD14/SPON2/SIRPA/AXL/TYROBP/IFIH1/CYBB/FCER1G/HAVCR2/CD86/TREM2/AGER/CCL3/NOD2/CLEC4A/APP/GPNMB/GAS6/ACP5/CD34/AKAP12/PTPRJ/PTPRC/IL27RA/SYT11/SASH3/CLEC7A/TWIST1/LPL/TLR1/LY96/LRRK2/LILRB1/ANGPT1/IGF1/PTPN22/CD33/CCL19/TSPO/CYBA/PTPN11/LGALS9/ARFGEF2/DICER1/ADAM8/PYCARD/TREX1/TLR2/TLR4/CD2/CARD9/SPN/NLRC3/NFATC4	57
GO:0010769	BP	GO:0010769	regulation of cell morphogenesis involved in differentiation	94/4046	301/18670	6.41935e-05	0.000897167	0.00064105	FN1/FLNA/RTN4/S100A10/TRAK1/PLXNB1/MACF1/YWHAH/CORO1C/POSTN/PDLIM5/TNFRSF12A/SEMA5A/NEDD4L/SPP1/BAIAP2/MYADM/GBP1/NIN/EPHB2/SEMA6A/SS18L1/SS18L2/PDPN/NEDD4/SARM1/SRCIN1/UST/LRP8/PPP1R9A/SEMA4G/HAS2/WNT7A/RAB11A/LRP1/DNM2/ID1/VEGFA/THY1/ILK/APOE/ABL1/PLXND1/VAMP7/NRP1/DPYSL2/SDC2/MAP1B/SHANK3/LIMS2/CXCL12/ZEB2/SEMA6B/TRPV2/CHN1/LZTS1/NTN1/HECW2/SEMA3A/SEMA3D/LRRK2/NRCAM/TRPC6/OLFM1/PLXNC1/CDH2/DNM…	94
GO:0032271	BP	GO:0032271	regulation of protein polymerization	72/4046	218/18670	6.45624e-05	0.000900357	0.000643329	GSN/CAPG/CORO1B/COTL1/CLIP1/PRKCD/TMOD3/VDAC2/MET/CDC42EP1/ARPC5L/BAIAP2/MYADM/ICAM1/GBA2/NIN/RASA1/PICK1/NCK1/SPIRE2/BBS4/PPP1R9A/ACTR3B/SPTBN5/INPP5J/FER/HIP1R/ABL1/RDX/HCLS1/FCHSD1/CDC42EP3/BIN1/MAP1B/ELN/RHOBTB1/LMOD1/CLIP3/HCK/NCKAP1L/WAS/IQGAP2/CCL11/ARHGAP28/CCL21/SNCA/TMSB10/PFN1/SPTBN1/ARPC1B/NCKAP1/VASP/TWF2/ARFGEF1/DLG1/AKAP9/CAMSAP1/GMFB/PYCARD/CORO1A/PTK2B/AP1AR/JMY/FES/CDC42EP5/GMFG…	72
GO:0045216	BP	GO:0045216	cell-cell junction organization	55/4046	156/18670	6.51064e-05	0.00090597	0.000647339	PERP/DSP/FSCN1/RHOC/VCL/PKP3/GJB2/TGFB1/CAV1/ECT2/HEG1/POF1B/SNAI2/CSF1R/ARVCF/PARD6A/TLN1/TGFBR1/KIFC3/NLGN2/PECAM1/F2R/CDH11/TGFB3/LIMS2/GJC1/EPB41L3/CLDN5/GJA4/CNTNAP1/GJA5/TGFB2/SNAI1/ANK2/CDH2/WNT11/GJA1/TJP1/DLG1/CCM2/PKN2/PRKCI/ROCK1/MICALL2/ROCK2/CXADR/APC/LIMS1/STRN/GJD3/SDK1/ESAM/CDH5/RAMP2/AGT	55
GO:0051092	BP	GO:0051092	positive regulation of NF-kappaB transcription factor activity	53/4046	149/18670	6.6966e-05	0.000929826	0.000664385	FLOT2/S100A9/IRAK1/TGFB1/CAV1/RPS6KA4/ICAM1/TRAPPC9/TRIM22/CFLAR/ITGB2/S100A8/EIF2AK2/TRIM62/SPHK1/TRAF5/IL1RAP/AIM2/TRIM52/AGER/NOD2/FER/NLRP3/APP/ERC1/BTK/FLOT1/CIB1/LGALS9/NFKB2/PRKCI/ADAM8/KRAS/PYCARD/TRADD/TRAF2/TAB3/TRIM38/TRIM37/CD40/IL18/TLR2/DHX33/TLR4/CLOCK/CARD16/RPS6KA5/PRKCB/CTH/PRKCQ/TRIM13/PRKD1/AGT	53
GO:0042035	BP	GO:0042035	regulation of cytokine biosynthetic process	43/4046	114/18670	6.77461e-05	0.000938533	0.000670606	THBS1/GATA3/CEBPB/TIA1/RNF128/KLF4/SIGIRR/TYROBP/CYBB/IGF2BP2/ZFPM1/CD86/IGF2BP3/ZNF287/INHBA/AGER/FOXJ1/EREG/APP/CD276/HMOX1/AKAP12/CD4/PTPRC/CLEC7A/TLR1/IL6/LILRB1/TLR7/CD28/EBI3/CD74/MAP2K3/IRF1/NMI/TLR4/CD3E/LTB/CARD9/SPN/LAG3/IRF4/PRKCQ	43
GO:0043114	BP	GO:0043114	regulation of vascular permeability	19/4046	37/18670	6.78864e-05	0.000938533	0.000670606	SRC/TGFB1/ADM/DDAH1/HRH1/BDKRB2/FGFBP3/VEGFA/AKAP12/PTPRJ/PDE2A/NPR1/TEK/BMP6/ANGPT1/YES1/ADORA2A/CDH5/RAMP2	19
GO:0019882	BP	GO:0019882	antigen processing and presentation	74/4046	226/18670	7.0698e-05	0.000975297	0.000696875	PSMD2/THBS1/ITGB5/IFI30/TAP2/ICAM1/RACGAP1/SEC23A/KIF23/SEC24A/OSBPL1A/KIF2A/RAB27A/CYBB/FCER1G/NCF2/LNPEP/SLC11A1/TREM2/CTSE/LILRB2/CD209/NOD2/CLEC4A/DNM2/ITGAV/CD68/SEC24D/CTSF/KIFAP3/RFTN1/FGL2/AP1S2/WAS/FCGR2B/CCL21/NCF1/FCGR1B/FCGR1A/KIF26A/CD1D/CCL19/B2M/CTSD/CD74/TAPBP/PSME1/VAMP8/TAP1/PSMB3/CLTA/CYBA/PSME2/PSMB7/AP2S1/PSMB8/CTSS/PSMB10/DYNLL2/ERAP1/PYCARD/ERAP2/PSMB9/KIF3C/RELB/TREX1/TAPB…	74
GO:0002830	BP	GO:0002830	positive regulation of type 2 immune response	11/4046	16/18670	7.11977e-05	0.000977975	0.000698789	GATA3/IL4R/RSAD2/CD86/NOD2/NLRP3/IL6/TNFSF4/CD74/IL18/IDO1	11
GO:0050655	BP	GO:0050655	dermatan sulfate proteoglycan metabolic process	11/4046	16/18670	7.11977e-05	0.000977975	0.000698789	DSE/IDUA/UST/BGN/DCN/VCAN/CSPG4/CSGALNACT2/CHST12/CSGALNACT1/DSEL	11
GO:0031670	BP	GO:0031670	cellular response to nutrient	31/4046	74/18670	7.14462e-05	0.000979287	0.000699727	COL1A1/PPARG/POSTN/BAIAP2/TNC/SSH1/SNAI2/CYBB/TRPV1/GAS6/KANK2/HMOX1/FYN/PDXP/PTN/FOLR2/SFRP1/LPL/CYBA/USF1/ATP2B1/NCOA1/MED1/NMRAL1/TAF1/TNKS/FES/GDAP1/BRIP1/IL15/AMIGO1	31
GO:0030593	BP	GO:0030593	neutrophil chemotaxis	40/4046	104/18670	7.24496e-05	0.000990918	0.000708037	S100A9/RAC2/ITGB2/S100A8/FCER1G/MPP1/CXCL1/C5AR1/CCL18/C3AR1/CCL3/CCL4/SAA1/CCL13/CCL8/DYSF/ITGA1/CCL2/JAM3/PIK3CD/NCKAP1L/PDE4B/CSF3R/CXCL13/TGFB2/CCL11/CXCL2/CCL21/ITGA9/CCL14/CCL19/CD74/CKLF/CXADR/CCL5/CXCL9/CXCL10/MOSPD2/VAV1/CXCL11	40
GO:0032653	BP	GO:0032653	regulation of interleukin-10 production	24/4046	52/18670	7.33435e-05	0.00100101	0.000715245	TYROBP/FCER1G/TREM2/AGER/IL20RB/NOD2/PDCD1LG2/CD46/CD34/SASH3/CLEC7A/FCGR2B/TIGIT/TNFSF4/LILRB1/CD28/LGALS9/PYCARD/JAK3/TLR2/TLR4/IDO1/LGALS9C/IRF4	24
GO:0002700	BP	GO:0002700	regulation of production of molecular mediator of immune response	50/4046	139/18670	7.66147e-05	0.00104121	0.000743974	GATA3/IL4R/TGFB1/DDX21/TNFRSF14/SPON2/EXOSC3/FCER1G/RSAD2/CLCF1/NOD2/NLRP3/IL1R1/HMOX1/TNFRSF1B/SMAD7/TGFB3/PTPRC/GPRC5B/IL27RA/SASH3/NR4A3/FCGR2B/TGFB2/TNFRSF4/TRIL/IL6/TNFSF4/BTK/LILRB1/ANGPT1/CD28/B2M/CD74/PRKDC/TFRC/BST2/MSH2/TRAF2/TREX1/RIF1/TNFSF13/CD40/PARP3/PAXIP1/IL18/JAK3/TLR4/CD96/ATAD5	50
GO:0050715	BP	GO:0050715	positive regulation of cytokine secretion	50/4046	139/18670	7.66147e-05	0.00104121	0.000743974	GATA3/SRC/IL4R/POSTN/FRMD8/TNFRSF14/CD14/PANX1/CSF1R/CARD8/CASP1/IFIH1/IL17RA/SCAMP5/CD58/IL1RAP/AIM2/HAVCR2/AGER/CCL3/NOD2/IL17RB/CLEC5A/SAA1/NLRP3/LRP1/ABL1/CD34/AKAP12/F2R/AIF1/MAPK11/TWIST1/LPL/TLR1/OSM/LRRK2/PTPN22/CCL19/SPTBN1/IRF3/GSDMD/LGALS9/PYCARD/TLR2/TLR4/FGR/CD2/LGALS9C/C1QTNF3	50
GO:0036120	BP	GO:0036120	cellular response to platelet-derived growth factor stimulus	13/4046	21/18670	7.83469e-05	0.0010625	0.000759182	IQGAP1/SRC/CORO1B/CCNA2/ATP7A/HAS2/RDX/PDGFRB/FYN/PTN/YES1/CBL/PDGFD	13
GO:0007411	BP	GO:0007411	axon guidance	87/4046	276/18670	8.18891e-05	0.00110677	0.000790818	GATA3/SRC/PLXNB1/PALLD/EPHB4/SEMA5A/PDLIM7/EXT1/PTPRM/EFNB2/RAC2/EPHB2/SEMA6A/CYFIP2/NRP2/RAP1GAP/CSF1R/DOK1/KIF5C/SPTBN5/SEMA4G/DOK2/KLF7/NRXN3/LAMA1/FOXD1/PLA2G10/APP/LRP1/VEGFA/LAMB2/ENAH/NPTN/PLXND1/MYH10/TRIO/NRP1/SH3KBP1/DPYSL2/B3GNT2/CXCR4/APBB2/FYN/SMO/SHANK3/CXCL12/PIK3CD/SEMA6B/LAMA2/CHN1/NEXN/BOC/EGR2/ETV1/NR4A3/NTN1/FLRT2/EPHA3/SEMA3A/SCN1B/SEMA3D/NRCAM/PLXNC1/GLI2/L1CAM/NCAM1/RPL24/S…	87
GO:0030512	BP	GO:0030512	negative regulation of transforming growth factor beta receptor signaling pathway	33/4046	81/18670	8.20684e-05	0.00110677	0.000790818	HSPA5/BCL9L/TGFB1/CAV1/PMEPA1/MTMR4/CAV2/FBN1/TGFBR3/HTRA3/BAMBI/CD109/CHST11/SMAD6/PBLD/ONECUT2/DNM2/GLG1/HTRA1/LTBP1/TGFBR2/TGFBR1/EMILIN1/TGFB1I1/SMAD7/VASN/TGFB3/ASPN/ADAM17/PDPK1/SKIL/SIRT1/ADAMTSL2	33
GO:0002292	BP	GO:0002292	T cell differentiation involved in immune response	29/4046	68/18670	8.21894e-05	0.00110677	0.000790818	ANXA1/GATA3/IL4R/ATP7A/FCER1G/RC3H2/ZFPM1/CD86/NLRP3/CD46/ZBTB7B/SMAD7/FGL2/LEF1/GPR183/HLX/LOXL3/IL6/TNFSF4/SLAMF6/CCL19/LGALS9/RELB/BATF/IL18/JAK3/SPN/IRF4/IL12RB1	29
GO:0051480	BP	GO:0051480	regulation of cytosolic calcium ion concentration	108/4046	357/18670	8.23033e-05	0.00110677	0.000790818	ANXA2/DIAPH1/TGM2/PRNP/ATP2B4/TGFB1/CAV1/GNA15/PTPN6/CACNB3/NCS1/LYN/ADM/LPAR2/MYO5A/GATA2/ITPR2/PLCE1/PLCB1/BDKRB2/PLA2G6/CDH23/EDNRA/FPR3/TRPV1/C5AR1/P2RY6/CCR1/TMEM38B/C3AR1/CCL3/FPR1/CACNA1D/PLCH1/CASQ1/SAA1/FAM155B/CACNB2/LRP1/ITGAV/THY1/NPTN/ABL1/SYNPO/CXCR4/CD4/F2R/PKD2/FYN/PDGFRA/C1QTNF1/S1PR3/ITPR1/RASA3/PTPRC/APLNR/RAMP3/S1PR1/SLC8A1/CLIC2/CXCL13/CMKLR1/JPH2/CACNA1C/DMD/TRPC1/F2RL3/CCL2…	108
GO:0042326	BP	GO:0042326	negative regulation of phosphorylation	136/4046	468/18670	8.82807e-05	0.00118368	0.00084577	SFN/PEBP1/PSCA/DDIT4/TNIP1/CDK5RAP3/PRNP/CORO1C/SORL1/PRKCD/TGFB1/ZMYND11/CAV1/MECOM/PTPN6/SLC9A3R1/MYC/DUSP3/PMEPA1/CCNB1/FBP1/IGF1R/MYADM/PLK1/GBP1/GPD1L/DUSP7/SH3BP5/HEG1/LYN/ITPRIP/SPINK1/SFRP2/KLF4/GREM1/SIRPA/EPHB2/SEMA6A/NPRL2/NCK1/LATS2/CD109/DUSP2/BDKRB2/SRCIN1/WWTR1/SMAD6/SH3RF2/PARD6A/SERPINB3/PBLD/CD300A/INHBA/SAMSN1/PTPRR/TESC/INPP5J/PPP1R1B/RGS4/KLHL31/TIMP3/DUSP1/SOCS3/THY1/ILK/APO…	136
GO:0048562	BP	GO:0048562	embryonic organ morphogenesis	90/4046	288/18670	8.83923e-05	0.00118368	0.00084577	GNAS/MMP14/GATA3/HIF1A/TBX3/YAP1/SLC9A3R1/TBX2/PCGF2/CELSR1/FBN1/TFAP2A/CTHRC1/ID2/SLC44A4/SUFU/EPHB2/MTHFD1L/IFT140/GATA2/SOX9/EFEMP1/IFT172/CEP290/HOXB3/PRRX1/RUNX2/BBS4/AHI1/CHST11/OVOL2/HNF1B/HOXB4/BBS5/HOXB6/OSR2/FLVCR1/HOXB5/HOXB8/CTNNB1/PTK7/TGFBR2/MICAL2/MFAP2/TGFBR1/ACVR1/MAFB/FGFR1/PKD2/PDGFRA/SMO/TGFB3/LRIG1/ZEB1/FZD2/MEF2C/FOXF1/ROR2/HLX/COL11A1/NR4A3/RBPMS2/NTN1/TWIST1/RARB/SOBP/GLI2…	90
GO:0002262	BP	GO:0002262	myeloid cell homeostasis	52/4046	147/18670	9.19978e-05	0.00122939	0.000878432	ANXA1/STAT1/GATA3/HIF1A/TMOD3/SLC25A38/LYN/P4HTM/TGFBR3/ID2/AXL/GATA2/CDK6/ACVR2A/FCER1G/SPI1/ZFPM1/HOXB6/FLVCR1/INHBA/ETV2/VEGFA/HMOX1/HCLS1/MAFB/SH2B3/THRA/KITLG/JAM3/PIK3CD/MFHAS1/NCKAP1L/PDE4B/IKZF1/DYRK3/IL6/B2M/RPS19/ISG15/SP3/MED1/SMAD5/FOXO3/BAK1/ADAM17/HIPK2/ARID4A/JAK3/KLF2/RB1/MERTK/TAL1	52
GO:0002821	BP	GO:0002821	positive regulation of adaptive immune response	40/4046	105/18670	9.27942e-05	0.00123635	0.000883408	ANXA1/GATA3/TGFB1/PVR/EXOSC3/FCER1G/ADA/RSAD2/CLCF1/SLC11A1/NLRP3/C3/IL1R1/CD4/PTPRC/IL27RA/SASH3/HLX/IL6/TNFSF4/BTK/CD28/CD1D/CCL19/B2M/TFRC/MSH2/PYCARD/TRAF2/RIF1/TNFSF13/CD40/PAXIP1/SIRT1/IL18/IL6ST/ATAD5/SKAP1/PRKCQ/IL12RB1	40
GO:0032835	BP	GO:0032835	glomerulus development	27/4046	62/18670	9.29053e-05	0.00123635	0.000883408	IQGAP1/JAG1/NID1/MYO1E/SULF2/CFLAR/PLCE1/WWTR1/MAGI2/KLF15/FOXJ1/ACTA2/LAMB2/PDGFRB/SULF1/PECAM1/CD34/PDGFRA/PDGFB/HEYL/MEF2C/ENPEP/TEK/ANGPT1/PDGFD/TCF21/COL4A4	27
GO:0060317	BP	GO:0060317	cardiac epithelial to mesenchymal transition	17/4046	32/18670	9.43176e-05	0.00124782	0.000891599	RTN4/JAG1/TGFBR3/SNAI2/HAS2/TGFBR2/TGFBR1/ACVR1/HEYL/WNT2/TWIST1/TGFB2/SNAI1/OLFM1/ENG/RBPJ/MSX1	17
GO:0060325	BP	GO:0060325	face morphogenesis	17/4046	32/18670	9.43176e-05	0.00124782	0.000891599	COL1A1/SGPL1/TGFB1/RRAS/MMP2/CRISPLD2/PDGFRA/TGFB3/CLDN5/LEF1/CRISPLD1/PTPN11/EP300/NIPBL/PLEKHA1/LRP6/MSX1	17
GO:0097485	BP	GO:0097485	neuron projection guidance	87/4046	277/18670	9.43515e-05	0.00124782	0.000891599	GATA3/SRC/PLXNB1/PALLD/EPHB4/SEMA5A/PDLIM7/EXT1/PTPRM/EFNB2/RAC2/EPHB2/SEMA6A/CYFIP2/NRP2/RAP1GAP/CSF1R/DOK1/KIF5C/SPTBN5/SEMA4G/DOK2/KLF7/NRXN3/LAMA1/FOXD1/PLA2G10/APP/LRP1/VEGFA/LAMB2/ENAH/NPTN/PLXND1/MYH10/TRIO/NRP1/SH3KBP1/DPYSL2/B3GNT2/CXCR4/APBB2/FYN/SMO/SHANK3/CXCL12/PIK3CD/SEMA6B/LAMA2/CHN1/NEXN/BOC/EGR2/ETV1/NR4A3/NTN1/FLRT2/EPHA3/SEMA3A/SCN1B/SEMA3D/NRCAM/PLXNC1/GLI2/L1CAM/NCAM1/RPL24/S…	87
GO:0035791	BP	GO:0035791	platelet-derived growth factor receptor-beta signaling pathway	10/4046	14/18670	9.47167e-05	0.00125006	0.000893204	SRC/PTPN12/LOX/LRP1/HIP1R/ABL1/PDGFRB/PDGFB/PDGFRL/HIP1	10
GO:0003281	BP	GO:0003281	ventricular septum development	31/4046	75/18670	9.67193e-05	0.00127373	0.000910113	GATA3/TBX3/LUZP1/HEG1/TGFBR3/MDM4/ID2/SUFU/SAV1/PRDM1/ZFPM1/SMAD6/DNM2/PTK7/LTBP1/TGFBR2/TGFBR1/ACVR1/FZD1/SMAD7/HEYL/FZD2/GJA5/PDE2A/TGFB2/ZFPM2/WNT11/HECTD1/RBPJ/SALL4/NOS3	31
GO:0044282	BP	GO:0044282	small molecule catabolic process	130/4046	445/18670	9.69077e-05	0.00127373	0.000910113	ENO1/PGK1/CD44/PGAM1/ECHS1/PFKP/ACOX1/BCAT2/ATP2B4/HEXB/ACAA1/TYMP/TGFB1/DECR1/AKR1C3/PCBD1/ABCD3/SLC27A4/HADH/PNKD/IVD/ALDH4A1/PNP/HMGCL/ALDH5A1/SULT1A3/MCCC1/UPP1/ECHDC2/DDAH1/BDH1/HNMT/HAGH/GALM/DERA/ACAD10/BDH2/FAAH/AFMID/ENTPD3/AMACR/BCAT1/ACAD8/ACADSB/BCKDHB/DECR2/PCYOX1L/HDDC3/IDUA/ACAD11/CSAD/ENPP4/NT5E/ADA/SLC27A2/LIPE/DPYD/SULT1A1/CYP4F12/ACACB/AADAT/AMT/PLIN5/LDHD/ALDH1L2/GLS2/INPP5J/A…	130
GO:0070527	BP	GO:0070527	platelet aggregation	26/4046	59/18670	9.79682e-05	0.00128503	0.000918187	GNAS/FLNA/VCL/PRKCD/PTPN6/RAP2B/LYN/PDPN/MYH9/TLN1/CSRP1/MYL9/ILK/METAP1/GAS6/SH2B3/PDGFRA/C1QTNF1/SERPINE2/FERMT3/STXBP1/COMP/PLEK/ITGB3/MYL12A/PRKCQ	26
GO:0003203	BP	GO:0003203	endocardial cushion morphogenesis	18/4046	35/18670	0.000102644	0.00134361	0.000960046	TBX2/MDM4/SOX9/SNAI2/TGFBR2/TGFBR1/ACVR1/DCHS1/ACVRL1/HEYL/TWIST1/TGFB2/SNAI1/ENG/RBPJ/BMPR1A/NOS3/MSX1	18
GO:0010640	BP	GO:0010640	regulation of platelet-derived growth factor receptor signaling pathway	14/4046	24/18670	0.000103406	0.00134807	0.000963231	SRC/SLC9A3R1/PTPN12/F3/LOX/LRP1/HIP1R/PTPRJ/SNCA/PTGIR/CBL/HIP1/LRIG2/APOD	14
GO:0062009	BP	GO:0062009	secondary palate development	14/4046	24/18670	0.000103406	0.00134807	0.000963231	TGFBR3/WNT7A/TGFBR2/FZD1/LRRC32/TGFB3/FZD2/LEF1/TGFB2/MMP25/WNT11/DLG1/CHD7/TSHZ1	14
GO:0002532	BP	GO:0002532	production of molecular mediator involved in inflammatory response	30/4046	72/18670	0.000104558	0.00136031	0.000971978	SERPINE1/IL4R/ALOX5/LYN/APPL2/SIRPA/ADCY7/IL17RA/FCER1G/GBP5/NOD2/IL1R2/VAMP7/PER1/SLAMF8/CLEC7A/BTK/RPS19/VAMP8/APPL1/PYCARD/SNX4/ABCD1/GPSM3/TLR4/CD96/IDO1/CD6/NLRC3/APOD	30
GO:0009612	BP	GO:0009612	response to mechanical stimulus	69/4046	210/18670	0.000108208	0.00140322	0.00100264	COL1A1/ATP1A1/MMP14/STAT1/THBS1/BTG2/TNFRSF1A/SRC/PPARG/POSTN/TGFB1/BAG3/CCNB1/GCLC/TNC/ITGA2/CACNB3/EGFR/FOSL1/SOX9/CHI3L1/MAP3K1/CASP1/FAS/TNFRSF10A/ANKRD23/COL3A1/DCN/AQP1/TGFBR2/CXCR4/BACE1/PKD2/FYN/MAP1B/SHANK3/SERPINE2/CXCL12/HABP4/MMP7/PTN/SLC8A1/ETV1/COL11A1/PDE2A/DMD/BMP6/TLR7/WNT11/JUNB/CNN2/CYBA/SUN1/ENG/PTPN11/GJA1/IRF1/BAD/BAK1/PTK2B/CD40/MAP3K2/CASP8AP2/CXCL10/TLR4/MAPK8/TMEM150C/AB…	69
GO:0071604	BP	GO:0071604	transforming growth factor beta production	19/4046	38/18670	0.000108294	0.00140322	0.00100264	THBS1/FURIN/HIF1A/ITGB8/TYROBP/CD46/LUM/ITGAV/CD2AP/LTBP3/LTBP1/CD34/LRRC32/CD200/GATA6/TGFB2/WNT11/LGALS9/ATF2	19
GO:0010171	BP	GO:0010171	body morphogenesis	23/4046	50/18670	0.00010988	0.00141802	0.00101321	COL1A1/GNAS/SGPL1/TGFB1/PHLDB2/RRAS/FLVCR1/GPC3/MMP2/PHLDB1/CRISPLD2/PDGFRA/TGFB3/CLDN5/LEF1/CRISPLD1/PTPN11/EP300/NIPBL/PLEKHA1/LRP6/ZNF281/MSX1	23
GO:0060976	BP	GO:0060976	coronary vasculature development	23/4046	50/18670	0.00010988	0.00141802	0.00101321	TGFBR3/SUFU/ARID2/PRDM1/SMAD6/GPC3/DNM2/VEGFA/PTK7/LTBP1/PLXND1/PDGFRB/VEGFB/MYH10/NRP1/TGFBR1/SPRED1/APLNR/PRICKLE1/GATA6/SGCD/PCSK5/ADAMTS6	23
GO:0044091	BP	GO:0044091	membrane biogenesis	20/4046	41/18670	0.000111513	0.00143333	0.00102415	ANXA2/S100A10/FLOT2/CAV1/CAV2/EPHB2/STX2/PEX11A/MAGI2/PSAP/NLGN2/RFTN1/CLIP3/CDH2/SPTBN1/FLOT1/SERINC1/PACSIN2/PEX16/UGCG	20
GO:0061028	BP	GO:0061028	establishment of endothelial barrier	20/4046	41/18670	0.000111513	0.00143333	0.00102415	TNFRSF1A/MSN/MYADM/ICAM1/WNT7A/CTNNB1/VEGFA/RDX/RAPGEF1/S1PR3/S1PR2/CLDN5/PDE2A/PPP1R16B/FASN/ENG/TJP1/ROCK1/ROCK2/CDH5	20
GO:0051668	BP	GO:0051668	localization within membrane	52/4046	148/18670	0.000112309	0.00143891	0.00102814	FLNA/GSN/CLSTN1/CLIP1/TGFB1/SSH1/SEC23A/EFNB2/ITGB2/PICK1/SEC24A/TYROBP/MAPK10/KIF5C/SEC31B/MAGI2/COLQ/RAB11A/DNM2/THY1/APOE/NPTN/SEC24D/RFTN1/SHANK3/GPC4/PTPRC/ETV5/DNM1/PTN/ITGA4/DOCK2/GPC6/GRASP/ITGB3/REEP2/CDH2/DNM3/GLRB/ADAM10/SEC23B/DLG1/SSNA1/USP46/HIP1/RILPL2/GPHN/ITGB7/ITGAL/OPHN1/CD2/CPLX1	52
GO:0003197	BP	GO:0003197	endocardial cushion development	21/4046	44/18670	0.000112622	0.00143891	0.00102814	JAG1/TBX2/CRELD1/MDM4/SOX9/SNAI2/TGFBR2/TGFBR1/ACVR1/DCHS1/ACVRL1/HEYL/FOXF1/TWIST1/TGFB2/SNAI1/ENG/RBPJ/BMPR1A/NOS3/MSX1	21
GO:0014002	BP	GO:0014002	astrocyte development	21/4046	44/18670	0.000112622	0.00143891	0.00102814	C1QA/LDLR/EGFR/S100A8/CDK6/C5AR1/TREM2/AGER/APP/VIM/LRP1/LAMB2/SMO/ROR2/TSPAN2/IL6/NF1/KRAS/TLR4/ADORA2A/MAPT	21
GO:0002313	BP	GO:0002313	mature B cell differentiation involved in immune response	12/4046	19/18670	0.000113247	0.00144401	0.00103179	LGALS1/NOTCH2/ITFG2/ADA/DOCK11/GPR183/MFNG/DOCK10/ITM2A/FCGR2B/PTK2B/LFNG	12
GO:0030838	BP	GO:0030838	positive regulation of actin filament polymerization	38/4046	99/18670	0.000114059	0.00145147	0.00103712	GSN/CORO1B/CDC42EP1/ARPC5L/BAIAP2/ICAM1/PICK1/NCK1/SPIRE2/ACTR3B/FER/HIP1R/FCHSD1/CDC42EP3/BIN1/RHOBTB1/LMOD1/HCK/NCKAP1L/WAS/IQGAP2/CCL11/CCL21/PFN1/ARPC1B/NCKAP1/VASP/DLG1/GMFB/PYCARD/CORO1A/PTK2B/AP1AR/JMY/CDC42EP5/GMFG/WASF1/BAG4	38
GO:0071772	BP	GO:0071772	response to BMP	58/4046	170/18670	0.000118858	0.00150407	0.0010747	GATA3/SORL1/FBN1/SFRP2/TGFBR3/FSTL3/HTRA3/GREM1/SOX9/PELO/ACVR2A/RUNX2/FAM83G/SMAD6/ZNF423/SMPD3/GPC3/ADAMTS12/FOXD1/ETV2/FSTL1/ID1/NBL1/ILK/ABL1/HTRA1/SULF1/ACVR1/FZD1/SMAD7/ACVRL1/SFRP4/HEYL/COMP/ROR2/LEF1/BMP8A/RBPMS2/GATA6/SFRP1/BMP6/RGMA/CHRD/ENG/TWSG1/TRIM33/SMAD5/SKIL/HIPK2/RBPJ/CTDSPL2/SMAD1/BMPR1A/ACVR2B/FBXL15/BMP8B/CDH5/MSX1	58
GO:0071773	BP	GO:0071773	cellular response to BMP stimulus	58/4046	170/18670	0.000118858	0.00150407	0.0010747	GATA3/SORL1/FBN1/SFRP2/TGFBR3/FSTL3/HTRA3/GREM1/SOX9/PELO/ACVR2A/RUNX2/FAM83G/SMAD6/ZNF423/SMPD3/GPC3/ADAMTS12/FOXD1/ETV2/FSTL1/ID1/NBL1/ILK/ABL1/HTRA1/SULF1/ACVR1/FZD1/SMAD7/ACVRL1/SFRP4/HEYL/COMP/ROR2/LEF1/BMP8A/RBPMS2/GATA6/SFRP1/BMP6/RGMA/CHRD/ENG/TWSG1/TRIM33/SMAD5/SKIL/HIPK2/RBPJ/CTDSPL2/SMAD1/BMPR1A/ACVR2B/FBXL15/BMP8B/CDH5/MSX1	58
GO:0032602	BP	GO:0032602	chemokine production	35/4046	89/18670	0.000118897	0.00150407	0.0010747	S100A9/HIF1A/IL4R/POSTN/KLF4/SIGIRR/S100A8/SIRPA/SNAI2/EIF2AK2/CSF1R/ZFPM1/ADORA2B/HAVCR2/TREM2/AGER/APP/LRP1/HMOX1/AIF1/CLEC7A/TWIST1/LPL/IL6/TNFSF4/TLR7/CD74/LGALS9/PYCARD/ADAM17/IL18/TLR2/TLR4/APOD/C1QTNF3	35
GO:0032609	BP	GO:0032609	interferon-gamma production	42/4046	113/18670	0.000120464	0.00151231	0.00108059	GATA3/PRNP/CD14/SIRPA/AXL/ZFPM1/HAVCR2/SLC11A1/INHBA/IL20RB/PDCD1LG2/CD276/ABL1/IL1R1/GAS6/IL27RA/SASH3/CLEC7A/PDE4B/IRF8/TNFSF4/LILRB1/TLR7/PTPN22/SLAMF6/EBI3/ISG15/TCIRG1/LGALS9/BTN3A2/PYCARD/BTN3A1/IL18/TLR4/CD96/CD3E/CD2/SPN/ITK/LGALS9C/KLRK1/IL12RB1	42
GO:0070486	BP	GO:0070486	leukocyte aggregation	9/4046	12/18670	0.000120493	0.00151231	0.00108059	CD44/S100A9/MSN/RAC2/STK10/S100A8/HAS2/NR4A3/ZAP70	9
GO:0070493	BP	GO:0070493	thrombin-activated receptor signaling pathway	9/4046	12/18670	0.000120493	0.00151231	0.00108059	HPGD/MET/DGKQ/F2R/PLEK/IQGAP2/F2RL3/SNCA/F2RL2	9
GO:2001198	BP	GO:2001198	regulation of dendritic cell differentiation	9/4046	12/18670	0.000120493	0.00151231	0.00108059	CEBPB/AGER/LILRB2/TMEM176B/TMEM176A/ZBTB46/FCGR2B/LILRB1/LGALS9	9
GO:0006643	BP	GO:0006643	membrane lipid metabolic process	68/4046	207/18670	0.000121715	0.00152465	0.0010894	TNFRSF1A/SGPL1/SCCPDH/ORMDL3/ESYT2/HEXB/PRKCD/FUCA1/ST3GAL4/PGAP3/GBA2/ALDH5A1/DEGS1/B3GNT5/A4GALT/TEX2/DPM3/B3GALNT1/ST3GAL5/ITGB8/SPHK2/SGMS2/SGPP1/SPHK1/PLA2G6/FA2H/DEGS2/ST8SIA4/PIGZ/B4GALT6/SMPD3/ELOVL4/ST3GAL6/B4GALNT1/PSAP/PPT1/SERINC3/PIGS/MGST2/PRKD3/ST6GALNAC6/SMPD1/ST3GAL2/CERK/PIGA/CREM/ST6GALNAC4/GAL3ST4/CYP1B1/GBGT1/ST6GALNAC5/CERKL/ST8SIA1/SERINC1/SPTLC2/DPM2/PIGQ/ARSA/PLA2G15/PIGN…	68
GO:0040013	BP	GO:0040013	negative regulation of locomotion	117/4046	396/18670	0.000127619	0.00159549	0.00114002	THBS1/GATA3/VCL/CORO1B/SERPINE1/JAG1/PPARG/CLIC4/CORO1C/NISCH/TGFB1/IFITM1/DNAJA4/SLC9A3R1/RAP2B/DUSP3/SEMA5A/PTPRM/LIMCH1/KRT16/TP53INP1/PHLDB2/RRAS/SFRP2/KLF4/ARID2/GREM1/SEMA6A/PLCB1/ADA/CCDC125/PBLD/CD300A/SEMA4G/PTPRR/MAGI2/COL3A1/TIMP1/LRP1/NBL1/TPM1/IGFBP5/DUSP1/DCN/THY1/ILK/APOE/DPYSL3/ZMYND8/SERPINF1/SULF1/NRP1/OSBPL8/EMILIN1/HMOX1/SPRED1/STC1/SMAD7/ADARB1/PODN/VASH1/DLC1/CYGB/ACVRL1/PTP…	117
GO:2000146	BP	GO:2000146	negative regulation of cell motility	105/4046	349/18670	0.000129688	0.00161263	0.00115227	THBS1/GATA3/VCL/CORO1B/SERPINE1/JAG1/PPARG/CLIC4/CORO1C/NISCH/TGFB1/IFITM1/DNAJA4/SLC9A3R1/RAP2B/DUSP3/PTPRM/LIMCH1/KRT16/TP53INP1/PHLDB2/RRAS/SFRP2/KLF4/ARID2/GREM1/PLCB1/ADA/CCDC125/PBLD/CD300A/PTPRR/MAGI2/COL3A1/TIMP1/LRP1/NBL1/TPM1/IGFBP5/DUSP1/DCN/THY1/ILK/APOE/DPYSL3/ZMYND8/SERPINF1/SULF1/OSBPL8/EMILIN1/HMOX1/SPRED1/STC1/SMAD7/ADARB1/PODN/VASH1/DLC1/CYGB/ACVRL1/PTPRJ/TIE1/CXCL12/CCL2/MEF2C/…	105
GO:0048844	BP	GO:0048844	artery morphogenesis	31/4046	76/18670	0.000129746	0.00161263	0.00115227	JAG1/HPGD/TBX2/LDLR/EFNB2/ARID2/PRDM1/PRRX1/COL3A1/LRP1/VEGFA/APOE/PDGFRB/NRP1/MYLK/TGFBR1/PKD2/SMAD7/ACVRL1/AKT3/COMP/GJA5/FOXF1/ADAMTS9/TGFB2/WNT11/ENG/NF1/CHD7/RBPJ/BMPR1A	31
GO:0060411	BP	GO:0060411	cardiac septum morphogenesis	31/4046	76/18670	0.000129746	0.00161263	0.00115227	TBX3/JAG1/NOTCH2/TBX2/TGFBR3/ID2/NRP2/SAV1/ZFPM1/SMAD6/TGFBR2/PARVA/NRP1/TGFBR1/ACVR1/FZD1/SMAD7/SMO/HEYL/FZD2/GJA5/GATA6/RARB/TGFB2/ZFPM2/WNT11/ENG/CHD7/RBPJ/BMPR1A/NOS3	31
GO:0018209	BP	GO:0018209	peptidyl-serine modification	98/4046	322/18670	0.000134138	0.00166399	0.00118896	CD44/DDIT4/SRC/ATP2B4/PRKCD/TGFB1/CAB39/CAV1/CCNB1/RPS6KA4/PLK1/GPD1L/PLK2/SFRP2/AURKA/DYRK1B/EGFR/NLK/NCK1/NEK6/LATS2/BDKRB2/SBK1/MAP3K12/CLSPN/INPP5J/DCLK2/SGK2/APP/BGN/VEGFA/MKNK2/GALNT2/DCN/ILK/TGFBR2/CLK1/GAS6/TGFBR1/STK38L/HCLS1/DGKQ/SMAD7/PDGFB/AKT3/RAMP3/MAPK12/EGFLAM/PLCL2/DMD/DYRK3/IL11/IL6/OSM/LRRK2/ANGPT1/PLCL1/SNCA/NTRK2/DCLK1/PRKDC/WNK1/SMG1/NAA10/PKN2/RPS6KA3/PRKCI/HIPK1/AKAP9/ROCK…	98
GO:0002706	BP	GO:0002706	regulation of lymphocyte mediated immunity	52/4046	149/18670	0.000136616	0.00169145	0.00120859	GATA3/TGFB1/PTPN6/PVR/EXOSC3/SERPINB9/FCER1G/RSAD2/HAVCR2/CLCF1/ULBP2/AGER/IL20RB/FOXJ1/SERPINB4/NLRP3/IL7R/C3/IL1R1/TNFRSF1B/SMAD7/PTPRC/IL27RA/SASH3/WAS/FCGR2B/IL6/TNFSF4/BTK/LILRB1/SLAMF6/CD28/CD1D/B2M/TFRC/LGALS9/MSH2/TRAF2/CRK/RIF1/TNFSF13/CD40/PARP3/PAXIP1/IL18/CD96/ATAD5/VAV1/LAG3/ULBP3/KLRK1/IL12RB1	52
GO:0002294	BP	GO:0002294	CD4-positive, alpha-beta T cell differentiation involved in immune response	26/4046	60/18670	0.000137511	0.00169924	0.00121415	ANXA1/GATA3/IL4R/ATP7A/RC3H2/ZFPM1/CD86/NLRP3/ZBTB7B/SMAD7/LEF1/GPR183/HLX/LOXL3/IL6/TNFSF4/SLAMF6/CCL19/LGALS9/RELB/BATF/IL18/JAK3/SPN/IRF4/IL12RB1	26
GO:0018105	BP	GO:0018105	peptidyl-serine phosphorylation	92/4046	299/18670	0.000138222	0.00170474	0.00121808	CD44/DDIT4/SRC/ATP2B4/PRKCD/TGFB1/CAB39/CAV1/CCNB1/RPS6KA4/PLK1/GPD1L/PLK2/SFRP2/AURKA/DYRK1B/EGFR/NLK/NCK1/NEK6/LATS2/BDKRB2/SBK1/MAP3K12/CLSPN/INPP5J/DCLK2/SGK2/APP/VEGFA/MKNK2/ILK/TGFBR2/CLK1/GAS6/TGFBR1/STK38L/HCLS1/DGKQ/SMAD7/PDGFB/AKT3/RAMP3/MAPK12/PLCL2/DMD/DYRK3/IL11/IL6/OSM/LRRK2/ANGPT1/PLCL1/SNCA/NTRK2/DCLK1/PRKDC/WNK1/SMG1/PKN2/RPS6KA3/PRKCI/HIPK1/AKAP9/ROCK1/BAK1/TAF1/MORC3/PDPK1/DOCK…	92
GO:0032680	BP	GO:0032680	regulation of tumor necrosis factor production	55/4046	160/18670	0.000140653	0.00173138	0.00123712	THBS1/PTPN6/FRMD8/CD14/SPON2/SIRPA/AXL/TYROBP/IFIH1/CYBB/FCER1G/HAVCR2/TREM2/AGER/CCL3/NOD2/CLEC4A/APP/GPNMB/GAS6/ACP5/CD34/AKAP12/PTPRJ/PTPRC/IL27RA/SYT11/SASH3/CLEC7A/TWIST1/LPL/TLR1/LY96/LRRK2/LILRB1/ANGPT1/IGF1/PTPN22/CD33/CCL19/TSPO/CYBA/PTPN11/LGALS9/ARFGEF2/DICER1/PYCARD/TREX1/TLR2/TLR4/CD2/CARD9/SPN/NLRC3/NFATC4	55
GO:0001768	BP	GO:0001768	establishment of T cell polarity	8/4046	10/18670	0.000142127	0.00173949	0.00124291	GSN/FLOT2/MYH9/DOCK2/CCL21/CYP26B1/CCL19/DOCK8	8
GO:0097048	BP	GO:0097048	dendritic cell apoptotic process	8/4046	10/18670	0.000142127	0.00173949	0.00124291	LYN/AXL/GAS6/CXCL12/CCL21/LILRB1/CCL19/LGALS9	8
GO:2000668	BP	GO:2000668	regulation of dendritic cell apoptotic process	8/4046	10/18670	0.000142127	0.00173949	0.00124291	LYN/AXL/GAS6/CXCL12/CCL21/LILRB1/CCL19/LGALS9	8
GO:0060760	BP	GO:0060760	positive regulation of response to cytokine stimulus	25/4046	57/18670	0.000145448	0.00177675	0.00126953	HIF1A/AXL/CASP1/IFIH1/CSF1/TREM2/CD300LF/IL1R1/GAS6/CXCR4/CD74/PARP14/IRF3/MED1/CASP4/ADAM17/TRAF2/IRF7/TRIM44/NLRC5/IKBKE/TLR2/TLR4/ZBP1/LRRC70	25
GO:0052548	BP	GO:0052548	regulation of endopeptidase activity	124/4046	425/18670	0.000147016	0.00179021	0.00127915	PERP/SFN/PEBP1/GSN/COL6A3/CD44/CAST/S100A9/THBS1/ANXA8/SRC/ANP32B/TIMP2/FURIN/SERPINE1/IFI6/PPARG/SORL1/TNFSF10/DAPK1/MYC/USP14/SERPINB1/LYN/PLAUR/SPINK1/SFRP2/CFLAR/KLF4/S100A8/TNFAIP8/CYFIP2/F3/CASP9/CARD8/MMP9/CASP1/CD109/SERPINB9/SERPINB8/FAS/AIM2/SOX7/SERPINB3/TNFRSF10A/AGER/SERPINA3/TFPI2/PI3/SERPINB4/NLRP3/SERPINB2/APP/SERPINH1/TIMP1/A2M/TIMP3/VEGFA/SERPING1/C3/HIP1R/FAM162A/AQP1/GAS6/SERP…	124
GO:0010952	BP	GO:0010952	positive regulation of peptidase activity	65/4046	197/18670	0.00014711	0.00179021	0.00127915	FN1/PERP/GSN/S100A9/ANP32B/PPARG/TNFSF10/DAPK1/CAV1/MYC/LYN/SFRP2/CFLAR/S100A8/CYFIP2/F3/CASP9/CARD8/CASP1/FAS/AIM2/SOX7/SERPINB3/TNFRSF10A/AGER/NLRP3/APP/ANTXR1/HIP1R/FAM162A/PCOLCE/RCN3/F2R/FYN/DLC1/MAPK12/CLEC7A/SNCA/PCOLCE2/CTSD/PSME1/NDUFA13/PSME2/PML/LGALS9/BAD/CASP4/BAK1/PYCARD/TRADD/TRAF2/ROCK2/APAF1/HIP1/CASP10/SIRT1/CASP8AP2/WDR35/REST/EFNA3/LCK/CARD9/MAPT/DAP/FBLN1	65
GO:0010517	BP	GO:0010517	regulation of phospholipase activity	29/4046	70/18670	0.000152866	0.00185673	0.00132668	ANXA1/ANXA8/GNA15/LPAR2/EGFR/EDNRA/C5AR1/P2RY6/ARHGAP6/ARF4/LRP1/PPT1/ABL1/PDGFRB/RGS2/FGFR1/PDGFRA/BICD1/FGF2/SNCA/NTRK2/PDPK1/CCL5/PLCB2/S1PR4/APOC2/ITK/SELE/AGT	29
GO:0042094	BP	GO:0042094	interleukin-2 biosynthetic process	13/4046	22/18670	0.000153496	0.00186085	0.00132963	IL1RAP/CD86/CD4/PTPRC/CLEC7A/CD28/IL18/PAWR/CD3E/CARD9/LAG3/IRF4/PRKCQ	13
GO:0046849	BP	GO:0046849	bone remodeling	35/4046	90/18670	0.00015442	0.00186851	0.0013351	SRC/NOTCH2/TGFB1/SPP1/RAC2/CTHRC1/EGFR/GREM1/CSF1R/LRP5L/CTNNB1/TPP1/LTBP3/CTSK/ACP5/SNX10/TGFB3/TMEM119/S1PR1/PTN/MITF/SFRP1/IL6/ITGB3/NOX4/TFRC/TCIRG1/GJA1/NF1/ADAM8/PTK2B/LRP6/SYT7/RASSF2/PDK4	35
GO:0010464	BP	GO:0010464	regulation of mesenchymal cell proliferation	17/4046	33/18670	0.00015538	0.00186953	0.00133583	STAT1/MYC/SOX9/PRRX1/CTNNB1/VEGFA/TGFBR2/FGFR1/SMO/ZEB1/PTN/FOXF1/WNT2/CHRD/WNT11/BMPR1A/NFIB	17
GO:0046633	BP	GO:0046633	alpha-beta T cell proliferation	17/4046	33/18670	0.00015538	0.00186953	0.00133583	TNFRSF14/ZBTB7B/TGFBR2/PTPRC/DOCK2/TNFSF4/CD28/EBI3/LGALS9/TWSG1/IRF1/IL18/CD3E/RASAL3/IL15/ZAP70/LGALS9C	17
GO:1901890	BP	GO:1901890	positive regulation of cell junction assembly	17/4046	33/18670	0.00015538	0.00186953	0.00133583	S100A10/IQGAP1/MAP4K4/CAV1/VEGFA/THY1/ABL1/COL16A1/NRP1/PTPRJ/TEK/SFRP1/FLOT1/ROCK1/LIMS1/EPB41L5/AGT	17
GO:0070372	BP	GO:0070372	regulation of ERK1 and ERK2 cascade	92/4046	300/18670	0.000157548	0.00189205	0.00135192	FN1/PSCA/CD44/SRC/TNIP1/NOTCH2/TGFB1/PTPN6/SLC9A3R1/DUSP3/ICAM1/GBP1/LYN/RRAS/CFLAR/FAM83D/KLF4/EGFR/SIRPA/EPHB2/SEMA6A/CHI3L1/CSF1R/C5AR1/HAVCR2/MAP3K12/CCL18/P2RY6/TREM2/CCR1/DNAJC27/AGER/PTPRR/CCL3/CCL4/NOD2/CCL13/CCL8/APP/TIMP3/LRP1/DUSP1/GPNMB/APOE/NPTN/ABL1/RAPGEF1/PDGFRB/GAS6/NRP1/EMILIN1/SPRED1/AKAP12/CD4/F2R/PDGFRA/PDGFB/GLIPR2/CCL2/PTPRC/PDGFC/RAMP3/MFHAS1/GPR183/TEK/CCL11/CCL21/TNFAIP8…	92
GO:0001954	BP	GO:0001954	positive regulation of cell-matrix adhesion	23/4046	51/18670	0.000159368	0.00191032	0.00136498	S100A10/IQGAP1/MAP4K4/CDK6/CSF1/VEGFA/THY1/ILK/ABL1/COL16A1/NRP1/PTPRJ/TEK/SFRP1/CCL21/CIB1/ROCK1/NINJ1/PTK2B/LIMS1/EPB41L5/CD3E/SKAP1	23
GO:0002693	BP	GO:0002693	positive regulation of cellular extravasation	11/4046	17/18670	0.000162097	0.00193941	0.00138576	ICAM1/AGER/XG/CD99/THY1/IL1R1/CD99L2/ITGA4/ADAM8/PLVAP/PDGFD	11
GO:0043406	BP	GO:0043406	positive regulation of MAP kinase activity	81/4046	258/18670	0.000163555	0.00194973	0.00139313	IQGAP1/THBS1/SRC/IRAK1/ADAM9/TGFB1/MAPK8IP3/INSR/MAP3K6/DUSP7/EGFR/EIF2AK2/MAP3K1/PLCE1/MAPK10/ADORA2B/C5AR1/MAP3K12/AGER/FPR1/NOD2/SAMD5/SAA1/ERN2/PEA15/MAGED1/VEGFA/ILK/RAPGEF1/PDGFRB/TGFBR1/GADD45B/MAP3K3/CXCR4/CSPG4/F2R/FGFR1/PDGFB/ITGA1/TGFB3/KITLG/S1PR2/ZEB2/PTPRC/PDGFC/MAPK11/PDE5A/ROR2/PIK3R5/FZD8/ADRA2A/FGF2/LRRK2/IGF1/NOX4/ADORA1/FGF1/CCL19/CD74/PTPN11/SPAG9/KIDINS220/MAP2K3/ADAM8/KRAS/…	81
GO:0042476	BP	GO:0042476	odontogenesis	47/4046	132/18670	0.000163576	0.00194973	0.00139313	COL1A1/COL1A2/PERP/SRC/SERPINE1/TGFB1/STIM1/TNC/ADM/TFAP2A/BCOR/MYO5A/FAM20C/RUNX2/CSF1/OSR2/INHBA/FAM20A/SMPD3/SCN5A/CTNNB1/LAMB1/HTRA1/PAM/AQP1/CD34/PDGFRA/SMO/NFIC/SNX10/TGFB3/ASPN/LEF1/CSF3R/ADAMTS5/TWIST1/TGFB2/GNAO1/GLI2/TCIRG1/ROGDI/LRP6/BMPR1A/ACVR2B/ATF2/CEMP1/MSX1	47
GO:0071634	BP	GO:0071634	regulation of transforming growth factor beta production	18/4046	36/18670	0.000163873	0.00194973	0.00139313	THBS1/FURIN/HIF1A/ITGB8/TYROBP/CD46/LUM/ITGAV/CD2AP/LTBP1/CD34/LRRC32/CD200/GATA6/TGFB2/WNT11/LGALS9/ATF2	18
GO:0006509	BP	GO:0006509	membrane protein ectodomain proteolysis	20/4046	42/18670	0.000169755	0.00201596	0.00144045	TIMP2/FURIN/ADAM9/PACSIN3/SPPL2B/ADAM19/MYH9/TIMP1/TIMP3/APOE/TNFRSF1B/BACE1/ADRA2A/ADAM10/ERAP1/ADAM8/ROCK1/ADAM17/LRIG2/PRKCQ	20
GO:0048880	BP	GO:0048880	sensory system development	110/4046	371/18670	0.000171908	0.00203774	0.00145602	GATA3/COL5A1/HIF1A/COL5A2/JAG1/ATP2B4/TGFB1/TBX2/C1QA/PTPRM/RAB11FIP4/FBN1/TFAP2A/KLF4/SLC44A4/EGFR/ZNF513/EPHB2/IFT140/SOX9/EFEMP1/PRDM1/CEP290/TSPAN12/NHS/BBS4/AHI1/FJX1/HSF4/OSR2/SALL2/ITGAM/LRP5L/INHBA/ALDH1A2/LAMA1/WNT7A/FREM2/VIM/CTNNB1/COL4A1/VEGFA/C3/LAMB2/THY1/TGFBR2/PDGFRB/MYH10/SERPINF1/MFAP2/SH3PXD2B/NRP1/TGFBR1/NES/MAF/PDGFRA/MFRP/ACVRL1/ZEB2/ZEB1/COL8A2/PTN/CC2D2A/CRYAB/COL8A1/CYP1B…	110
GO:0045669	BP	GO:0045669	positive regulation of osteoblast differentiation	27/4046	64/18670	0.000177824	0.00210397	0.00150335	GNAS/JAG1/CEBPB/IFITM1/PDLIM7/SFRP2/CTHRC1/ACVR2A/FAM20C/RUNX2/GDPD2/CTNNB1/ILK/ACVR1/ZHX3/TMEM119/MEF2C/BMP6/IL6/IGF1/DDR2/SMAD5/SMAD1/BMPR1A/ACVR2B/IL6ST/PRKD1	27
GO:0048661	BP	GO:0048661	positive regulation of smooth muscle cell proliferation	38/4046	101/18670	0.000185608	0.00219203	0.00156626	STAT1/THBS1/IRAK1/TGM2/NAMPT/HPGD/ITGA2/ID2/EGFR/HBEGF/MMP9/P2RY6/SMPD3/EREG/MMP2/IGFBP5/TGFBR2/PDGFRB/HMOX1/PDGFB/S1PR1/AIF1/CALCRL/NR4A3/RBPMS2/IL6/FGF2/IGF1/CYBA/HMGCR/CCL5/BMPR1A/IL18/SKP2/ERN1/ADAMTS1/PDGFD/AGT	38
GO:1903844	BP	GO:1903844	regulation of cellular response to transforming growth factor beta stimulus	44/4046	122/18670	0.000187073	0.00220526	0.00157572	HSPA5/THBS1/BCL9L/TGFB1/CAV1/PMEPA1/MTMR4/CAV2/FBN1/CFLAR/TGFBR3/HTRA3/BAMBI/CD109/LOX/CHST11/SMAD6/PBLD/ONECUT2/DNM2/GLG1/HTRA1/LTBP1/TGFBR2/TGFBR1/EMILIN1/DAB2/DKK3/TGFB1I1/SMAD7/VASN/TGFB3/ZEB1/ASPN/ENG/EP300/TRIM33/ADAM17/PDPK1/SKIL/HIPK2/RNF111/SIRT1/ADAMTSL2	44
GO:0014910	BP	GO:0014910	regulation of smooth muscle cell migration	33/4046	84/18670	0.00018795	0.00220625	0.00157643	IQGAP1/SRC/CORO1B/SERPINE1/PLAU/POSTN/SORL1/SSH1/ITGA2/ATP7A/P2RY6/HAS2/LRP1/TPM1/IGFBP5/ILK/PDGFRB/NRP1/PDGFB/MEF2C/AIF1/DOCK4/NR4A3/IGF1/NOX4/DOCK7/CRK/CCL5/BMPR1A/ADAMTS1/PDGFD/AGT/SEMA6D	33
GO:0051492	BP	GO:0051492	regulation of stress fiber assembly	33/4046	84/18670	0.00018795	0.00220625	0.00157643	S100A10/RHOC/MET/LIMCH1/PHLDB2/BBS4/PPP1R9A/ARHGAP6/TPM1/ABL1/SORBS3/SH3PXD2B/NRP1/TGFBR1/FHOD1/DLC1/TGFB3/ARHGEF10/S1PR1/WAS/ARHGAP28/SFRP1/NOX4/GPR65/WNT11/PFN1/ARAP1/TESK1/ROCK1/ROCK2/ALMS1/BAG4/ARHGEF15	33
GO:0051894	BP	GO:0051894	positive regulation of focal adhesion assembly	14/4046	25/18670	0.000188191	0.00220625	0.00157643	S100A10/IQGAP1/MAP4K4/VEGFA/THY1/ABL1/COL16A1/NRP1/PTPRJ/TEK/SFRP1/ROCK1/LIMS1/EPB41L5	14
GO:0002287	BP	GO:0002287	alpha-beta T cell activation involved in immune response	26/4046	61/18670	0.000190655	0.00221887	0.00158544	ANXA1/GATA3/IL4R/ATP7A/RC3H2/ZFPM1/CD86/NLRP3/ZBTB7B/SMAD7/LEF1/GPR183/HLX/LOXL3/IL6/TNFSF4/SLAMF6/CCL19/LGALS9/RELB/BATF/IL18/JAK3/SPN/IRF4/IL12RB1	26
GO:0002293	BP	GO:0002293	alpha-beta T cell differentiation involved in immune response	26/4046	61/18670	0.000190655	0.00221887	0.00158544	ANXA1/GATA3/IL4R/ATP7A/RC3H2/ZFPM1/CD86/NLRP3/ZBTB7B/SMAD7/LEF1/GPR183/HLX/LOXL3/IL6/TNFSF4/SLAMF6/CCL19/LGALS9/RELB/BATF/IL18/JAK3/SPN/IRF4/IL12RB1	26
GO:0032233	BP	GO:0032233	positive regulation of actin filament bundle assembly	26/4046	61/18670	0.000190655	0.00221887	0.00158544	FLNA/S100A10/RHOC/LIMCH1/ID1/TPM1/ABL1/SORBS3/SYNPO/SH3PXD2B/NRP1/TGFBR1/FHOD1/SYNPO2/TGFB3/ARHGEF10/PLEK/SFRP1/NOX4/GPR65/WNT11/PFN1/TESK1/ROCK2/BAG4/ARHGEF15	26
GO:2000514	BP	GO:2000514	regulation of CD4-positive, alpha-beta T cell activation	26/4046	61/18670	0.000190655	0.00221887	0.00158544	ANXA1/GATA3/IL4R/RC3H2/CD86/AGER/NLRP3/ZBTB7B/TGFBR2/SMAD7/NCKAP1L/SASH3/RUNX3/HLX/LOXL3/TNFSF4/CCL19/LGALS9/TWSG1/IL18/JAK3/SOCS1/LGALS9C/IRF4/PRKCQ/IL12RB1	26
GO:0014909	BP	GO:0014909	smooth muscle cell migration	35/4046	91/18670	0.000199186	0.00231396	0.00165339	IQGAP1/SRC/CORO1B/SERPINE1/PLAU/POSTN/SORL1/SSH1/ITGA2/ATP7A/P2RY6/HAS2/LRP1/TPM1/IGFBP5/ILK/PDGFRB/PARVA/NRP1/PDGFB/MEF2C/AIF1/DOCK4/NR4A3/ITGB3/IGF1/NOX4/DOCK7/CRK/CCL5/BMPR1A/ADAMTS1/PDGFD/AGT/SEMA6D	35
GO:1903169	BP	GO:1903169	regulation of calcium ion transmembrane transport	52/4046	151/18670	0.000200053	0.00231981	0.00165757	AHNAK/DIAPH1/PRNP/TGFB1/PTPN6/STIM1/CACNB3/LYN/MYO5A/PLA2G6/CACNB1/P2RY6/TMEM38B/RRAD/CASQ1/S100A1/CACNB2/THY1/ABL1/F2R/PKD2/FYN/BIN1/DYSF/APLNR/RAMP3/GEM/SLC8A1/CLIC2/PDE4B/JPH2/CACNA1C/DMD/TRPC1/F2RL3/ADRA2A/ANK2/PLN/SNCA/AKAP6/FGF14/CYBA/GSTO1/PDPK1/CORO1A/PTK2B/CHD7/CXCL9/CXCL10/LIME1/STAC3/CXCL11	52
GO:0002705	BP	GO:0002705	positive regulation of leukocyte mediated immunity	47/4046	133/18670	0.000200458	0.00232031	0.00165793	GATA3/IL4R/TGFB1/DDX21/PVR/ITGB2/GATA2/EXOSC3/SPHK2/FCER1G/RSAD2/ADORA2B/CLCF1/ULBP2/ITGAM/NOD2/NLRP3/C3/IL1R1/VAMP7/PTPRC/STXBP1/SASH3/IL6/TNFSF4/BTK/SLAMF6/CD28/CD1D/B2M/TFRC/VAMP8/MSH2/SNX4/TRAF2/RIF1/TNFSF13/CD40/PAXIP1/IL18/FGR/ATAD5/VAV1/LAG3/ULBP3/KLRK1/IL12RB1	47
GO:0003018	BP	GO:0003018	vascular process in circulatory system	58/4046	173/18670	0.000202486	0.00233955	0.00167167	SRC/TGFB1/CAV1/GCLC/ICAM1/PTPRM/ADCY6/ADM/DDAH1/EGFR/HRH1/BDKRB2/PLA2G6/EDNRA/ADORA2B/FGFBP3/HTR7/ACTA2/VEGFA/ECE1/SOD2/APOE/HMOX1/RGS2/AKAP12/F2R/ITGA1/PTPRJ/COMP/SLC8A1/GJA5/DOCK4/KCNMB4/PDE2A/NPR1/TEK/KCNMA1/KCNMB1/BMP6/ADRA2A/ANGPT1/TBXA2R/ADORA1/GPX1/GJA1/YES1/ATP2B1/HMGCR/ROCK1/PIK3C2A/ROCK2/WDR35/ADORA2A/CDH5/RAMP2/NOS3/EDNRB/AGT	58
GO:0042093	BP	GO:0042093	T-helper cell differentiation	25/4046	58/18670	0.000203437	0.00234631	0.0016765	ANXA1/GATA3/IL4R/ATP7A/RC3H2/ZFPM1/CD86/NLRP3/ZBTB7B/SMAD7/LEF1/GPR183/HLX/LOXL3/IL6/TNFSF4/SLAMF6/CCL19/RELB/BATF/IL18/JAK3/SPN/IRF4/IL12RB1	25
GO:0045667	BP	GO:0045667	regulation of osteoblast differentiation	45/4046	126/18670	0.000205848	0.00236984	0.00169332	GNAS/JAG1/CEBPB/IFITM1/PDLIM7/LIMD1/SFRP2/CTHRC1/ID2/SUFU/GREM1/SNAI2/CDK6/ACVR2A/FAM20C/RUNX2/AREG/SMAD6/GDPD2/CTNNB1/ID1/IGFBP5/ILK/ESRRA/ACVR1/ZHX3/TMEM119/MEF2C/TWIST1/SFRP1/BMP6/IL6/IGF1/CHRD/DDR2/TCIRG1/TWSG1/SMAD5/SMAD1/BMPR1A/ACVR2B/IL6ST/REST/RASSF2/PRKD1	45
GO:0048708	BP	GO:0048708	astrocyte differentiation	32/4046	81/18670	0.000206937	0.0023781	0.00169921	C1QA/LDLR/ID2/EGFR/S100A8/SOX9/CDK6/ID4/C5AR1/CLCF1/TREM2/AGER/APP/VIM/LRP1/LAMB2/ABL1/BIN1/SMO/SERPINE2/ROR2/TSPAN2/IL6/S100B/PTPN11/NF1/KRAS/TLR4/IL6ST/ADORA2A/MAPT/TAL1	32
GO:0001773	BP	GO:0001773	myeloid dendritic cell activation	15/4046	28/18670	0.000215641	0.00246486	0.00176121	DHRS2/TGFB1/SPI1/HAVCR2/TGFBR2/DOCK2/PYCARD/RELB/RBPJ/BATF/UBD/FLT3LG/BATF2/CD2/IRF4	15
GO:0002691	BP	GO:0002691	regulation of cellular extravasation	15/4046	28/18670	0.000215641	0.00246486	0.00176121	ICAM1/PLCB1/AGER/XG/CD99/THY1/IL1R1/CD99L2/CXCL12/IL27RA/ITGA4/CCL21/ADAM8/PLVAP/PDGFD	15
GO:0050858	BP	GO:0050858	negative regulation of antigen receptor-mediated signaling pathway	15/4046	28/18670	0.000215641	0.00246486	0.00176121	PRNP/PTPN6/DUSP3/GBP1/LILRB4/CD300A/THY1/PTPRJ/PLCL2/FCGR2B/PTPN22/PHPT1/PAWR/LPXN/PVRIG	15
GO:0033008	BP	GO:0033008	positive regulation of mast cell activation involved in immune response	10/4046	15/18670	0.000228746	0.00259611	0.00185499	IL4R/GATA2/SPHK2/FCER1G/ADORA2B/VAMP7/STXBP1/VAMP8/SNX4/FGR	10
GO:0042921	BP	GO:0042921	glucocorticoid receptor signaling pathway	10/4046	15/18670	0.000228746	0.00259611	0.00185499	YWHAH/NR3C1/NEDD4/ARNTL/PER1/ARID1A/NCOA6/CRY1/CLOCK/LMO3	10
GO:0043306	BP	GO:0043306	positive regulation of mast cell degranulation	10/4046	15/18670	0.000228746	0.00259611	0.00185499	IL4R/GATA2/SPHK2/FCER1G/ADORA2B/VAMP7/STXBP1/VAMP8/SNX4/FGR	10
GO:0050651	BP	GO:0050651	dermatan sulfate proteoglycan biosynthetic process	10/4046	15/18670	0.000228746	0.00259611	0.00185499	DSE/UST/BGN/DCN/VCAN/CSPG4/CSGALNACT2/CHST12/CSGALNACT1/DSEL	10
GO:0002367	BP	GO:0002367	cytokine production involved in immune response	38/4046	102/18670	0.000234705	0.00264949	0.00189313	GATA3/TGFB1/DDX21/TNFRSF14/SPON2/SPHK2/FCER1G/RSAD2/SLC11A1/NOD2/NLRP3/IL1R1/GAS6/HMOX1/TNFRSF1B/SMAD7/TGFB3/GPRC5B/SASH3/NR4A3/TGFB2/TRIL/IL6/TNFSF4/BTK/LILRB1/ANGPT1/B2M/CD74/BST2/DLG1/TRAF2/SIRT1/IL18/JAK3/TLR2/TLR4/CD96	38
GO:0070252	BP	GO:0070252	actin-mediated cell contraction	42/4046	116/18670	0.000234776	0.00264949	0.00189313	FLNA/ATP1A1/TPM4/DSP/CAV1/NEDD4L/FRMD6/GPD1L/DSC2/PDPN/KCNQ1/TNNC1/CACNA1D/SCN5A/CACNB2/VIM/TPM1/TPM2/PARVA/STC1/DES/BIN1/GJC1/GJA5/PDE4B/KCNJ8/CACNA1C/DMD/KCNE4/SCN1B/SGCD/ANK2/PLN/ADORA1/MYL6/GJA1/DLG1/ROCK1/NUP155/EPB41L5/TNNI2/SCN4B	42
GO:0010543	BP	GO:0010543	regulation of platelet activation	16/4046	31/18670	0.000235519	0.00264949	0.00189313	PRKCD/THBD/LYN/PDPN/FCER1G/APOE/SH2B3/PDGFRA/PDGFB/C1QTNF1/SERPINE2/PLEK/TLR4/PRKCQ/NOS3/SELP	16
GO:0050650	BP	GO:0050650	chondroitin sulfate proteoglycan biosynthetic process	16/4046	31/18670	0.000235519	0.00264949	0.00189313	DSE/CHST15/CHST11/BGN/CHPF/DCN/VCAN/CHSY1/CSPG4/CSGALNACT2/CHST12/CHST3/XYLT1/CSGALNACT1/CHST7/CHSY3	16
GO:1903393	BP	GO:1903393	positive regulation of adherens junction organization	16/4046	31/18670	0.000235519	0.00264949	0.00189313	S100A10/IQGAP1/MAP4K4/DUSP3/VEGFA/THY1/ABL1/COL16A1/NRP1/MAPRE2/PTPRJ/TEK/SFRP1/ROCK1/LIMS1/EPB41L5	16
GO:0060047	BP	GO:0060047	heart contraction	86/4046	280/18670	0.000239089	0.00268139	0.00191593	FLNA/ATP1A1/ATP2A2/DSP/ATP1B3/ATP2B4/CAV1/NEDD4L/TBX2/STIM1/GPD1L/CACNB3/ADM/DSC2/ITPR2/HBEGF/KCNK6/KCNQ1/ADA/CACNB1/TRPV1/TMEM38B/TNNC1/RGS4/CACNA1D/CASQ1/SCN5A/S100A1/CACNB2/CACNA2D2/TPM1/VEGFB/CXCR4/RGS2/STC1/SMAD7/DES/BIN1/TMEM65/THRA/ITPR1/GJC1/FXYD6/PDE5A/CACNA1H/SLC8A1/GJA5/CELF2/CLIC2/PDE4B/KCNJ8/CACNA1C/NPR1/DMD/KCNE4/TGFB2/TRPC1/SEMA3A/ADORA3/SCN1B/BVES/SGCD/ABCC9/ANK2/PLN/HSPB7/POPDC2/…	86
GO:0150063	BP	GO:0150063	visual system development	108/4046	366/18670	0.000239193	0.00268139	0.00191593	GATA3/COL5A1/HIF1A/COL5A2/JAG1/ATP2B4/TGFB1/TBX2/C1QA/PTPRM/RAB11FIP4/FBN1/TFAP2A/KLF4/EGFR/ZNF513/EPHB2/IFT140/SOX9/EFEMP1/PRDM1/CEP290/TSPAN12/NHS/BBS4/AHI1/FJX1/HSF4/OSR2/SALL2/ITGAM/LRP5L/INHBA/ALDH1A2/LAMA1/WNT7A/FREM2/VIM/CTNNB1/COL4A1/VEGFA/C3/LAMB2/THY1/TGFBR2/PDGFRB/MYH10/SERPINF1/MFAP2/SH3PXD2B/NRP1/TGFBR1/NES/MAF/PDGFRA/MFRP/ACVRL1/ZEB2/ZEB1/COL8A2/PTN/CC2D2A/CRYAB/COL8A1/CYP1B1/WNT5B/…	108
GO:0031098	BP	GO:0031098	stress-activated protein kinase signaling cascade	95/4046	315/18670	0.000240502	0.00269135	0.00192304	TRAF4/IRAK1/MAP4K4/MINK1/ZMYND11/MECOM/MYC/DUSP3/MAPK8IP3/IGF1R/MAP3K6/LYN/STK10/SFRP2/EGFR/SIRPA/EIF2AK2/MAP3K1/SPHK1/PLCB1/MAPK10/FAS/ADORA2B/MAP3K12/SH3RF2/SERPINB3/AGER/NOD2/SAMD5/ERN2/KLHL31/UNC5CL/WNT7A/APP/VEGFA/DUSP1/RAPGEF1/GADD45B/PER1/MAP3K3/PHLPP1/RELL1/FZD7/ZEB2/MAPK11/MFHAS1/CRYAB/ROR2/DACT1/SH3RF3/FCGR2B/TGFB2/TNFRSF19/FZD8/SFRP1/SEMA3A/CD27/CCL21/NCF1/PTPN22/CCL19/SPAG9/LGALS9/MAP…	95
GO:0009247	BP	GO:0009247	glycolipid biosynthetic process	27/4046	65/18670	0.00024193	0.0027026	0.00193108	SCCPDH/ST3GAL4/PGAP3/B3GNT5/A4GALT/DPM3/ST3GAL5/FA2H/ST8SIA4/PIGZ/B4GALT6/ST3GAL6/B4GALNT1/PIGS/ST6GALNAC6/ST3GAL2/PIGA/GAL3ST4/GBGT1/ST6GALNAC5/ST8SIA1/DPM2/PIGQ/PIGN/PGAP1/B3GALT4/UGCG	27
GO:0050769	BP	GO:0050769	positive regulation of neurogenesis	135/4046	474/18670	0.000246335	0.00274703	0.00196282	FN1/FLNA/HSPA5/IQGAP1/S100A9/TIMP2/TRAK1/HIF1A/PLXNB1/MACF1/PPARG/TGFB1/FOXA1/TNFRSF12A/SEMA5A/NEDD4L/BAIAP2/ECT2/NIN/LYN/CBFA2T2/CFLAR/ID2/EPHB2/SEMA6A/GATA2/SS18L1/SS18L2/FIG4/NCK1/CRTC1/CSF1/SYT17/VEGFC/LRP8/PPP1R9A/CLCF1/TREM2/MAGI2/CCL3/GPC2/PACSIN1/CTNNB1/RAB11A/LRP1/NBL1/VEGFA/PTK7/ILK/APOE/NPTN/DPYSL3/RAPGEF1/PLXND1/ZMYND8/SERPINF1/VAMP7/NRP1/TNFRSF1B/CXCR4/TCF4/RGS2/FZD1/FGFR1/FYN/BIN1/M…	135
GO:0048566	BP	GO:0048566	embryonic digestive tract development	17/4046	34/18670	0.000248289	0.00276399	0.00197494	ID2/ADA/OVOL2/HNF1B/ALDH1A2/RARRES2/PDGFRA/FOXF1/HLX/RBPMS2/RARB/TGFB2/PKDCC/PCSK5/GLI2/NIPBL/TCF21	17
GO:0034405	BP	GO:0034405	response to fluid shear stress	18/4046	37/18670	0.000254808	0.00282185	0.00201628	SRC/ADAM9/TGFB1/ABCA1/KLF4/SMAD6/HAS2/TFPI2/PDGFRB/PKD2/SMAD7/TGFB3/MEF2C/SREBF2/GJA1/PTK2B/KLF2/NOS3	18
GO:0060323	BP	GO:0060323	head morphogenesis	18/4046	37/18670	0.000254808	0.00282185	0.00201628	COL1A1/SGPL1/TGFB1/RRAS/FLVCR1/MMP2/CRISPLD2/PDGFRA/TGFB3/CLDN5/LEF1/CRISPLD1/PTPN11/EP300/NIPBL/PLEKHA1/LRP6/MSX1	18
GO:2000249	BP	GO:2000249	regulation of actin cytoskeleton reorganization	18/4046	37/18670	0.000254808	0.00282185	0.00201628	NOTCH2/TGFB1/BAIAP2/RHOD/CSF1R/CD2AP/ABL1/DAPK3/NRP1/HCLS1/PDGFRA/HCK/TEK/ARHGDIB/PHPT1/PTK2B/FES/GMFG	18
GO:1901654	BP	GO:1901654	response to ketone	63/4046	193/18670	0.000257729	0.00284926	0.00203587	DDIT4/THBS1/SRC/MSN/YAP1/PPARG/GJB2/TGFB1/CAV1/AKR1C3/SPP1/ICAM1/TNC/ADCY6/ADCY3/CFLAR/KLF4/TGFBR3/EGFR/NR3C1/FOSL1/CASP9/SPHK2/FBXO32/CYBB/P2RY6/CATSPER2/IGFBP7/DUSP1/AQP1/SERPINF1/KLF9/TGFB3/PTN/GNG2/TGFB2/SFRP1/FIBIN/MAOB/CCL21/TNFSF4/PLN/TBXA2R/PTGER2/CCL19/TSPO/CYBA/ACACA/ATP2B1/BAD/NCOA1/KIF1B/FOXO3/NDOR1/ROCK2/CBL/NR1H3/SIRT1/NCOA2/TLR2/KLF2/MAP4K1/RAMP2	63
GO:0017015	BP	GO:0017015	regulation of transforming growth factor beta receptor signaling pathway	43/4046	120/18670	0.000258976	0.00285811	0.0020422	HSPA5/THBS1/BCL9L/TGFB1/CAV1/PMEPA1/MTMR4/CAV2/FBN1/TGFBR3/HTRA3/BAMBI/CD109/LOX/CHST11/SMAD6/PBLD/ONECUT2/DNM2/GLG1/HTRA1/LTBP1/TGFBR2/TGFBR1/EMILIN1/DAB2/DKK3/TGFB1I1/SMAD7/VASN/TGFB3/ZEB1/ASPN/ENG/EP300/TRIM33/ADAM17/PDPK1/SKIL/HIPK2/RNF111/SIRT1/ADAMTSL2	43
GO:0002456	BP	GO:0002456	T cell mediated immunity	39/4046	106/18670	0.000264073	0.00290935	0.00207881	GATA3/CTSC/JAG1/ICAM1/PVR/RAB27A/RSAD2/SLC11A1/ULBP2/AGER/IL20RB/NLRP3/IL7R/CD46/IL1R1/TNFRSF1B/RFTN1/SMAD7/PTPRC/SASH3/WAS/MYO1G/FCGR2B/IL6/TNFSF4/LILRB1/CD1D/B2M/TSTA3/DLG1/BTN3A2/TRAF2/TREX1/BTN3A3/IL18/PRF1/CD8A/ULBP3/IL12RB1	39
GO:0071383	BP	GO:0071383	cellular response to steroid hormone stimulus	78/4046	250/18670	0.000265644	0.00292162	0.00208758	ATP1A1/ANXA1/DDIT4/SRC/YWHAH/YAP1/TADA3/PPARG/NR2F6/GJB2/TGFB1/FOXA1/AKR1C3/PMEPA1/ICAM1/NPC1/CFLAR/EGFR/NR3C1/CASP9/FBXO32/NEDD4/NR2C1/PAQR8/ARNTL/KCTD6/NR3C2/UGT1A1/CTNNB1/NCOR2/ESRRA/AQP1/LBH/KANK2/SERPINF1/DAB2/PER1/KLF9/TGFB1I1/STC1/THRA/HEYL/LEF1/NR2F1/NR4A3/RARB/SFRP1/ARID1A/UBR5/EP300/NCOA6/NRIP1/NCOR1/ATP2B1/KDM3A/NCOA1/MED1/RNF6/FOXO3/NR1D2/TAF1/NR2C2/STRN3/NR1H3/SIRT1/CRY1/SKP2/PIAS1/G…	78
GO:0045862	BP	GO:0045862	positive regulation of proteolysis	107/4046	363/18670	0.000266361	0.00292449	0.00208962	ENO1/FN1/PERP/MMP14/GSN/S100A9/SRC/ANP32B/CTSC/FURIN/TNIP1/OGT/PPARG/ADAM9/TNFSF10/EDEM1/DAPK1/CAV1/MYC/GCLC/MAGEF1/PACSIN3/PLK1/RNF19B/PLK2/LYN/SFRP2/CFLAR/AURKA/S100A8/CYFIP2/F3/RNF144B/CASP9/CARD8/CASP1/OSBPL7/FAS/AIM2/SOX7/TREM2/SH3RF2/SERPINB3/TNFRSF10A/AGER/RNF217/NLRP3/MYH9/APP/C3/APOE/ANTXR1/HIP1R/FAM162A/DAB2/PCOLCE/TNFRSF1B/RCN3/F2R/FYN/SMAD7/DLC1/SPON1/BAG2/MAPK12/CLEC7A/PRICKLE1/ADRA2…	107
GO:0031346	BP	GO:0031346	positive regulation of cell projection organization	112/4046	383/18670	0.000272341	0.00298208	0.00213077	FN1/HSPA5/FSCN1/IQGAP1/S100A9/SRC/TRAK1/CORO1B/PLXNB1/MACF1/CORO1C/KAT2A/RHOQ/CDC42EP1/TNFRSF12A/SEMA5A/NEDD4L/FNBP1L/BAIAP2/ANLN/ITGA2/NIN/RAC2/LYN/CBFA2T2/CROCC/CFLAR/SS18L1/SS18L2/FIG4/NCK1/ATP7A/CRTC1/BBS4/SYT17/LRP8/PPP1R9A/MAGI2/GPC2/PACSIN1/RAB11A/LRP1/DNM2/VEGFA/PTK7/ILK/APOE/NPTN/DPYSL3/RAPGEF1/PLXND1/ZMYND8/SERPINF1/VAMP7/NRP1/TGFBR1/CDC42EP3/CXCR4/RGS2/FZD1/FGFR1/FYN/CCDC88A/MAP1B/SHAN…	112
GO:0055074	BP	GO:0055074	calcium ion homeostasis	134/4046	471/18670	0.000272538	0.00298208	0.00213077	ANXA2/ATP2A2/ANXA5/DIAPH1/TGM2/PRNP/ATP2B4/HEXB/TGFB1/CAV1/GNA15/PTPN6/STIM1/CACNB3/NCS1/LYN/ADM/LPAR2/MYO5A/GATA2/ITPR2/PLCE1/PLCB1/BDKRB2/PLA2G6/CDH23/EDNRA/FPR3/TRPV1/C5AR1/P2RY6/CCR1/TMEM38B/C3AR1/FAM20A/CCL3/FPR1/CACNA1D/SLC25A27/PLCH1/CASQ1/SAA1/CCL13/FAM155B/CACNB2/CCL8/APP/LRP1/ITGAV/THY1/APOE/NPTN/ABL1/ANXA6/SYNPO/CXCR4/CD4/F2R/PKD2/STC1/FYN/PDGFRA/C1QTNF1/S1PR3/SNX10/ITPR1/RASA3/CXCL12/…	134
GO:0060479	BP	GO:0060479	lung cell differentiation	13/4046	23/18670	0.00028307	0.00308676	0.00220557	YAP1/FOXA1/AIMP2/SOX9/SAV1/TMEM38B/FOXJ1/CTNNB1/THRA/GATA6/RBPJ/KLF2/NFIB	13
GO:1901889	BP	GO:1901889	negative regulation of cell junction assembly	13/4046	23/18670	0.00028307	0.00308676	0.00220557	MMP14/THBS1/SRC/CORO1C/PHLDB2/ARHGAP6/LRP1/DLC1/ACVRL1/ROCK1/ROCK2/APOD/FAM107A	13
GO:0086003	BP	GO:0086003	cardiac muscle cell contraction	28/4046	69/18670	0.00029879	0.00325264	0.0023241	FLNA/ATP1A1/DSP/CAV1/NEDD4L/GPD1L/DSC2/KCNQ1/CACNA1D/SCN5A/CACNB2/STC1/BIN1/GJC1/GJA5/PDE4B/KCNJ8/CACNA1C/KCNE4/SCN1B/SGCD/ANK2/PLN/ADORA1/GJA1/DLG1/NUP155/SCN4B	28
GO:0002224	BP	GO:0002224	toll-like receptor signaling pathway	50/4046	146/18670	0.000304955	0.00331412	0.00236803	CTSB/RTN4/S100A9/IRAK1/TNIP1/CAV1/LRRC14/LYN/CD14/APPL2/ITGB2/S100A8/MAP3K1/SARM1/RSAD2/HAVCR2/ITGAM/CD300A/CD300LF/S100A1/UNC93B1/CTSK/RFTN1/MFHAS1/PIK3AP1/COLEC12/TLR1/TRIL/LY96/BTK/TLR7/PTPN22/FLOT1/CYBA/IRF3/CTSS/CNPY3/IRF1/PJA2/RPS6KA3/APPL1/PDPK1/PELI1/TAB3/IRF7/NR1H3/IKBKE/TLR2/TLR4/IRF4	50
GO:0043434	BP	GO:0043434	response to peptide hormone	125/4046	436/18670	0.000306565	0.00332555	0.00237619	COL1A1/ANXA1/IQGAP1/STAT1/BTG2/SRC/ANXA5/SCAP/OGT/PPARG/SORL1/TNFSF10/PRKCD/GJB2/TGFB1/CAV1/RHOQ/RAB31/HADH/BAIAP2/GCLC/INSR/IGF1R/AGTRAP/CAV2/ICAM1/AP3S1/ADCY6/ADCY3/LYN/ADM/FBN1/ATP6V0E2/CCNA2/CFLAR/TGFBR3/EPM2AIP1/APPL2/MYO5A/SLC2A8/NCK1/ADCY7/CAPN10/ADCY9/CYBB/SLC25A33/TRPV1/HSD11B2/AREG/KLF15/GKAP1/FER/EREG/UCP3/SPARC/TIMP1/GOT2/IGFBP5/SOCS3/ATP6V0D1/ZBTB7B/ESRRA/ATP6V1B2/OSBPL8/RARRES2/LPIN…	125
GO:0030509	BP	GO:0030509	BMP signaling pathway	53/4046	157/18670	0.000307046	0.00332555	0.00237619	SORL1/FBN1/SFRP2/TGFBR3/FSTL3/HTRA3/GREM1/PELO/ACVR2A/RUNX2/FAM83G/SMAD6/ZNF423/SMPD3/GPC3/FOXD1/ETV2/FSTL1/ID1/NBL1/ILK/ABL1/HTRA1/SULF1/ACVR1/FZD1/SMAD7/ACVRL1/SFRP4/COMP/ROR2/LEF1/BMP8A/RBPMS2/SFRP1/BMP6/RGMA/CHRD/ENG/TWSG1/TRIM33/SMAD5/SKIL/HIPK2/RBPJ/CTDSPL2/SMAD1/BMPR1A/ACVR2B/FBXL15/BMP8B/CDH5/MSX1	53
GO:0030205	BP	GO:0030205	dermatan sulfate metabolic process	9/4046	13/18670	0.000315926	0.00340444	0.00243257	DSE/IDUA/UST/BGN/DCN/VCAN/CSPG4/CHST12/DSEL	9
GO:0035723	BP	GO:0035723	interleukin-15-mediated signaling pathway	9/4046	13/18670	0.000315926	0.00340444	0.00243257	PLCB1/IL15RA/JAK1/CD4/STAT5A/JAK3/IL2RG/IL2RB/IL15	9
GO:0071350	BP	GO:0071350	cellular response to interleukin-15	9/4046	13/18670	0.000315926	0.00340444	0.00243257	PLCB1/IL15RA/JAK1/CD4/STAT5A/JAK3/IL2RG/IL2RB/IL15	9
GO:0006968	BP	GO:0006968	cellular defense response	23/4046	53/18670	0.000320299	0.00343999	0.00245796	FOSL1/TYROBP/ADORA2B/NCF2/C5AR1/LILRB2/MNDA/CLEC5A/ITGB1/RAB23/LY96/NCF1/LGALS3BP/TCIRG1/LSP1/PTK2B/CXCL9/PRF1/ADORA2A/SPN/CCR5/GNLY/ITK	23
GO:0042073	BP	GO:0042073	intraciliary transport	23/4046	53/18670	0.000320299	0.00343999	0.00245796	IFT140/IFT80/IFT27/IFT172/TTC21B/IFT88/RPGR/TTC21A/KIFAP3/TUB/DYNLRB1/DYNLL2/SSNA1/KIF3C/HSPB11/ICK/SSX2IP/KIF3A/WDR35/IFT81/TTC30B/LCA5/TTC26	23
GO:1901655	BP	GO:1901655	cellular response to ketone	35/4046	93/18670	0.000324925	0.00348383	0.00248929	DDIT4/SRC/MSN/PPARG/GJB2/TGFB1/AKR1C3/SPP1/ICAM1/TNC/ADCY6/ADCY3/CFLAR/KLF4/EGFR/NR3C1/CASP9/SPHK2/FBXO32/P2RY6/AQP1/SERPINF1/KLF9/GNG2/SFRP1/TNFSF4/PTGER2/ACACA/ATP2B1/FOXO3/NDOR1/ROCK2/SIRT1/KLF2/MAP4K1	35
GO:0045992	BP	GO:0045992	negative regulation of embryonic development	14/4046	26/18670	0.00032663	0.00349625	0.00249816	GATA3/COL5A1/COL5A2/TBX2/SFRP2/SUFU/CTNNB1/SULF1/FZD7/GPR161/SNAI1/LFNG/FZD3/SOX17	14
GO:0061045	BP	GO:0061045	negative regulation of wound healing	30/4046	76/18670	0.000327834	0.00350328	0.00250319	ANXA2/THBS1/ANXA5/SERPINE1/PLAU/PRKCD/THBD/PHLDB2/PLAUR/CD109/FAP/AGER/SERPINB2/SERPING1/APOE/CD34/SH2B3/PDGFRA/PDGFB/C1QTNF1/SERPINE2/PROS1/FGF2/GJA1/USF1/CASK/HMGCR/CRK/NOS3/WFDC1	30
GO:0051895	BP	GO:0051895	negative regulation of focal adhesion assembly	11/4046	18/18670	0.0003351	0.00357458	0.00255413	MMP14/THBS1/SRC/CORO1C/PHLDB2/ARHGAP6/LRP1/DLC1/ACVRL1/APOD/FAM107A	11
GO:0051098	BP	GO:0051098	regulation of binding	109/4046	373/18670	0.000335623	0.00357458	0.00255413	ANXA2/HSPA5/S100A10/GATA3/SRC/TRAF4/PPARG/SORL1/PRKCD/TGFB1/CAV1/MET/PCBD1/RALB/EPB41/PLK1/ITGA2/PLK2/PLAUR/CTHRC1/AURKA/KLF4/TGFBR3/ID2/BAMBI/GAS8/MMP9/IFIT1/LOX/IFIT2/ID4/ZFPM1/PINX1/AGER/APP/CTNNB1/CTSZ/LRP1/ID1/APOE/HIP1R/ABL1/PLXND1/NRP1/TGFBR1/HMOX1/DAB2/CCPG1/NES/PDGFB/SMO/LARP6/SPON1/HABP4/BAG2/MEF2C/DZIP1/ITGA4/CLIC2/LEF1/DACT1/MFNG/PLCL2/TWIST1/ARHGAP28/LRRK2/ANGPT1/PLN/IGF1/PLCL1/B2M/E…	109
GO:0001935	BP	GO:0001935	endothelial cell proliferation	62/4046	191/18670	0.00033986	0.0036137	0.00258208	MMP14/STAT1/THBS1/HIF1A/PPARG/CAV1/SEMA5A/CAV2/PTPRM/LOXL2/GATA2/ECM1/F3/ZNF580/NRP2/VEGFC/ATOH8/VASH2/FGFBP1/ALDH1A2/SPARC/VEGFA/APOE/VEGFB/SULF1/NRP1/TGFBR1/HMOX1/CD34/FGFR1/PDGFB/DYSF/VASH1/TNFSF12/ACVRL1/CXCL12/CCL2/APLNR/AKT3/MEF2C/ITGA4/EGR3/PPP1R16B/WNT2/TEK/CCL11/BMP6/ITGB3/FGF2/CYBA/GJA1/NF1/DLG1/ADAM17/STAT5A/PDPK1/SIRT6/SIRT1/ERN1/NR4A1/FLT4/PRKD1	62
GO:1990845	BP	GO:1990845	adaptive thermogenesis	52/4046	154/18670	0.000345664	0.00366931	0.00262182	GNAS/UCP2/OGT/IL4R/SORL1/CEBPB/DECR1/CAV1/HADH/IGF1R/APPL2/TRPV1/LNPEP/ARNTL/ZNF423/PLAC8/KSR2/UCP3/PM20D1/ID1/VEGFA/ZBTB7B/LAMA4/MFAP2/CXCR4/THRA/PDGFC/TRPV2/DIO2/G0S2/BMP8A/CMKLR1/PLCL2/ADAMTS5/PLCL1/GJA1/KDM3A/ADAM17/DOCK7/ALMS1/RBPJ/NR1H3/SIRT6/PRKAB2/APC/IL18/ACVR2B/TLR4/IL15/IRF4/RB1/NOVA2	52
GO:0030705	BP	GO:0030705	cytoskeleton-dependent intracellular transport	59/4046	180/18670	0.000351833	0.00372862	0.0026642	HSPA8/TUBA1C/FLOT2/TRAK1/HIF1A/RHOT2/SPG7/BAG3/BLOC1S1/FNBP1L/MAPK8IP3/ARHGAP21/BICD2/AP3S1/KIF23/IFT140/MYO5A/IFT80/NDE1/IFT27/IFT172/TTC21B/KLC3/IFT88/RPGR/KIF5C/TTC21A/APP/TUBA1A/VAMP7/HOOK2/KIFAP3/CCDC88A/MAP1B/MAP1A/UCHL1/BICD1/TUB/DYNLRB1/SUN1/DYNLL2/SSNA1/KIF1B/HOOK3/KIF3C/HSPB11/ICK/HOOK1/CCDC88B/SSX2IP/KIF3A/WDR35/IFT81/WASF1/TTC30B/LCA5/TTC26/MAPT/MAP6	59
GO:0046637	BP	GO:0046637	regulation of alpha-beta T cell differentiation	26/4046	63/18670	0.000353992	0.00374529	0.00267611	ANXA1/GATA3/IL4R/PNP/PRDM1/ADA/RC3H2/CD86/NLRP3/ZBTB7B/TGFBR2/SMAD7/NCKAP1L/SASH3/RUNX3/HLX/LOXL3/TNFSF4/CCL19/LGALS9/IL18/JAK3/SOCS1/ZAP70/IRF4/IL12RB1	26
GO:0031952	BP	GO:0031952	regulation of protein autophosphorylation	21/4046	47/18670	0.000355812	0.00374597	0.0026766	IQGAP1/SRC/CAV1/RAP2B/GREM1/VEGFC/VEGFA/GPNMB/PDGFB/PTPRC/PDGFC/ENPP1/MVP/ENG/TESK1/RAP2A/PPP2R5E/TOM1L1/IMPACT/RASSF2/PDGFD	21
GO:0043370	BP	GO:0043370	regulation of CD4-positive, alpha-beta T cell differentiation	21/4046	47/18670	0.000355812	0.00374597	0.0026766	ANXA1/GATA3/IL4R/RC3H2/CD86/NLRP3/ZBTB7B/SMAD7/NCKAP1L/SASH3/RUNX3/HLX/LOXL3/TNFSF4/CCL19/LGALS9/IL18/JAK3/SOCS1/IRF4/IL12RB1	21
GO:0061614	BP	GO:0061614	pri-miRNA transcription by RNA polymerase II	21/4046	47/18670	0.000355812	0.00374597	0.0026766	HIF1A/GNL3/PPARG/TGFB1/KLF4/NR3C1/GATA2/FOSL1/SOX9/SPI1/SMAD6/LILRB4/ATOH8/TEAD1/PDGFB/TGFB2/SREBF2/SMAD1/BMPR1A/NFIB/NFATC4	21
GO:0030336	BP	GO:0030336	negative regulation of cell migration	99/4046	334/18670	0.000357017	0.00375249	0.00268125	THBS1/VCL/CORO1B/SERPINE1/JAG1/PPARG/CLIC4/CORO1C/NISCH/TGFB1/IFITM1/DNAJA4/SLC9A3R1/RAP2B/DUSP3/PTPRM/LIMCH1/KRT16/TP53INP1/PHLDB2/RRAS/SFRP2/KLF4/ARID2/GREM1/PLCB1/ADA/PBLD/CD300A/PTPRR/MAGI2/COL3A1/TIMP1/LRP1/NBL1/TPM1/IGFBP5/DUSP1/DCN/THY1/ILK/APOE/DPYSL3/ZMYND8/SERPINF1/SULF1/OSBPL8/EMILIN1/HMOX1/SPRED1/STC1/SMAD7/ADARB1/PODN/VASH1/DLC1/CYGB/ACVRL1/PTPRJ/TIE1/CXCL12/CCL2/MEF2C/AIF1/PTN/PTPRG…	99
GO:1903035	BP	GO:1903035	negative regulation of response to wounding	34/4046	90/18670	0.000361738	0.00379587	0.00271225	ANXA2/THBS1/ANXA5/SERPINE1/PLAU/PRKCD/SPP1/THBD/PHLDB2/PLAUR/CD109/FAP/AGER/SERPINB2/SERPING1/APOE/CD34/SH2B3/PDGFRA/PDGFB/C1QTNF1/SERPINE2/PROS1/SIGLEC10/RGMA/FGF2/GJA1/USF1/CASK/HMGCR/CRK/LRIG2/NOS3/WFDC1	34
GO:0010212	BP	GO:0010212	response to ionizing radiation	50/4046	147/18670	0.000366184	0.00383276	0.00273861	HSPA5/ANXA1/GATA3/TMEM109/YAP1/NAMPT/INTS3/TGFB1/POLE3/MYC/THBD/ICAM1/CLK2/ECT2/SFRP2/DNMT3A/SNAI2/IKBIP/DCLRE1C/KRT14/XRCC4/DNM2/VCAM1/PTPRC/CRYAB/SFRP1/NOX4/EEF1D/GPX1/PRKDC/CYBA/PML/NIPBL/TOPBP1/MSH2/BAK1/CBL/TREX1/RAD9A/PAXIP1/SIRT1/FIGNL1/WRN/CXCL10/CLOCK/RNF168/BRCA2/EYA3/XRCC2/TRIM13	50
GO:0031669	BP	GO:0031669	cellular response to nutrient levels	74/4046	237/18670	0.000366451	0.00383276	0.00273861	COL1A1/HSPA8/HSPA5/LAMP2/PPARG/NAMPT/POSTN/AKR1C3/PIK3C2B/RALB/BAIAP2/KLF10/ICAM1/TNC/SSH1/TNRC6A/CACNB3/UPP1/PICK1/DSC2/SNAI2/EIF2AK2/NPRL2/ITFG2/KRT20/DEPDC5/CYBB/RRAGC/RRAGB/FAS/TRPV1/NUAK2/CD68/GAS6/KANK2/GABARAPL1/HMOX1/WIPI1/FYN/PDXP/RRAGD/PTN/FOLR2/SFRP1/LPL/LRRK2/CYBA/SREBF2/USF1/ATP2B1/NCOA1/MED1/NMRAL1/TAF1/TNKS/CBL/IMPACT/CPEB4/SIK2/SIRT1/FES/PPM1D/WRN/GDAP1/MAPK8/C12orf66/BRIP1/IL15/S…	74
GO:0006874	BP	GO:0006874	cellular calcium ion homeostasis	130/4046	458/18670	0.000369868	0.00386219	0.00275964	ANXA2/ATP2A2/ANXA5/DIAPH1/TGM2/PRNP/ATP2B4/HEXB/TGFB1/CAV1/GNA15/PTPN6/STIM1/CACNB3/NCS1/LYN/ADM/LPAR2/MYO5A/GATA2/ITPR2/PLCE1/PLCB1/BDKRB2/PLA2G6/CDH23/EDNRA/FPR3/TRPV1/C5AR1/P2RY6/CCR1/TMEM38B/C3AR1/CCL3/FPR1/CACNA1D/SLC25A27/PLCH1/CASQ1/SAA1/CCL13/FAM155B/CACNB2/CCL8/APP/LRP1/ITGAV/THY1/APOE/NPTN/ABL1/ANXA6/SYNPO/CXCR4/CD4/F2R/PKD2/STC1/FYN/PDGFRA/C1QTNF1/S1PR3/ITPR1/RASA3/CXCL12/PTPRC/APLNR/R…	130
GO:0071295	BP	GO:0071295	cellular response to vitamin	16/4046	32/18670	0.000376721	0.00392734	0.00280619	COL1A1/PPARG/POSTN/TNC/SNAI2/GAS6/KANK2/PTN/FOLR2/SFRP1/ATP2B1/MED1/FES/GDAP1/BRIP1/IL15	16
GO:0072073	BP	GO:0072073	kidney epithelium development	48/4046	140/18670	0.000386248	0.00401147	0.0028663	IQGAP1/STAT1/GATA3/JAG1/YAP1/TGFB1/MYC/MYO1E/EFNB2/SOX9/WWTR1/AHI1/HNF1B/SMAD6/KLHL3/MAGI2/GPC3/KLF15/FOXJ1/FOXD1/HOXD11/CTNNB1/MAGED1/VEGFA/LAMB2/ILK/KANK2/PECAM1/CD34/FGFR1/PKD2/SMAD7/SMO/DCHS1/HEYL/KIF26B/MEF2C/RARB/FAT4/SFRP1/FGF2/FGF1/WNT11/DLG1/SMAD5/SMAD1/TCF21/AGT	48
GO:0035329	BP	GO:0035329	hippo signaling	18/4046	38/18670	0.000386671	0.00401147	0.0028663	YAP1/AMOTL1/WWC3/LIMD1/AMOTL2/SAV1/LATS2/TEAD4/WWC2/WWTR1/NEK8/TEAD1/DCHS1/FAT4/TJP1/PJA2/LATS1/AMOT	18
GO:0046636	BP	GO:0046636	negative regulation of alpha-beta T cell activation	18/4046	38/18670	0.000386671	0.00401147	0.0028663	ANXA1/IL4R/TNFRSF14/RC3H2/CD300A/ZBTB7B/SMAD7/RUNX3/HLX/LOXL3/TNFSF4/LILRB1/LGALS9/TWSG1/JAK3/SOCS1/ADORA2A/LGALS9C	18
GO:0043112	BP	GO:0043112	receptor metabolic process	62/4046	192/18670	0.000397331	0.0041154	0.00294056	ANXA2/FURIN/HIF1A/SCAP/PPARG/SORL1/OPTN/TGFB1/CAV1/RAB31/EFNB2/ADM/MYLIP/ITGB2/PICK1/GREM1/SEC24A/NEDD4/FCER1G/AHI1/MAGI2/ITGB1/LRP1/DNM2/VEGFA/ECE1/ITGAV/APOE/ANKRD13D/SFRP4/TBC1D16/RAMP3/DNM1/CALCRL/RAMP1/BVES/ITGB3/LILRB1/ANGPT1/SNCA/DNM3/CD63/FLOT1/TFRC/CLTA/ARAP1/AP2S1/ARFGEF2/TBC1D5/SCYL2/USP46/NR1H3/AP1AR/KIF16B/ALS2/ZNRF3/LMTK2/OPHN1/ATAD1/RAMP2/GPRASP1/SELE	62
GO:0032649	BP	GO:0032649	regulation of interferon-gamma production	37/4046	101/18670	0.000413018	0.00427097	0.00305172	GATA3/PRNP/CD14/SIRPA/AXL/ZFPM1/HAVCR2/SLC11A1/INHBA/IL20RB/PDCD1LG2/CD276/ABL1/IL1R1/GAS6/IL27RA/SASH3/CLEC7A/PDE4B/IRF8/TNFSF4/LILRB1/TLR7/PTPN22/SLAMF6/EBI3/ISG15/LGALS9/PYCARD/IL18/TLR4/CD96/CD3E/CD2/LGALS9C/KLRK1/IL12RB1	37
GO:0051091	BP	GO:0051091	positive regulation of DNA-binding transcription factor activity	80/4046	261/18670	0.000413915	0.00427334	0.00305341	FLOT2/S100A9/IRAK1/PPARG/TGFB1/FOXA1/CAV1/RPS6KA4/ICAM1/TRAPPC9/TRIM22/CFLAR/ITGB2/S100A8/FOSL1/EIF2AK2/SAV1/STK36/TRIM62/SPHK1/CRTC1/ANXA3/TRAF5/IL1RAP/LRP8/AIM2/TRIM52/AGER/NOD2/FER/NLRP3/APP/CTNNB1/VEGFA/ERC1/HCLS1/FZD1/SMO/FZD2/CD200/WNT2/NFAM1/IL6/BTK/DDR2/FLOT1/CIB1/EP300/LGALS9/NFKB2/PRKCI/ADAM8/KRAS/PYCARD/TAF1/TRADD/TRAF2/TAB3/TRIM38/TRIM37/LRP6/HIPK2/CD40/TRIM21/JMY/MBTPS2/IL18/TLR2/ATF…	80
GO:0070374	BP	GO:0070374	positive regulation of ERK1 and ERK2 cascade	68/4046	215/18670	0.000416245	0.00429047	0.00306566	CD44/SRC/NOTCH2/TGFB1/ICAM1/CFLAR/EGFR/CHI3L1/CSF1R/C5AR1/HAVCR2/MAP3K12/CCL18/P2RY6/TREM2/CCR1/DNAJC27/AGER/CCL3/CCL4/NOD2/CCL13/CCL8/APP/LRP1/GPNMB/APOE/NPTN/ABL1/RAPGEF1/PDGFRB/GAS6/NRP1/AKAP12/CD4/F2R/PDGFRA/PDGFB/GLIPR2/CCL2/PTPRC/PDGFC/RAMP3/MFHAS1/GPR183/TEK/CCL11/CCL21/TNFAIP8L3/FGF2/ANGPT1/NOX4/CCL14/PTPN22/CCL19/CD74/CIB1/PTPN11/LGALS9/HMGCR/PYCARD/PTK2B/CCL5/DSTYK/TLR4/BRAF/FLT4/PDGFD	68
GO:0001767	BP	GO:0001767	establishment of lymphocyte polarity	8/4046	11/18670	0.000421498	0.00433068	0.00309438	GSN/FLOT2/MYH9/DOCK2/CCL21/CYP26B1/CCL19/DOCK8	8
GO:0033632	BP	GO:0033632	regulation of cell-cell adhesion mediated by integrin	8/4046	11/18670	0.000421498	0.00433068	0.00309438	ADA/DPP4/FERMT3/CXCL13/WNK1/CCL5/CD3E/SKAP1	8
GO:0035455	BP	GO:0035455	response to interferon-alpha	12/4046	21/18670	0.00042576	0.00436046	0.00311566	IFITM3/GATA3/IFITM1/IFIT3/AXL/EIF2AK2/IFIT2/IFITM2/GAS6/BST2/MX2/KLHL20	12
GO:1903055	BP	GO:1903055	positive regulation of extracellular matrix organization	12/4046	21/18670	0.00042576	0.00436046	0.00311566	FSCN1/TGFB1/PHLDB2/CFLAR/SOX9/PDPN/PHLDB1/EMILIN1/IL6/DDR2/RB1/AGT	12
GO:1901224	BP	GO:1901224	positive regulation of NIK/NF-kappaB signaling	30/4046	77/18670	0.000426964	0.00436581	0.00311949	TRAF4/IRAK1/CD14/EGFR/EIF2AK2/CHI3L1/SPHK1/RC3H2/HAVCR2/TREM2/TNFRSF10A/AGER/NOD2/SAMD5/NR3C2/APP/ILK/CD27/TLR7/CCL19/TRIP6/EP300/LGALS9/TRADD/TRAF2/TRIM44/IL18/TLR2/LIMS1/TLR4	30
GO:0042108	BP	GO:0042108	positive regulation of cytokine biosynthetic process	27/4046	67/18670	0.000434044	0.00443113	0.00316616	THBS1/TYROBP/CYBB/ZFPM1/CD86/AGER/EREG/APP/CD276/HMOX1/AKAP12/CD4/PTPRC/CLEC7A/TLR1/IL6/TLR7/CD28/EBI3/CD74/IRF1/TLR4/CD3E/LTB/SPN/IRF4/PRKCQ	27
GO:0035265	BP	GO:0035265	organ growth	65/4046	204/18670	0.000440468	0.00448955	0.0032079	ANXA2/COL6A2/COL6A3/COL6A1/COL12A1/YAP1/PDLIM5/CCNB1/TBX2/WWC3/HEG1/TGFBR3/ARID2/ECM1/SOX9/SAV1/LATS2/WWC2/ACACB/FLVCR1/TMEM38B/SMPD3/RGS4/CACNA2D2/PSAP/TGFBR2/PDGFRB/ANXA6/TGFBR1/RGS2/SCARA3/FGFR1/STC1/COL14A1/SMO/EVC/S1PR1/MEF2C/MAPK11/COMP/SASH3/HLX/FGF7/WNT2/GATA6/RARB/TGFB2/BNC2/MATN3/FGF2/IGF1/DDR2/AKAP6/ZFPM2/PTPN11/GJA1/RBPJ/SIRT6/SMAD1/BMPR1A/ACVR2B/LATS1/THBS3/MATN2/AGT	65
GO:1904645	BP	GO:1904645	response to amyloid-beta	23/4046	54/18670	0.000444545	0.0045239	0.00323245	PRNP/NAMPT/IGF1R/ICAM1/MMP9/CACNB1/TREM2/AGER/APP/MMP2/LRP1/BACE1/FYN/VCAM1/RAMP3/DNM1/ITGA4/FCGR2B/MMP3/IGF1/CASP4/FOXO3/TLR4	23
GO:0002718	BP	GO:0002718	regulation of cytokine production involved in immune response	32/4046	84/18670	0.000447439	0.00454612	0.00324832	GATA3/TGFB1/DDX21/TNFRSF14/SPON2/FCER1G/RSAD2/NOD2/NLRP3/IL1R1/HMOX1/TNFRSF1B/SMAD7/TGFB3/GPRC5B/SASH3/NR4A3/TGFB2/TRIL/IL6/TNFSF4/BTK/LILRB1/ANGPT1/B2M/CD74/BST2/TRAF2/IL18/JAK3/TLR4/CD96	32
GO:0030510	BP	GO:0030510	regulation of BMP signaling pathway	34/4046	91/18670	0.000458698	0.00465313	0.00332478	SORL1/FBN1/SFRP2/FSTL3/HTRA3/GREM1/PELO/SMAD6/ZNF423/GPC3/FOXD1/FSTL1/NBL1/ILK/ABL1/HTRA1/SULF1/FZD1/SMAD7/ACVRL1/SFRP4/RBPMS2/SFRP1/CHRD/ENG/TWSG1/TRIM33/SKIL/HIPK2/RBPJ/CTDSPL2/FBXL15/CDH5/MSX1	34
GO:0051047	BP	GO:0051047	positive regulation of secretion	122/4046	428/18670	0.00046032	0.00466219	0.00333126	GATA3/SRC/HIF1A/IL4R/ADAM9/POSTN/TGFB1/RAB15/FRMD8/SPP1/TNFRSF14/NCS1/CD14/EGFR/ITGB2/S100A8/SEC24A/GATA2/PANX1/CSF1R/SPHK2/CARD8/CASP1/IFIH1/CAPN10/IL17RA/RAB27A/SCAMP5/CD58/IL1RAP/FCER1G/PLA2G6/ILDR1/VEGFC/AIM2/ADORA2B/TRPV1/HAVCR2/TREM2/PARD6A/ITGAM/INHBA/AGER/SMPD3/CCL3/CACNA1D/NOD2/IL17RB/CLEC5A/SAA1/NLRP3/VSNL1/CACNB2/PLA2G10/LRP1/CD2AP/ABL1/AQP1/MYH10/VAMP7/NLGN2/CD34/AKAP12/F2R/FGFR1/C1QT…	122
GO:0060191	BP	GO:0060191	regulation of lipase activity	36/4046	98/18670	0.000462108	0.00467291	0.00333892	ANXA1/RHOC/ANXA8/FURIN/GNA15/LPAR2/EGFR/EDNRA/C5AR1/P2RY6/PLIN5/ARHGAP6/ARF4/LRP1/PPT1/ABL1/PDGFRB/RGS2/FGFR1/PDGFRA/BICD1/LPL/FGF2/SNCA/PCSK5/NTRK2/PDPK1/APOC1/NR1H3/CCL5/PLCB2/S1PR4/APOC2/ITK/SELE/AGT	36
GO:0010876	BP	GO:0010876	lipid localization	115/4046	400/18670	0.000464975	0.00469449	0.00335434	ANXA2/ANXA1/THBS1/LRP10/LIMA1/PPARG/ESYT2/HEXB/PNPLA2/SORL1/PRKCD/CAV1/ABCD3/OSBPL2/SLC27A4/SPP1/DGAT1/LDLR/DGAT2/ABCA1/TEX2/NPC1/ATP11A/CHKA/OSBPL1A/ATP10D/OSBPL7/SGPP1/BDKRB2/PITPNM2/PLA2G6/SLC27A2/MSR1/ACACB/PLIN5/FABP6/INHBA/ATP10B/ABCA12/AQP9/PROCA1/B4GALNT1/ATP8B3/PLA2G10/PSAP/LRP1/GOT2/C3/ITGAV/ATP8B1/APOE/VAMP7/OSBPL8/OSBPL10/C1QTNF1/APOLD1/DYSF/SLCO2B1/ATP8B2/GRAMD1C/CES1/GULP1/PRELID2/A…	115
GO:0086001	BP	GO:0086001	cardiac muscle cell action potential	29/4046	74/18670	0.000471643	0.00475431	0.00339708	FLNA/ATP1A1/ATP2A2/DSP/CAV1/NEDD4L/GPD1L/DSC2/KCNQ1/CACNA1D/SCN5A/CACNB2/SLMAP/BIN1/GJC1/SLC8A1/GJA5/KCNJ8/CACNA1C/DMD/KCNE4/SCN1B/ANK2/GJA1/DLG1/AKAP9/NUP155/CXADR/SCN4B	29
GO:0031348	BP	GO:0031348	negative regulation of defense response	74/4046	239/18670	0.000482032	0.0048514	0.00346645	GATA3/TNFRSF1A/PPARG/TSPAN6/PRKCD/LDLR/KLF4/APPL2/SIRPA/SAMHD1/ADCY7/SERPINB9/NT5E/ADA/HAVCR2/VSIG4/AGER/IL20RB/TNFAIP6/IL2RA/SAA1/SERPINB4/IL1R2/NLRP3/A2M/SERPING1/SOCS3/APOE/HTRA1/SEC14L1/SERPINF1/ACP5/TNFRSF1B/PTPRC/FGL2/PTGIS/CALCRL/SLAMF8/MFHAS1/FOXF1/FNDC4/CD200/TEK/FCGR2B/SIGLEC10/CST7/LILRB1/TNFAIP8L2/IGF1/ADORA1/RPS19/GPX1/PARP14/LGALS9/ASH1L/FAM3A/NR1D2/PYCARD/TRIM38/NMI/CRK/NLRC5/TREX1…	74
GO:1901214	BP	GO:1901214	regulation of neuron death	93/4046	313/18670	0.000484039	0.00486395	0.00347542	MCL1/DDIT4/BTG2/GATA3/CAPN2/HIF1A/PRNP/SORL1/CEBPB/GCLC/C1QA/SSH1/EFNB2/SULT1A3/TFAP2A/RASA1/ITGB2/AIMP2/AXL/CASP9/TYROBP/SARM1/CSF1/TOX3/C5AR1/CLCF1/MAP3K12/ITGAM/CCL3/PM20D1/CTNNB1/CTSZ/LRP1/SOD2/PPT1/GPNMB/ILK/APOE/ABL1/SERPINF1/NRP1/HMOX1/TNFRSF1B/CD34/NES/BACE1/FZD1/F2R/FYN/ITGA1/TGFB3/CCL2/STXBP1/MEF2C/CD200/NR4A3/FCGR2B/TGFB2/LRRK2/ANGPT1/SNCA/ADORA1/NTRK2/ADNP/NF1/PRKCI/BAD/ADAM8/KRAS/ROC…	93
GO:0048565	BP	GO:0048565	digestive tract development	46/4046	134/18670	0.000489389	0.00490638	0.00350574	HIF1A/TGFB1/CCNB1/TBX2/SFRP2/CBFA2T2/ID2/EGFR/SAV1/PRDM1/IFT172/ADA/AHI1/OVOL2/HNF1B/ALDH1A2/COL3A1/CTNNB1/TGFBR2/RARRES2/PDGFRA/SMO/DCHS1/TGFB3/PDGFC/FOXF1/HLX/DACT1/RBPMS2/GATA6/RARB/TGFB2/FAT4/SFRP1/PKDCC/PCSK5/GLI2/WNT11/NIPBL/ACVR2B/YIPF6/EPB41L5/RB1/EDNRB/TCF21/SOX17	46
GO:0010934	BP	GO:0010934	macrophage cytokine production	10/4046	16/18670	0.000491327	0.00490638	0.00350574	TGFB1/SPON2/GAS6/TGFB3/GPRC5B/TGFB2/LILRB1/CD74/SIRT1/TLR4	10
GO:0031958	BP	GO:0031958	corticosteroid receptor signaling pathway	10/4046	16/18670	0.000491327	0.00490638	0.00350574	YWHAH/NR3C1/NEDD4/ARNTL/PER1/ARID1A/NCOA6/CRY1/CLOCK/LMO3	10
GO:1905153	BP	GO:1905153	regulation of membrane invagination	10/4046	16/18670	0.000491327	0.00490638	0.00350574	PPARG/RAB31/ITGA2/APPL2/GATA2/TREM2/CD300A/C3/SYT11/NCKAP1L	10
GO:0032648	BP	GO:0032648	regulation of interferon-beta production	21/4046	48/18670	0.000504479	0.00502204	0.00358838	SIRPA/IFIH1/POLR3G/POLR3D/LILRB1/TLR7/FLOT1/PTPN11/IRF3/IRF1/PYCARD/TRIM38/IRF7/NMI/RELB/POLR3A/POLR3B/TLR2/TLR4/REL/NLRC3	21
GO:0060324	BP	GO:0060324	face development	21/4046	48/18670	0.000504479	0.00502204	0.00358838	COL1A1/SGPL1/TGFB1/RRAS/HOXB3/BBS4/ALDH1A2/MMP2/CRISPLD2/PDGFRA/TGFB3/CLDN5/LEF1/CRISPLD1/PTPN11/EP300/NIPBL/PLEKHA1/CHD7/LRP6/MSX1	21
GO:0072009	BP	GO:0072009	nephron epithelium development	39/4046	109/18670	0.000506	0.00502936	0.00359361	IQGAP1/STAT1/GATA3/JAG1/YAP1/TGFB1/MYC/MYO1E/SOX9/WWTR1/AHI1/HNF1B/KLHL3/MAGI2/GPC3/KLF15/FOXJ1/FOXD1/HOXD11/CTNNB1/MAGED1/VEGFA/LAMB2/ILK/PECAM1/CD34/PKD2/SMO/DCHS1/HEYL/KIF26B/MEF2C/FAT4/FGF2/FGF1/WNT11/DLG1/TCF21/AGT	39
GO:2000379	BP	GO:2000379	positive regulation of reactive oxygen species metabolic process	37/4046	102/18670	0.00051452	0.00510611	0.00364845	THBS1/PRKCD/TGFB1/AKR1C3/INSR/ICAM1/KLF4/DDAH1/EGFR/ITGB2/TYROBP/RAB27A/TRPV1/ITGAM/DNM2/TGFBR2/PDGFRB/DDAH2/PKD2/PDGFB/AIF1/CLEC7A/TMEM106A/NOX4/PID1/SNCA/TSPO/CYBA/ROMO1/NNT/FOXO3/PTK2B/TLR4/KLF2/MAPT/KLRK1/AGT	37
GO:0110020	BP	GO:0110020	regulation of actomyosin structure organization	35/4046	95/18670	0.000516886	0.00512165	0.00365955	S100A10/RHOC/MET/ECT2/LIMCH1/PHLDB2/BBS4/PPP1R9A/ARHGAP6/TPM1/ABL1/SORBS3/SH3PXD2B/NRP1/TGFBR1/FHOD1/DLC1/TGFB3/ARHGEF10/S1PR1/MEF2C/WAS/ARHGAP28/SFRP1/NOX4/GPR65/WNT11/PFN1/ARAP1/TESK1/ROCK1/ROCK2/ALMS1/BAG4/ARHGEF15	35
GO:0032958	BP	GO:0032958	inositol phosphate biosynthetic process	19/4046	42/18670	0.000555397	0.00549012	0.00392284	IP6K2/PLCE1/IPPK/PLCB1/HRH1/P2RY6/PLCB4/PLCH1/PLCD3/PPIP5K1/PLEK/PLCL2/FGF2/PLCL1/SNCA/PTK2B/PPIP5K2/PLCB2/IPMK	19
GO:1902904	BP	GO:1902904	negative regulation of supramolecular fiber organization	48/4046	142/18670	0.000555788	0.00549012	0.00392284	HSPA8/GSN/CAPG/CORO1B/LIMA1/PRKCD/TMOD3/MET/MYADM/LDLR/PHLDB2/PICK1/BBS4/PPP1R9A/SPTBN5/CHADL/INPP5J/ARHGAP6/APOE/HIP1R/RDX/EMILIN1/MAP1B/DLC1/SHANK3/LMOD1/S1PR1/CLIP3/CRYAB/WAS/ARHGAP28/SNCA/TMSB10/PFN1/SPTBN1/CIB1/ARAP1/TWF2/ARFGEF1/CAMSAP1/GMFB/CORO1A/APC/GMFG/TAOK1/TTBK2/CDH5/KANK3	48
GO:0031099	BP	GO:0031099	regeneration	63/4046	198/18670	0.000556683	0.00549048	0.0039231	GSN/ANXA1/PTGFRN/MAP4K4/YAP1/PPARG/POSTN/CEBPB/TGFB1/PTPN12/CCNB1/SPP1/MAPK8IP3/TNC/SULF2/NNMT/ADM/CCNA2/CFLAR/AURKA/KLF4/TGFBR3/EGFR/AXL/ANXA3/PRRX1/C5AR1/UGT1A1/WNT7A/LRP1/LAMB2/THY1/TGFBR2/GAS6/HMOX1/FZD7/MAP1B/DYSF/CXCL12/JAM3/PTN/NR4A3/RGMA/NINJ2/IGF1/GPX1/TSPO/IGF2R/GJA1/FPGS/AKIRIN1/MED1/NINJ1/BAK1/BCL9/BIN3/PPAT/WDR35/LRIG2/MATN2/APOD/SCARF1/MUSTN1	63
GO:0043270	BP	GO:0043270	positive regulation of ion transport	83/4046	275/18670	0.000557701	0.00549207	0.00392423	ANXA2/FLNA/MLLT6/ATP1B3/PRKCD/CEBPB/CAV1/SLC9A3R1/STIM1/GPD1L/CACNB3/EPHB2/ORAI1/SPHK2/KCNQ1/PLA2G6/P2RY6/TREM2/CCR1/TESC/CCL3/CCL4/CACNA1D/CASQ1/SCN5A/S100A1/CACNB2/PLA2G10/DNM2/THY1/APOE/ABL1/PDGFRB/VAMP7/MYLK/CD4/F2R/PKD2/STC1/PDGFB/SHANK3/FHL1/CXCL12/CCL2/APLNR/STXBP1/RAMP3/TRPV2/JPH2/DMD/KCNMB1/TRPC1/F2RL3/SCN1B/ADRA2A/ANK2/TRPC6/SNCA/AKAP6/ADORA1/FGF14/TSPO/VAMP8/WNK1/CTSS/GSTO1/DLG1/ATP2B1…	83
GO:0034614	BP	GO:0034614	cellular response to reactive oxygen species	55/4046	168/18670	0.000565086	0.00555624	0.00397008	ANXA1/SRC/PRKCD/AKR1C3/MET/PCGF2/ECT2/CCNA2/CFLAR/KLF4/EGFR/SIRPA/AXL/ZNF580/MMP9/ATP7A/SPHK1/CBX8/SMPD3/FER/PSAP/MMP2/DNM2/SOD2/TPM1/ABL1/AQP1/PKD2/PDGFRA/FBLN5/SOD3/CYP1B1/NR4A3/MMP3/IL6/NCF1/BTK/LRRK2/TRPC6/PRDX5/ROMO1/FOXO3/PLEKHA1/TRAF2/CRK/CCS/TREX1/IMPACT/SIRT1/PAWR/KLF2/MAPK8/MAPT/NOS3/PDGFD	55
GO:0001654	BP	GO:0001654	eye development	105/4046	362/18670	0.000570431	0.00558626	0.00399153	GATA3/COL5A1/HIF1A/COL5A2/JAG1/ATP2B4/TGFB1/TBX2/PTPRM/RAB11FIP4/FBN1/TFAP2A/KLF4/EGFR/ZNF513/EPHB2/IFT140/SOX9/EFEMP1/PRDM1/CEP290/TSPAN12/NHS/BBS4/AHI1/FJX1/HSF4/OSR2/SALL2/LRP5L/INHBA/ALDH1A2/LAMA1/WNT7A/FREM2/VIM/CTNNB1/COL4A1/VEGFA/LAMB2/THY1/TGFBR2/PDGFRB/MYH10/SERPINF1/MFAP2/SH3PXD2B/NRP1/TGFBR1/NES/MAF/PDGFRA/MFRP/ACVRL1/ZEB2/ZEB1/COL8A2/PTN/CC2D2A/CRYAB/COL8A1/CYP1B1/WNT5B/MITF/CACNA1C/W…	105
GO:0002828	BP	GO:0002828	regulation of type 2 immune response	15/4046	30/18670	0.000572502	0.00558626	0.00399153	ANXA1/GATA3/IL4R/ECM1/RSAD2/CD86/NOD2/NLRP3/IL27RA/HLX/IL6/TNFSF4/CD74/IL18/IDO1	15
GO:0046640	BP	GO:0046640	regulation of alpha-beta T cell proliferation	15/4046	30/18670	0.000572502	0.00558626	0.00399153	TNFRSF14/ZBTB7B/TGFBR2/PTPRC/TNFSF4/CD28/EBI3/LGALS9/TWSG1/IRF1/IL18/CD3E/RASAL3/ZAP70/LGALS9C	15
GO:0050869	BP	GO:0050869	negative regulation of B cell activation	15/4046	30/18670	0.000572502	0.00558626	0.00399153	LYN/ID2/TYROBP/CD300A/INHBA/SAMSN1/MNDA/FOXJ1/FCGR2B/SFRP1/BTK/PARP3/PAWR/CTLA4/SLA2	15
GO:0061037	BP	GO:0061037	negative regulation of cartilage development	15/4046	30/18670	0.000572502	0.00558626	0.00399153	GREM1/SOX9/SNAI2/EFEMP1/PTHLH/CHADL/ADAMTS12/CTNNB1/LTBP3/TGFBR1/CTSK/RARB/GLI2/WNT11/FRZB	15
GO:0030501	BP	GO:0030501	positive regulation of bone mineralization	18/4046	39/18670	0.000573695	0.00558938	0.00399376	TGFB1/TFAP2A/ACVR2A/FAM20C/OSR2/ACVR1/TGFB3/TMEM119/MEF2C/PTN/SLC8A1/BMP6/GPM6B/PKDCC/ISG15/ATP2B1/BMPR1A/ACVR2B	18
GO:0030224	BP	GO:0030224	monocyte differentiation	17/4046	36/18670	0.000584445	0.00564834	0.00403589	PPARG/MYC/CSF1R/CDK6/CSF1/MYH9/VEGFA/CD4/MEF2C/ZBTB46/IL34/CD74/FASN/SP3/MED1/IRF7/FES	17
GO:0032733	BP	GO:0032733	positive regulation of interleukin-10 production	17/4046	36/18670	0.000584445	0.00564834	0.00403589	FCER1G/TREM2/IL20RB/NOD2/CD46/CD34/SASH3/CLEC7A/TIGIT/TNFSF4/CD28/LGALS9/PYCARD/TLR2/TLR4/LGALS9C/IRF4	17
GO:1902622	BP	GO:1902622	regulation of neutrophil migration	17/4046	36/18670	0.000584445	0.00564834	0.00403589	RAC2/MPP1/C5AR1/C3AR1/XG/CD99/IL1R1/CD99L2/DYSF/JAM3/SLAMF8/NCKAP1L/CCL21/CCL19/CD74/ADAM8/MOSPD2	17
GO:1903131	BP	GO:1903131	mononuclear cell differentiation	17/4046	36/18670	0.000584445	0.00564834	0.00403589	PPARG/MYC/CSF1R/CDK6/CSF1/MYH9/VEGFA/CD4/MEF2C/ZBTB46/IL34/CD74/FASN/SP3/MED1/IRF7/FES	17
GO:0010837	BP	GO:0010837	regulation of keratinocyte proliferation	16/4046	33/18670	0.000585041	0.00564834	0.00403589	SFN/YAP1/NOTCH2/EFNB2/SNAI2/CD109/OVOL2/AREG/HAS2/TGM1/KLF9/FGF7/CASK/MED1/STXBP4/PRKD1	16
GO:1901186	BP	GO:1901186	positive regulation of ERBB signaling pathway	16/4046	33/18670	0.000585041	0.00564834	0.00403589	RTN4/PLAUR/AFAP1L2/MMP9/DOK1/EREG/HIP1R/ADRA2A/NCF1/ADORA1/ARAP1/ADAM17/CBL/RBPJ/HIP1/AGT	16
GO:0048738	BP	GO:0048738	cardiac muscle tissue development	72/4046	233/18670	0.000606124	0.00584307	0.00417503	DSP/TBX3/YAP1/KAT2A/TGFB1/PDLIM5/CCNB1/TBX2/EFNB2/HEG1/TGFBR3/ID2/CBY1/ARID2/GREM1/SAV1/ZFPM1/TNNC1/RGS4/ALDH1A2/ITGB1/VEGFA/TPM1/NDUFV2/TGFBR2/PDGFRB/MYH10/MYH11/TGFBR1/ACVR1/RGS2/SGCB/FGFR1/SMAD7/PDGFRA/FZD7/GJC1/S1PR1/MEF2C/MAPK11/SLC8A1/GJA5/ADAMTS9/JPH2/COL11A1/WNT2/GATA6/RARB/TGFB2/BVES/SGCD/FGF2/PLN/IGF1/NOX4/AKAP6/ALPK2/ZFPM2/ARID1A/ENG/GJA1/MED1/MEF2A/CHD7/TAZ/RBPJ/SIRT6/SMAD1/CXADR/BMPR…	72
GO:0001936	BP	GO:0001936	regulation of endothelial cell proliferation	57/4046	176/18670	0.000613346	0.0059038	0.00421842	STAT1/THBS1/HIF1A/PPARG/CAV1/SEMA5A/CAV2/PTPRM/GATA2/ECM1/F3/ZNF580/NRP2/VEGFC/ATOH8/VASH2/FGFBP1/ALDH1A2/SPARC/VEGFA/APOE/VEGFB/SULF1/NRP1/TGFBR1/HMOX1/FGFR1/PDGFB/DYSF/VASH1/TNFSF12/ACVRL1/CXCL12/CCL2/APLNR/AKT3/MEF2C/ITGA4/EGR3/PPP1R16B/WNT2/TEK/CCL11/BMP6/ITGB3/FGF2/CYBA/GJA1/NF1/ADAM17/STAT5A/PDPK1/SIRT6/SIRT1/NR4A1/FLT4/PRKD1	57
GO:0050714	BP	GO:0050714	positive regulation of protein secretion	81/4046	268/18670	0.000615825	0.00591876	0.00422911	GATA3/SRC/HIF1A/IL4R/ADAM9/POSTN/TGFB1/FRMD8/TNFRSF14/CD14/EGFR/SEC24A/PANX1/CSF1R/CARD8/CASP1/IFIH1/CAPN10/IL17RA/SCAMP5/CD58/IL1RAP/PLA2G6/VEGFC/AIM2/HAVCR2/TREM2/PARD6A/AGER/CCL3/NOD2/IL17RB/CLEC5A/SAA1/NLRP3/VSNL1/LRP1/CD2AP/ABL1/MYH10/NLGN2/CD34/AKAP12/F2R/TGFB3/AIF1/MAPK11/APBB1/TWIST1/TGFB2/LPL/TNFRSF4/BMP6/TLR1/IL6/OSM/TNFSF4/LRRK2/IGF1/PTPN22/CD33/CCL19/SPTBN1/GOLPH3/IRF3/GJA1/GSDMD/KCNN…	81
GO:0002548	BP	GO:0002548	monocyte chemotaxis	26/4046	65/18670	0.000629593	0.00604202	0.00431718	ANXA1/SERPINE1/LYN/GREM1/CCL18/CCR1/CCL3/CCL4/CCL13/CCL8/NBL1/DUSP1/PDGFB/CXCL12/CCL2/AIF1/SLAMF8/CCL11/IL6/CCL21/CCL14/CCL19/RPS19/CCL5/CXCL10/MOSPD2	26
GO:1903532	BP	GO:1903532	positive regulation of secretion by cell	114/4046	399/18670	0.000631326	0.00604958	0.00432259	GATA3/SRC/HIF1A/IL4R/ADAM9/POSTN/TGFB1/RAB15/FRMD8/SPP1/TNFRSF14/NCS1/CD14/EGFR/ITGB2/SEC24A/GATA2/PANX1/CSF1R/SPHK2/CARD8/CASP1/IFIH1/CAPN10/IL17RA/RAB27A/SCAMP5/CD58/IL1RAP/FCER1G/PLA2G6/ILDR1/VEGFC/AIM2/ADORA2B/HAVCR2/TREM2/PARD6A/ITGAM/INHBA/AGER/SMPD3/CCL3/CACNA1D/NOD2/IL17RB/CLEC5A/SAA1/NLRP3/VSNL1/CACNB2/LRP1/CD2AP/ABL1/MYH10/VAMP7/NLGN2/CD34/AKAP12/F2R/FGFR1/C1QTNF1/TGFB3/CXCL12/STXBP1/AI…	114
GO:0032642	BP	GO:0032642	regulation of chemokine production	31/4046	82/18670	0.000635292	0.00607848	0.00434324	HIF1A/IL4R/POSTN/KLF4/SIGIRR/SIRPA/SNAI2/EIF2AK2/CSF1R/ZFPM1/ADORA2B/HAVCR2/TREM2/AGER/APP/LRP1/HMOX1/AIF1/CLEC7A/TWIST1/LPL/IL6/TLR7/CD74/LGALS9/PYCARD/ADAM17/TLR2/TLR4/APOD/C1QTNF3	31
GO:0072593	BP	GO:0072593	reactive oxygen species metabolic process	85/4046	284/18670	0.000644071	0.00615328	0.00439668	DDIT4/THBS1/HIF1A/IFI6/ATP2B4/PRKCD/TGFB1/CAV1/AKR1C3/INSR/ICAM1/RAC2/TFAP2A/CFLAR/KLF4/DDAH1/EGFR/ITGB2/SIRPA/STK17A/TYROBP/SPHK2/ATP7A/RAB27A/CYBB/SLC25A33/NCF2/TRPV1/PLIN5/ITGAM/GLS2/ARF4/DNM2/SOD2/TGFBR2/PDGFRB/SH3PXD2B/DDAH2/PXDN/ACP5/GPX3/CD34/PKD2/FYN/PDGFB/FBLN5/SOD3/AIF1/PTGIS/CRYAB/CYP1B1/CLEC7A/NOXA1/MMP3/MAOB/NCF1/LRRK2/TMEM106A/NOX4/PID1/SNCA/GPX1/PRDX5/TSPO/NDUFA13/CYBA/ROMO1/NNT/ND…	85
GO:0030516	BP	GO:0030516	regulation of axon extension	35/4046	96/18670	0.000646097	0.00616344	0.00440394	FN1/RTN4/MACF1/TNFRSF12A/SEMA5A/SEMA6A/SEMA4G/RAB11A/LRP1/DNM2/VEGFA/ILK/APOE/ABL1/NRP1/DPYSL2/MAP1B/CXCL12/SEMA6B/TRPV2/NTN1/SEMA3A/SEMA3D/NRCAM/OLFM1/L1CAM/ADNP/GOLGA4/TWF2/RNF6/ARHGAP4/MAPT/SEMA6C/SEMA3G/SEMA6D	35
GO:0002793	BP	GO:0002793	positive regulation of peptide secretion	86/4046	288/18670	0.000650191	0.00619326	0.00442525	GATA3/SRC/HIF1A/IL4R/ADAM9/POSTN/TGFB1/FRMD8/TNFRSF14/CD14/EGFR/S100A8/SEC24A/PANX1/CSF1R/CARD8/CASP1/IFIH1/CAPN10/IL17RA/SCAMP5/CD58/IL1RAP/PLA2G6/ILDR1/VEGFC/AIM2/HAVCR2/TREM2/PARD6A/AGER/CCL3/NOD2/IL17RB/CLEC5A/SAA1/NLRP3/VSNL1/LRP1/CD2AP/ABL1/MYH10/NLGN2/CD34/AKAP12/F2R/TGFB3/AIF1/MAPK11/APBB1/TWIST1/TGFB2/LPL/TNFRSF4/BMP6/TLR1/IL6/OSM/TNFSF4/LRRK2/IGF1/PTPN22/ADORA1/RASL10B/CD33/CCL19/SPTBN1…	86
GO:0043409	BP	GO:0043409	negative regulation of MAPK cascade	59/4046	184/18670	0.000659636	0.00627389	0.00448286	PEBP1/PSCA/TNIP1/CDK5RAP3/SORL1/PRKCD/ZMYND11/CAV1/MECOM/PTPN6/SLC9A3R1/MYC/DUSP3/IGF1R/GBP1/DUSP7/LYN/SFRP2/KLF4/SIRPA/EPHB2/SEMA6A/DUSP2/SH3RF2/SERPINB3/CD300A/PTPRR/RGS4/KLHL31/TIMP3/DUSP1/APOE/ABL1/RAPGEF1/EMILIN1/PER1/SMPD1/SPRED1/RGS2/SH2B3/PTPRJ/PTPRC/UCHL1/DACT1/SFRP1/PTPN22/EIF3A/NF1/DLG1/NCOR1/ASH1L/HMGCR/RANBP9/SPRED2/HIPK3/PAQR3/TLR4/FBLN1/LMO3	59
GO:0061035	BP	GO:0061035	regulation of cartilage development	28/4046	72/18670	0.00067729	0.00643225	0.00459601	ANXA2/TGFB1/BMP1/LOXL2/GREM1/SOX9/SNAI2/EFEMP1/RUNX2/PTHLH/CHADL/SMPD3/ADAMTS12/CTNNB1/GLG1/LTBP3/TGFBR1/CTSK/MAF/ACVRL1/TRPS1/RARB/BMP6/PKDCC/GLI2/WNT11/SMAD1/FRZB	28
GO:0046635	BP	GO:0046635	positive regulation of alpha-beta T cell activation	25/4046	62/18670	0.000690428	0.0065473	0.00467822	ANXA1/IL4R/PNP/ADA/CD86/NLRP3/ZBTB7B/TGFBR2/PTPRC/NCKAP1L/SASH3/RUNX3/HLX/TNFSF4/CD28/EBI3/CCL19/LGALS9/IL18/CD3E/RASAL3/SOCS1/ZAP70/PRKCQ/IL12RB1	25
GO:1903531	BP	GO:1903531	negative regulation of secretion by cell	66/4046	211/18670	0.000698559	0.00661461	0.00472632	FN1/ANXA1/TNFRSF1A/ANXA5/MAP4K4/HADH/PNKD/SERPINB1/GBP1/RHBDF2/RAB11FIP3/SRGN/CARD8/RSAD2/SRCIN1/PPP1R9A/CD300A/INHBA/KLF7/FAM3D/IL1R2/NLRP3/VSNL1/APOE/GAS6/HMOX1/TNFRSF1B/RAB11FIP5/CD34/F2R/LRRC32/IL27RA/SYT11/FOXF1/SSC5D/CD200/BMP8A/FCGR2B/SFRP1/TNFRSF4/MAOB/IL11/ADRA2A/OSM/LILRB1/ANGPT1/SNCA/PTPN22/ADORA1/CD84/VAMP8/PTPN11/PML/NF1/LGALS9/CYP51A1/VPS4B/HMGCR/NR1H3/CRY1/RAB33B/RSC1A1/REST/CARD16…	66
GO:0070997	BP	GO:0070997	neuron death	101/4046	348/18670	0.000701669	0.00663425	0.00474034	HSPA5/MCL1/DDIT4/BTG2/GATA3/CAPN2/HIF1A/PRNP/NAMPT/SORL1/CEBPB/GCLC/C1QA/SSH1/EFNB2/SULT1A3/TFAP2A/RASA1/ITGB2/AIMP2/AXL/CASP9/TYROBP/SARM1/CSF1/TOX3/C5AR1/CLCF1/MAP3K12/ITGAM/CCL3/SLC25A27/PM20D1/APP/CTNNB1/CTSZ/LRP1/SOD2/PPT1/GPNMB/ILK/APOE/ABL1/FAM162A/SERPINF1/NRP1/HMOX1/TNFRSF1B/CD34/NES/BACE1/FZD1/F2R/FYN/ADARB1/ITGA1/TGFB3/CCL2/STXBP1/MEF2C/CD200/NR4A3/FCGR2B/TGFB2/LRRK2/ANGPT1/SNCA/ADORA1…	101
GO:0002704	BP	GO:0002704	negative regulation of leukocyte mediated immunity	21/4046	49/18670	0.000704251	0.00663905	0.00474378	PTPN6/SERPINB9/HAVCR2/CD300A/IL20RB/FOXJ1/SERPINB4/IL7R/HMOX1/SMAD7/PTPRC/FOXF1/FCGR2B/LILRB1/CD84/BST2/LGALS9/CRK/PARP3/JAK3/CD96	21
GO:0048546	BP	GO:0048546	digestive tract morphogenesis	21/4046	49/18670	0.000704251	0.00663905	0.00474378	HIF1A/SFRP2/ID2/EGFR/AHI1/OVOL2/HNF1B/CTNNB1/PDGFRA/FOXF1/HLX/DACT1/RBPMS2/SFRP1/GLI2/WNT11/NIPBL/ACVR2B/EPB41L5/TCF21/SOX17	21
GO:0043536	BP	GO:0043536	positive regulation of blood vessel endothelial cell migration	30/4046	79/18670	0.000707229	0.00665732	0.00475683	ANXA1/THBS1/HIF1A/TGFB1/AMOTL1/PLK2/GATA2/VEGFC/FGFBP1/VEGFA/ABL1/NRP1/HMOX1/MAP3K3/FGFR1/PDGFB/AKT3/RHOJ/FGF2/ANGPT1/CIB1/MAP2K3/ADAM17/STAT5A/PDPK1/PIK3C2A/CD40/SIRT1/NOS3/PRKD1	30
GO:0001771	BP	GO:0001771	immunological synapse formation	9/4046	14/18670	0.000714102	0.00667294	0.00476799	MSN/HAVCR2/DOCK2/CCL21/CCL19/DLG1/DOCK8/PRF1/CD6	9
GO:0035020	BP	GO:0035020	regulation of Rac protein signal transduction	9/4046	14/18670	0.000714102	0.00667294	0.00476799	OGT/RASGRF1/DNM2/STMN3/NF1/KRAS/CRK/ALS2/SSX2IP	9
GO:0045064	BP	GO:0045064	T-helper 2 cell differentiation	9/4046	14/18670	0.000714102	0.00667294	0.00476799	ANXA1/GATA3/IL4R/CD86/NLRP3/HLX/TNFSF4/BATF/IL18	9
GO:0070672	BP	GO:0070672	response to interleukin-15	9/4046	14/18670	0.000714102	0.00667294	0.00476799	PLCB1/IL15RA/JAK1/CD4/STAT5A/JAK3/IL2RG/IL2RB/IL15	9
GO:1903054	BP	GO:1903054	negative regulation of extracellular matrix organization	9/4046	14/18670	0.000714102	0.00667294	0.00476799	TNFRSF1A/TGFB1/FAP/CHADL/DPP4/ANTXR1/EMILIN1/TNFRSF1B/CST3	9
GO:0002824	BP	GO:0002824	positive regulation of adaptive immune response based on somatic recombination of immune receptors built from immunoglobulin superfamily domains	36/4046	100/18670	0.000715506	0.00667632	0.0047704	ANXA1/GATA3/TGFB1/PVR/EXOSC3/FCER1G/ADA/RSAD2/CLCF1/SLC11A1/NLRP3/C3/IL1R1/CD4/PTPRC/IL27RA/SASH3/HLX/IL6/TNFSF4/BTK/CD28/CD1D/CCL19/B2M/TFRC/MSH2/TRAF2/RIF1/TNFSF13/CD40/PAXIP1/IL18/ATAD5/PRKCQ/IL12RB1	36
GO:0001776	BP	GO:0001776	leukocyte homeostasis	32/4046	86/18670	0.000721867	0.00672586	0.00480581	ANXA1/HIF1A/TGFB1/LYN/AXL/FCER1G/ADA/RC3H2/IL2RA/ABL1/TSC22D3/SH2B3/KITLG/JAM3/PIK3CD/MEF2C/NCKAP1L/DOCK11/PDE4B/GPR183/DOCK10/IL6/CD74/TCIRG1/LGALS9/BAK1/ADAM17/CORO1A/SKIL/JAK3/LAT/MERTK	32
GO:0043277	BP	GO:0043277	apoptotic cell clearance	20/4046	46/18670	0.000750866	0.0069604	0.00497339	THBS1/TGM2/AXL/TYROBP/TREM2/CD300LF/TXNDC5/LRP1/C3/ITGAV/MFGE8/GAS6/C4A/C2/CCL2/RHOBTB1/ITGB3/TREX1/NR1H3/MERTK	20
GO:0060443	BP	GO:0060443	mammary gland morphogenesis	20/4046	46/18670	0.000750866	0.0069604	0.00497339	ELF3/SRC/TBX3/TGFB1/CAV1/TBX2/CSF1R/CSF1/AREG/LRP5L/IGFBP5/TGFBR2/ETV5/NTN1/CCL11/GLI2/KDM5B/PML/MED1/LRP6	20
GO:0033622	BP	GO:0033622	integrin activation	12/4046	22/18670	0.000752475	0.0069604	0.00497339	FN1/SRC/FARP2/TLN1/COL16A1/FERMT2/CXCL12/FERMT3/PLEK/CXCL13/SKAP1/SELP	12
GO:0060390	BP	GO:0060390	regulation of SMAD protein signal transduction	12/4046	22/18670	0.000752475	0.0069604	0.00497339	TGFB1/RBPMS/WWTR1/OVOL2/PBLD/TGFBR1/DAB2/TGFB3/BMP6/CILP/SPTBN1/BMPR1A	12
GO:0060487	BP	GO:0060487	lung epithelial cell differentiation	12/4046	22/18670	0.000752475	0.0069604	0.00497339	YAP1/FOXA1/AIMP2/SOX9/SAV1/TMEM38B/FOXJ1/THRA/GATA6/RBPJ/KLF2/NFIB	12
GO:2001236	BP	GO:2001236	regulation of extrinsic apoptotic signaling pathway	51/4046	155/18670	0.000771998	0.00713068	0.00509506	MCL1/THBS1/SRC/ITM2C/SERPINE1/IFI6/YAP1/TNFSF10/ZMYND11/CAV1/TNFRSF12A/GCLC/ICAM1/ITPRIP/SFRP2/CFLAR/SNAI2/FAS/TNFRSF10A/INHBA/TIMP3/PEA15/ITGAV/DAPK3/NRP1/TGFBR1/HMOX1/ACVR1/FGFR1/FYN/TNFSF12/PTPRC/G0S2/SRPX/SFRP1/IGF1/GPX1/PML/NF1/BIRC6/SP100/RB1CC1/PHIP/PYCARD/TRADD/TRAF2/SKIL/TMC8/EYA3/NOS3/AGT	51
GO:0008630	BP	GO:0008630	intrinsic apoptotic signaling pathway in response to DNA damage	37/4046	104/18670	0.000785774	0.0072448	0.0051766	SFN/MCL1/CD44/DDIT4/TNFRSF1A/TMEM109/SFRP2/SNAI2/MOAP1/CASP9/NACC2/BCL2A1/ABL1/HMOX1/TNFRSF1B/CXCL12/HIC1/SNAI1/CD74/SHISA5/PRKDC/PML/EP300/HIPK1/BAD/MSH2/BAK1/PYCARD/SKIL/HIPK2/RAD9A/IKBKE/SIRT1/FNIP2/BRCA2/ATAD5/NFATC4	37
GO:0034101	BP	GO:0034101	erythrocyte homeostasis	42/4046	122/18670	0.000786617	0.0072448	0.0051766	STAT1/GATA3/HIF1A/TMOD3/SLC25A38/LYN/P4HTM/TGFBR3/ID2/AXL/GATA2/CDK6/ACVR2A/SPI1/ZFPM1/HOXB6/FLVCR1/INHBA/ETV2/VEGFA/HMOX1/HCLS1/MAFB/SH2B3/THRA/MFHAS1/NCKAP1L/IKZF1/DYRK3/B2M/RPS19/ISG15/SP3/MED1/SMAD5/FOXO3/HIPK2/ARID4A/JAK3/KLF2/RB1/TAL1	42
GO:0090630	BP	GO:0090630	activation of GTPase activity	35/4046	97/18670	0.000802963	0.00734775	0.00525016	CORO1C/TBC1D1/SGSM3/TBC1D2/SGSM2/ECT2/TBC1D9/TBC1D3/TBC1D3B/SYDE1/CCDC125/PLEKHG4/FOXJ1/TBC1D3H/RASGRF1/RAPGEF1/ARHGEF10/RABGAP1L/TBC1D16/ADPRH/CXCL13/CCL21/GPR65/TAX1BP3/RHOG/PIP5K1A/TBC1D5/PTK2B/DOCK7/CRK/RALGAPA2/RALGAPA1/TBC1D12/TBC1D10C/NEDD9	35
GO:1990868	BP	GO:1990868	response to chemokine	35/4046	97/18670	0.000802963	0.00734775	0.00525016	HIF1A/LOX/CXCL1/CCL18/TREM2/CCR1/CCL3/CCL4/CCL13/CCL8/DUSP1/CXCR4/SH2B3/CXCL12/CCL2/CXCL13/CMKLR1/CCL11/CXCL2/CCL21/CCL14/CCL19/WNK1/CIB1/PTK2B/SLC12A2/DOCK8/CCL5/CXCL9/CXCL10/CCRL2/CCR5/CXCL11/CXCR6/CXCR3	35
GO:1990869	BP	GO:1990869	cellular response to chemokine	35/4046	97/18670	0.000802963	0.00734775	0.00525016	HIF1A/LOX/CXCL1/CCL18/TREM2/CCR1/CCL3/CCL4/CCL13/CCL8/DUSP1/CXCR4/SH2B3/CXCL12/CCL2/CXCL13/CMKLR1/CCL11/CXCL2/CCL21/CCL14/CCL19/WNK1/CIB1/PTK2B/SLC12A2/DOCK8/CCL5/CXCL9/CXCL10/CCRL2/CCR5/CXCL11/CXCR6/CXCR3	35
GO:0033002	BP	GO:0033002	muscle cell proliferation	73/4046	239/18670	0.000803534	0.00734775	0.00525016	STAT1/THBS1/IRAK1/TGM2/YAP1/PPARG/NAMPT/HPGD/CCNB1/TBX2/ITGA2/CFLAR/KLF4/TGFBR3/ID2/EGFR/ARID2/SAV1/HBEGF/MMP9/P2RY6/SMPD3/EREG/CTNNB1/MMP2/SOD2/TPM1/IGFBP5/ILK/TGFBR2/PDGFRB/TGFBR1/HMOX1/FGFR1/PDGFB/ELN/CNN1/TGFB3/S1PR1/MEF2C/AIF1/MAPK11/CALCRL/NR4A3/NPR1/WNT2/RBPMS2/GATA6/TGFB2/IL6/FGF2/ANGPT1/IGF1/PTGIR/ZFPM2/PDE1A/PRKDC/CYBA/GJA1/AKIRIN1/HMGCR/RBPJ/SMAD1/CCL5/BMPR1A/IL18/SKP2/ERN1/IL15/ADAMTS…	73
GO:2000116	BP	GO:2000116	regulation of cysteine-type endopeptidase activity	73/4046	239/18670	0.000803534	0.00734775	0.00525016	PERP/SFN/GSN/CD44/CAST/S100A9/THBS1/SRC/ANP32B/IFI6/PPARG/TNFSF10/DAPK1/MYC/PLAUR/SFRP2/CFLAR/KLF4/S100A8/TNFAIP8/CYFIP2/F3/CASP9/CARD8/MMP9/CASP1/SERPINB9/FAS/AIM2/SOX7/TNFRSF10A/NLRP3/VEGFA/HIP1R/FAM162A/AQP1/GAS6/F2R/FYN/DLC1/CRYAB/CLEC7A/LEF1/CST7/CD27/SNCA/CTSD/GPX1/PRDX5/NDUFA13/PML/LGALS9/RPS6KA3/BAD/CASP4/BAK1/PYCARD/TRADD/TRAF2/PSMB9/APAF1/HIP1/CASP10/SIRT1/CASP8AP2/WDR35/REST/CARD16/LCK…	73
GO:0086002	BP	GO:0086002	cardiac muscle cell action potential involved in contraction	23/4046	56/18670	0.000823627	0.00752073	0.00537376	FLNA/ATP1A1/DSP/CAV1/NEDD4L/GPD1L/DSC2/KCNQ1/CACNA1D/SCN5A/CACNB2/BIN1/GJC1/GJA5/KCNJ8/CACNA1C/KCNE4/SCN1B/ANK2/GJA1/DLG1/NUP155/SCN4B	23
GO:0002053	BP	GO:0002053	positive regulation of mesenchymal cell proliferation	13/4046	25/18670	0.000828208	0.00753034	0.00538062	STAT1/MYC/SOX9/PRRX1/CTNNB1/VEGFA/TGFBR2/FGFR1/SMO/FOXF1/WNT2/CHRD/BMPR1A	13
GO:0045830	BP	GO:0045830	positive regulation of isotype switching	13/4046	25/18670	0.000828208	0.00753034	0.00538062	TGFB1/EXOSC3/CLCF1/PTPRC/TNFSF4/CD28/TFRC/MSH2/RIF1/TNFSF13/CD40/PAXIP1/ATAD5	13
GO:0050901	BP	GO:0050901	leukocyte tethering or rolling	13/4046	25/18670	0.000828208	0.00753034	0.00538062	PODXL2/ITGB1/VCAM1/CXCL12/SELPLG/ITGA4/CCL21/GOLPH3/ROCK1/ITGB7/SPN/SELE/SELP	13
GO:0071526	BP	GO:0071526	semaphorin-plexin signaling pathway	18/4046	40/18670	0.000833559	0.00756824	0.00540771	FLNA/PLXNB1/MET/SEMA5A/SEMA6A/NRP2/FARP2/SEMA4G/PLXND1/NRP1/SEMA6B/SEMA3A/SEMA3D/PLXNC1/NCAM1/SEMA6C/SEMA3G/SEMA6D	18
GO:0045637	BP	GO:0045637	regulation of myeloid cell differentiation	76/4046	251/18670	0.000839655	0.00761279	0.00543954	GNAS/STAT1/THBS1/HIF1A/JAG1/NOTCH2/CEBPB/TGFB1/MYC/KLF10/C1QC/TNRC6A/LYN/FBN1/P4HTM/FSTL3/ID2/GATA2/CDK6/TYROBP/ACVR2A/CSF1/LOX/SPI1/ZFPM1/TREM2/CCR1/LILRB4/INHBA/TESC/CCL3/HOXB8/CTNNB1/MYL9/ESRRA/HCLS1/MAFB/CD4/KITLG/MEF2C/NCKAP1L/ROR2/LEF1/MITF/CSF3R/EVI2B/NR4A3/ZBTB46/SFRP1/IL34/LILRB3/LILRB1/LRRC17/B2M/CD74/CIB1/ISG15/EP300/NF1/MOV10/MED1/FOXO3/CDC73/PTK2B/IRF7/TNRC6B/PRMT6/FES/RBBP5/TLR4/PRK…	76
GO:0060048	BP	GO:0060048	cardiac muscle contraction	46/4046	137/18670	0.000841981	0.00762308	0.00544689	FLNA/ATP1A1/ATP2A2/DSP/CAV1/NEDD4L/GPD1L/DSC2/KCNQ1/TMEM38B/TNNC1/CACNA1D/SCN5A/CACNB2/TPM1/VEGFB/CXCR4/RGS2/STC1/SMAD7/BIN1/GJC1/PDE5A/SLC8A1/GJA5/CLIC2/PDE4B/KCNJ8/CACNA1C/DMD/KCNE4/SCN1B/SGCD/ANK2/PLN/ADORA1/GJA1/GSTO1/MAP2K3/DLG1/SMAD5/NUP155/TAZ/PIK3CA/TNNI2/SCN4B	46
GO:0032526	BP	GO:0032526	response to retinoic acid	38/4046	108/18670	0.000856508	0.00774366	0.00553305	COL1A1/YAP1/PPARG/GJB2/SLC10A3/GJB3/TNC/CLK2/LYN/ABCA1/KLF4/SOX9/HSD17B2/TESC/ALDH1A2/IGFBP7/DUSP1/PTK7/AQP1/PDGFRB/SERPINF1/FZD7/TIE1/WNT5B/WNT2/RARB/EPHA3/BMP6/CYP26B1/WNT11/NDUFA13/IGF2R/GJA1/TWF2/YES1/NCOA1/PTK2B/GDAP1	38
GO:0071902	BP	GO:0071902	positive regulation of protein serine/threonine kinase activity	97/4046	334/18670	0.00086324	0.00779351	0.00556867	IQGAP1/THBS1/SRC/IRAK1/ATP2B4/ADAM9/TGFB1/CAB39/CCNB1/RALB/MAPK8IP3/INSR/MAP3K6/DUSP7/CCNT2/EGFR/EIF2AK2/MAP3K1/CSF1R/CCNYL1/PLCE1/MAPK10/ADORA2B/C5AR1/MAP3K12/FAM20A/AGER/FPR1/NOD2/SAMD5/SAA1/ERN2/PEA15/MAGED1/VEGFA/ILK/RAPGEF1/PDGFRB/TGFBR1/GADD45B/MAP3K3/CXCR4/CSPG4/F2R/FGFR1/PKD2/PDGFB/ITGA1/TGFB3/KITLG/S1PR2/ZEB2/PTPRC/PDGFC/MAPK11/PDE5A/ROR2/PIK3R5/FZD8/ADRA2A/FGF2/LRRK2/IGF1/NOX4/SNCA/ADOR…	97
GO:0035456	BP	GO:0035456	response to interferon-beta	14/4046	28/18670	0.000871616	0.00785805	0.00561478	IFITM3/STAT1/CAPN2/IFITM1/PLSCR1/AIM2/MNDA/IFITM2/NDUFA13/BST2/IRF1/XAF1/TREX1/IKBKE	14
GO:0060350	BP	GO:0060350	endochondral bone morphogenesis	28/4046	73/18670	0.000874298	0.00787114	0.00562414	COL1A1/GNAS/ANXA2/MMP14/COL6A2/COL6A3/COL6A1/COL12A1/SOX9/RUNX2/SMPD3/SERPINH1/TGFBR2/ANXA6/SCARA3/STC1/COL14A1/TMEM119/MEF2C/COMP/CSGALNACT1/TEK/RARB/BMP6/MATN3/COL13A1/THBS3/MATN2	28
GO:0007435	BP	GO:0007435	salivary gland morphogenesis	16/4046	34/18670	0.000884377	0.00793954	0.00567302	TGM2/TGFB1/EGFR/SNAI2/LAMA1/ESRP2/PLXND1/NRP1/FGFR1/TGFB3/FGF7/TGFB2/SEMA3A/TWSG1/BTBD7/NFIB	16
GO:0009164	BP	GO:0009164	nucleoside catabolic process	16/4046	34/18670	0.000884377	0.00793954	0.00567302	TYMP/PNP/UPP1/DERA/HDDC3/ENPP4/NT5E/ADA/DPYD/APOBEC3A/CDA/NT5C/APOBEC3G/NUDT18/APOBEC3D/CDADC1	16
GO:0002888	BP	GO:0002888	positive regulation of myeloid leukocyte mediated immunity	15/4046	31/18670	0.000888423	0.007943	0.00567548	IL4R/DDX21/ITGB2/GATA2/SPHK2/FCER1G/ADORA2B/ITGAM/C3/VAMP7/STXBP1/BTK/VAMP8/SNX4/FGR	15
GO:0010762	BP	GO:0010762	regulation of fibroblast migration	15/4046	31/18670	0.000888423	0.007943	0.00567548	THBS1/CORO1C/TGFB1/GNA12/APPL2/FER/AKAP12/CYGB/SLC8A1/PRR5L/FGF2/DDR2/APPL1/ARHGAP4/BAG4	15
GO:0001738	BP	GO:0001738	morphogenesis of a polarized epithelium	47/4046	141/18670	0.000888748	0.007943	0.00567548	PSMD2/MSN/SLC9A3R1/VANGL1/CELSR1/SFRP2/CTHRC1/LAMA3/AHI1/PARD6A/MAGI2/ASTN2/GPC3/LAMA1/WNT7A/PTK7/ABL1/DAB2/FZD1/FZD7/PLEKHA4/GPC4/PRICKLE2/FZD2/FOXF1/ROR2/PRICKLE1/DACT1/GPC6/SFRP1/WNT11/PFN1/PSME1/PSMB3/PSME2/PSMB7/AP2S1/PSMB8/PSMB10/FZD6/PSMB9/DAAM1/ZNRF3/MYO9A/FZD3/RPGRIP1L/OPHN1	47
GO:0030308	BP	GO:0030308	negative regulation of cell growth	59/4046	186/18670	0.000889725	0.007943	0.00567548	ENO1/RTN4/PPARG/IP6K2/TGFB1/FBP1/SEMA5A/SPP1/SFRP2/SEMA6A/TSPYL2/SPHK2/INHBA/SEMA4G/CDA/RGS4/GNG4/PPT1/NRP1/DCBLD2/RGS2/APBB2/ACVRL1/FHL1/PTPRJ/SERPINE2/SEMA6B/APBB1/CRYAB/NPR1/NTN1/TGFB2/DACT3/SFRP1/SEMA3A/RERG/SEMA3D/ENPP1/WNT11/NDUFA13/BST2/PML/DNAJB2/GJA1/SIPA1/RNF6/SERTAD3/CCDC85B/ARHGAP4/SIRT1/CDKN2AIP/SEMA6C/WFDC1/FRZB/SEMA3G/MSX1/AGT/SOX17/SEMA6D	59
GO:0032273	BP	GO:0032273	positive regulation of protein polymerization	45/4046	134/18670	0.000948902	0.0084595	0.00604454	GSN/CORO1B/CLIP1/MET/CDC42EP1/ARPC5L/BAIAP2/ICAM1/NIN/PICK1/NCK1/SPIRE2/ACTR3B/FER/HIP1R/FCHSD1/CDC42EP3/BIN1/MAP1B/RHOBTB1/LMOD1/HCK/NCKAP1L/WAS/IQGAP2/CCL11/CCL21/PFN1/ARPC1B/NCKAP1/VASP/DLG1/AKAP9/GMFB/PYCARD/CORO1A/PTK2B/AP1AR/JMY/FES/CDC42EP5/GMFG/WASF1/BAG4/MAPT	45
GO:0003198	BP	GO:0003198	epithelial to mesenchymal transition involved in endocardial cushion formation	10/4046	17/18670	0.000961656	0.00856128	0.00611726	SNAI2/TGFBR2/TGFBR1/ACVR1/HEYL/TGFB2/SNAI1/ENG/RBPJ/MSX1	10
GO:0001961	BP	GO:0001961	positive regulation of cytokine-mediated signaling pathway	21/4046	50/18670	0.000968836	0.00860127	0.00614584	HIF1A/AXL/CASP1/CSF1/TREM2/CD300LF/IL1R1/GAS6/CXCR4/CD74/PARP14/IRF3/MED1/CASP4/ADAM17/TRAF2/IRF7/TRIM44/NLRC5/IKBKE/ZBP1	21
GO:0032608	BP	GO:0032608	interferon-beta production	21/4046	50/18670	0.000968836	0.00860127	0.00614584	SIRPA/IFIH1/POLR3G/POLR3D/LILRB1/TLR7/FLOT1/PTPN11/IRF3/IRF1/PYCARD/TRIM38/IRF7/NMI/RELB/POLR3A/POLR3B/TLR2/TLR4/REL/NLRC3	21
GO:2001235	BP	GO:2001235	positive regulation of apoptotic signaling pathway	57/4046	179/18670	0.000970523	0.00860432	0.00614801	SFN/MCL1/YWHAQ/GSN/S100A9/THBS1/CTSC/ITM2C/YWHAH/TNFSF10/PRKCD/CAV1/SLC9A3R1/TNFRSF12A/PLAUR/S100A8/MOAP1/BMF/NCK1/MMP9/PLA2G6/FAS/INHBA/NACC2/TIMP3/PEA15/MAGED1/SERINC3/HIP1R/FAM162A/DAPK3/TGFBR1/TNFSF12/PTPRC/G0S2/SRPX/SFRP1/PML/NF1/LGALS9/BAD/BAK1/PYCARD/TRAF2/SKIL/APAF1/RAD9A/SIRT1/WDR35/MAPK8/LCK/ADORA2A/GZMB/TPD52L1/NFATC4/MSX1/AGT	57
GO:0007569	BP	GO:0007569	cell aging	40/4046	116/18670	0.000997972	0.00883544	0.00631315	HMGA1/SERPINE1/TBX3/NAMPT/PRKCD/YPEL3/TBX2/ICAM1/PLK2/ULK3/ID2/CDK6/NEK6/ARNTL/ILK/ABL1/MAP3K3/VASH1/NUAK1/AKT3/PRELP/TWIST1/NOX4/B2M/PRKDC/ENG/PML/ROMO1/KRAS/MORC3/SMC6/PRMT6/NEK4/BMPR1A/SIRT1/PAWR/WRN/LIMS1/RBL1/BRCA2	40
GO:0030208	BP	GO:0030208	dermatan sulfate biosynthetic process	8/4046	12/18670	0.00102351	0.009049	0.00646575	DSE/UST/BGN/DCN/VCAN/CSPG4/CHST12/DSEL	8
GO:0098868	BP	GO:0098868	bone growth	20/4046	47/18670	0.0010435	0.00921302	0.00658294	ANXA2/COL6A2/COL6A3/COL6A1/COL12A1/ECM1/SMPD3/TGFBR2/ANXA6/SCARA3/STC1/COL14A1/EVC/COMP/RARB/BNC2/MATN3/DDR2/THBS3/MATN2	20
GO:0046467	BP	GO:0046467	membrane lipid biosynthetic process	47/4046	142/18670	0.00105348	0.00928829	0.00663673	TNFRSF1A/SGPL1/SCCPDH/ORMDL3/PRKCD/ST3GAL4/PGAP3/DEGS1/B3GNT5/A4GALT/DPM3/ST3GAL5/SPHK2/SGMS2/SGPP1/SPHK1/PLA2G6/FA2H/DEGS2/ST8SIA4/PIGZ/B4GALT6/SMPD3/ELOVL4/ST3GAL6/B4GALNT1/PIGS/PRKD3/ST6GALNAC6/SMPD1/ST3GAL2/PIGA/GAL3ST4/GBGT1/ST6GALNAC5/CERKL/ST8SIA1/SPTLC2/DPM2/PIGQ/PIGN/PGAP1/B3GALT4/ALDH3B1/UGCG/PPM1L/PRKD1	47
GO:2000377	BP	GO:2000377	regulation of reactive oxygen species metabolic process	61/4046	195/18670	0.00108464	0.0095499	0.00682366	THBS1/HIF1A/ATP2B4/PRKCD/TGFB1/CAV1/AKR1C3/INSR/ICAM1/RAC2/TFAP2A/CFLAR/KLF4/DDAH1/EGFR/ITGB2/SIRPA/STK17A/TYROBP/SPHK2/RAB27A/SLC25A33/TRPV1/PLIN5/ITGAM/ARF4/DNM2/TGFBR2/PDGFRB/DDAH2/ACP5/CD34/PKD2/FYN/PDGFB/FBLN5/AIF1/PTGIS/CRYAB/CYP1B1/CLEC7A/NOXA1/MMP3/TMEM106A/NOX4/PID1/SNCA/TSPO/CYBA/ROMO1/NNT/FOXO3/PTK2B/ROCK2/ABCD1/WDR35/TLR4/KLF2/MAPT/KLRK1/AGT	61
GO:0042542	BP	GO:0042542	response to hydrogen peroxide	48/4046	146/18670	0.00110426	0.00969597	0.00692803	COL1A1/LDHA/ANXA1/STAT1/SRC/CAPN2/ADAM9/PRKCD/MET/PCGF2/ECT2/KLF4/SIRPA/AXL/FOSL1/ZNF580/SPHK1/ADA/CBX8/AREG/SMPD3/PSAP/DUSP1/ABL1/AQP1/PDGFRB/HMOX1/FYN/CRYAB/CYP1B1/SLC8A1/NR4A3/IL6/LRRK2/TRPC6/GNAO1/GPX1/BAD/FOXO3/PLEKHA1/BAK1/PTK2B/CRK/IMPACT/SIRT1/PAWR/KLF2/PDGFD	48
GO:0055123	BP	GO:0055123	digestive system development	48/4046	146/18670	0.00110426	0.00969597	0.00692803	HIF1A/TGFB1/CCNB1/TBX2/INSR/SFRP2/CBFA2T2/ID2/EGFR/SAV1/PRDM1/IFT172/ADA/AHI1/OVOL2/HNF1B/ALDH1A2/COL3A1/CTNNB1/HIP1R/TGFBR2/RARRES2/PDGFRA/SMO/DCHS1/TGFB3/PDGFC/FOXF1/HLX/DACT1/RBPMS2/GATA6/RARB/TGFB2/FAT4/SFRP1/PKDCC/PCSK5/GLI2/WNT11/NIPBL/ACVR2B/YIPF6/EPB41L5/RB1/EDNRB/TCF21/SOX17	48
GO:0002702	BP	GO:0002702	positive regulation of production of molecular mediator of immune response	34/4046	95/18670	0.00111512	0.00975703	0.00697165	GATA3/IL4R/TGFB1/DDX21/TNFRSF14/SPON2/EXOSC3/FCER1G/RSAD2/CLCF1/NOD2/NLRP3/IL1R1/PTPRC/GPRC5B/SASH3/NR4A3/TNFRSF4/IL6/TNFSF4/LILRB1/CD28/B2M/CD74/TFRC/MSH2/TRAF2/RIF1/TNFSF13/CD40/PAXIP1/IL18/TLR4/ATAD5	34
GO:0003416	BP	GO:0003416	endochondral bone growth	19/4046	44/18670	0.00111731	0.00975703	0.00697165	ANXA2/COL6A2/COL6A3/COL6A1/COL12A1/ECM1/TGFBR2/ANXA6/SCARA3/STC1/COL14A1/EVC/COMP/RARB/BNC2/MATN3/DDR2/THBS3/MATN2	19
GO:0006195	BP	GO:0006195	purine nucleotide catabolic process	19/4046	44/18670	0.00111731	0.00975703	0.00697165	PNP/ACOT7/SAMHD1/HDDC3/NT5E/ADA/PDE9A/PDE10A/PDE7B/PDE5A/PDE4B/PDE2A/PDE4C/PDE1A/GPX1/ITPA/NT5C/ABCD1/NUDT18	19
GO:0035850	BP	GO:0035850	epithelial cell differentiation involved in kidney development	19/4046	44/18670	0.00111731	0.00975703	0.00697165	IQGAP1/STAT1/GATA3/JAG1/YAP1/MYO1E/MMP9/WWTR1/MAGI2/KLF15/FOXJ1/CTNNB1/ACTA2/LAMB2/CD34/PDGFB/SMO/MEF2C/FAT4	19
GO:0051145	BP	GO:0051145	smooth muscle cell differentiation	28/4046	74/18670	0.00111939	0.00976189	0.00697513	TGFB1/ADM/SOX9/EREG/CTNNB1/VEGFA/SOD2/ACVR1/SGCB/PDGFB/ZEB1/MEF2C/COMP/NFATC1/FOXF1/RBPMS2/GATA6/PRDM6/ENG/ANKRD17/SIRT1/PIAS1/EPC1/CTH/NFATC4/RAMP2/SMARCD3/EDNRB	28
GO:0030010	BP	GO:0030010	establishment of cell polarity	45/4046	135/18670	0.00112907	0.00983286	0.00702584	GSN/FLOT2/FSCN1/GATA3/MSN/LLGL2/SLC9A3R1/PLK1/AMOTL1/AMOTL2/CYTH3/NDE1/FRMD4B/CENPA/UST/FOXJ1/LAMA1/WNT7A/MYH9/PTK7/MAP1B/JAM3/KIF26B/FOXF1/DOCK2/CCL21/CYP26B1/ALPK2/CCL19/GOLPH3/ARFGEF1/PRKCI/ROCK1/PTK2B/DOCK7/GPSM2/CRK/ROCK2/UBXN2B/DOCK8/KIF20B/MYO9A/OPHN1/CDH5/AMOT	45
GO:0033005	BP	GO:0033005	positive regulation of mast cell activation	11/4046	20/18670	0.00114482	0.00988929	0.00706616	IL4R/GATA2/SPHK2/FCER1G/ADORA2B/VAMP7/STXBP1/NR4A3/VAMP8/SNX4/FGR	11
GO:0033630	BP	GO:0033630	positive regulation of cell adhesion mediated by integrin	11/4046	20/18670	0.00114482	0.00988929	0.00706616	ADAM9/PTPN6/SFRP2/NCKAP1L/CXCL13/TGFB2/CCL21/CIB1/CCL5/CD3E/SKAP1	11
GO:0050860	BP	GO:0050860	negative regulation of T cell receptor signaling pathway	11/4046	20/18670	0.00114482	0.00988929	0.00706616	PRNP/PTPN6/DUSP3/GBP1/LILRB4/THY1/PTPRJ/PTPN22/PHPT1/PAWR/PVRIG	11
GO:0060216	BP	GO:0060216	definitive hemopoiesis	11/4046	20/18670	0.00114482	0.00988929	0.00706616	TGFBR3/GATA2/HOXB3/HOXB4/ZFPM1/TEK/LYL1/MFAP5/SP3/HIPK1/TAL1	11
GO:0061162	BP	GO:0061162	establishment of monopolar cell polarity	11/4046	20/18670	0.00114482	0.00988929	0.00706616	FSCN1/MSN/SLC9A3R1/FOXJ1/LAMA1/PTK7/MAP1B/FOXF1/PRKCI/MYO9A/OPHN1	11
GO:1905523	BP	GO:1905523	positive regulation of macrophage migration	11/4046	20/18670	0.00114482	0.00988929	0.00706616	MMP14/THBS1/CSF1/C5AR1/TREM2/C3AR1/CCL3/RARRES2/CMKLR1/AKIRIN1/CCL5	11
GO:0050680	BP	GO:0050680	negative regulation of epithelial cell proliferation	53/4046	165/18670	0.00115027	0.00992299	0.00709024	SFN/STAT1/THBS1/GATA3/PPARG/TGFB1/CAV1/CAV2/PTPRM/EFNB2/SFRP2/TGFBR3/IFT80/SOX9/SNAI2/SAV1/CDK6/IFT172/CD109/PBLD/ATOH8/GPC3/EREG/SPARC/MAGED1/APOE/SERPINF1/SULF1/TGFBR1/KLF9/VASH1/ACVRL1/LIMS2/CCL2/MEF2C/PTN/RUNX3/TGFB2/SFRP1/B2M/GJA1/WDR13/NF1/DLG1/CASK/MED1/CDC73/ATF2/BRCA2/NLRC3/RB1/NFIB/WFDC1	53
GO:0031667	BP	GO:0031667	response to nutrient levels	137/4046	499/18670	0.0011534	0.00993659	0.00709996	COL1A1/HSPA8/HSPA5/LDHA/GSN/STAT1/SRC/LAMP2/OGT/PPARG/NAMPT/POSTN/SORL1/KAT2A/TGFB1/AKR1C3/PIK3C2B/SLC27A4/SPP1/RALB/BAIAP2/GCLC/KLF10/LDLR/ICAM1/HMGCL/TNC/SSH1/TNRC6A/ITGA2/CACNB3/UPP1/ADM/ABCA1/SFRP2/DNMT3A/APPL2/EGFR/PICK1/DSC2/SNAI2/SLC16A1/EIF2AK2/NPRL2/ITFG2/KRT20/PANX1/DEPDC5/BCKDHB/CYBB/RRAGC/BBS4/ADA/RRAGB/FAS/ACACB/TRPV1/HSD11B2/NUAK2/NOD2/ALDH1A2/UGT1A1/UCP3/SPARC/FSTL1/APOE/CD68/TGFBR…	137
GO:0051146	BP	GO:0051146	striated muscle cell differentiation	86/4046	293/18670	0.00115922	0.00997334	0.00712622	MMP14/CAPN2/TBX3/PTGFRN/IL4R/EHD2/KAT2A/TGFB1/TMOD3/PDLIM5/CCNB1/BHLHE41/CAV2/EFNB2/CFLAR/DYRK1B/CBY1/GREM1/ADAM12/CD53/LOX/NLN/BARX2/RGS4/CASQ1/MYEF2/CACNA2D2/MYH9/ITGB1/CSRP1/VEGFA/TPM1/IGFBP5/PDGFRB/MYH10/MYH11/PLEKHO1/ACVR1/RGS2/SGCB/PDGFRA/FZD7/DYSF/SMO/CFL2/FLNC/LMOD1/TMEM119/MEF2C/COMP/CACNA1H/SLC8A1/UCHL1/GATA6/DMD/RARB/PGM5/BVES/CYP26B1/SGCD/IGF1/NOX4/POPDC2/AKAP6/ALPK2/CDH2/GPX1/FLOT1/A…	86
GO:1903522	BP	GO:1903522	regulation of blood circulation	87/4046	297/18670	0.00116415	0.0100023	0.0071469	FLNA/ATP1A1/ATP2A2/DSP/ATP1B3/ATP2B4/CAV1/TBX2/STIM1/ICAM1/GPD1L/CACNB3/ADM/EGFR/DSC2/ITPR2/HBEGF/KCNK6/HRH1/BDKRB2/KCNQ1/ADA/CACNB1/TRPV1/TMEM38B/AGER/RGS4/CACNA1D/CASQ1/SCN5A/S100A1/CACNB2/CACNA2D2/ECE1/TPM1/RGS2/F2R/STC1/SMAD7/DES/BIN1/TMEM65/THRA/ITPR1/GJC1/FXYD6/PDE5A/CACNA1H/SLC8A1/GJA5/CELF2/CLIC2/DOCK4/KCNMB4/PDE4B/CACNA1C/NPR1/DMD/KCNE4/TGFB2/TRPC1/SEMA3A/ADORA3/SCN1B/BVES/ADRA2A/ABCC9/A…	87
GO:0010955	BP	GO:0010955	negative regulation of protein processing	18/4046	41/18670	0.00118778	0.0101373	0.00724339	CD59/CAST/THBS1/SERPINE1/PRNP/CARD8/SNX12/VSIG4/IL1R2/A2M/CTSZ/GLG1/SERPING1/SERPINE2/GAS1/CST7/LRRK2/CARD16	18
GO:0048286	BP	GO:0048286	lung alveolus development	18/4046	41/18670	0.00118778	0.0101373	0.00724339	FOXA1/ATP7A/ADA/RC3H2/TMEM38B/SMPD3/ABCA12/IGFBP5/LTBP3/TNS3/TGFB3/FOXF1/GATA6/PKDCC/MAN1A2/MAN2A1/FLT4/TCF21	18
GO:0090279	BP	GO:0090279	regulation of calcium ion import	18/4046	41/18670	0.00118778	0.0101373	0.00724339	PRNP/SPINK1/SPHK2/CCL3/CTNNB1/PDGFRB/PKD2/STC1/FYN/PDGFB/DYSF/CXCL12/CCL2/RAMP3/TRPV2/PLN/CASK/HOMER1	18
GO:1902893	BP	GO:1902893	regulation of pri-miRNA transcription by RNA polymerase II	18/4046	41/18670	0.00118778	0.0101373	0.00724339	HIF1A/GNL3/TGFB1/NR3C1/GATA2/SOX9/SPI1/SMAD6/LILRB4/ATOH8/TEAD1/PDGFB/TGFB2/SREBF2/SMAD1/BMPR1A/NFIB/NFATC4	18
GO:1903318	BP	GO:1903318	negative regulation of protein maturation	18/4046	41/18670	0.00118778	0.0101373	0.00724339	CD59/CAST/THBS1/SERPINE1/PRNP/CARD8/SNX12/VSIG4/IL1R2/A2M/CTSZ/GLG1/SERPING1/SERPINE2/GAS1/CST7/LRRK2/CARD16	18
GO:0048660	BP	GO:0048660	regulation of smooth muscle cell proliferation	54/4046	169/18670	0.00118994	0.0101423	0.00724691	STAT1/THBS1/IRAK1/TGM2/PPARG/NAMPT/HPGD/ITGA2/KLF4/ID2/EGFR/HBEGF/MMP9/P2RY6/SMPD3/EREG/CTNNB1/MMP2/SOD2/TPM1/IGFBP5/ILK/TGFBR2/PDGFRB/HMOX1/PDGFB/ELN/CNN1/TGFB3/S1PR1/MEF2C/AIF1/CALCRL/NR4A3/NPR1/RBPMS2/IL6/FGF2/IGF1/PTGIR/PDE1A/PRKDC/CYBA/HMGCR/CCL5/BMPR1A/IL18/SKP2/ERN1/IL15/ADAMTS1/APOD/PDGFD/AGT	54
GO:0061458	BP	GO:0061458	reproductive system development	121/4046	434/18670	0.00119532	0.0101745	0.00726994	CTSB/FLNA/HSPA5/MMP14/IDH1/ANXA1/GATA3/SRC/SGPL1/HIF1A/TBX3/PPARG/TNFSF10/GJB2/CEBPB/FOXA1/AKR1C3/SPP1/PATZ1/INSR/ICAM1/GJB3/TNC/ADM/SFRP2/FSTL3/EGFR/AXL/GATA2/FOSL1/SOX9/ADAM19/ITGB8/ACVR2A/PRDM1/HSD17B2/ADA/OVOL2/ID4/INHBA/VASH2/EREG/WNT7A/ETV2/PSAP/CTNNB1/VEGFA/DCN/SOCS3/HSD17B4/HTRA1/PLCD3/PDGFRB/SERPINF1/SULF1/TGFBR1/PKD2/STC1/PDGFRA/PDGFB/VASH1/KITLG/SERPINE2/E2F8/PTN/PTGIS/PCDH12/ROR2/LEF1…	121
GO:0006644	BP	GO:0006644	phospholipid metabolic process	120/4046	430/18670	0.0012029	0.0102153	0.00729908	IDH1/SRC/CAPN2/HEXB/IP6K2/PRKCD/TGFB1/PIK3C2B/PLSCR1/SH3YL1/LDLR/MTMR4/PGAP3/PI4K2A/ETNK1/GPD1L/PCYT2/ALDH5A1/TTC7A/LYN/SLC44A3/KLF4/SLC44A4/CHKA/ACP6/DPM3/CHPT1/HMGCS2/FIG4/CSF1R/SPHK2/MBOAT2/PCYT1A/PLD1/DDHD1/SGMS2/SGPP1/PLCB1/FAM126A/PITPNM2/PLA2G6/PIGZ/TMEM38B/INPP5J/SMPD3/NOD2/GDPD1/PROCA1/PLA2G10/SOCS3/SERINC3/PIGS/PDGFRB/OSBPL8/LPIN3/SMPD1/DGKQ/PIP4K2A/PDGFRA/PDGFB/OSBPL10/PIGA/PLEKHA4/PIK…	120
GO:0043281	BP	GO:0043281	regulation of cysteine-type endopeptidase activity involved in apoptotic process	66/4046	215/18670	0.00120447	0.0102153	0.00729908	SFN/GSN/CD44/S100A9/THBS1/SRC/ANP32B/IFI6/PPARG/TNFSF10/DAPK1/MYC/PLAUR/SFRP2/CFLAR/KLF4/S100A8/TNFAIP8/F3/CASP9/CARD8/MMP9/CASP1/SERPINB9/FAS/SOX7/TNFRSF10A/NLRP3/VEGFA/HIP1R/FAM162A/AQP1/GAS6/F2R/DLC1/CRYAB/CLEC7A/LEF1/CD27/SNCA/CTSD/GPX1/PRDX5/NDUFA13/PML/LGALS9/RPS6KA3/BAD/CASP4/BAK1/PYCARD/TRADD/TRAF2/APAF1/HIP1/CASP10/SIRT1/CASP8AP2/WDR35/REST/CARD16/LCK/CARD9/ADORA2A/MAPT/DAP	66
GO:1900047	BP	GO:1900047	negative regulation of hemostasis	22/4046	54/18670	0.00120489	0.0102153	0.00729908	ANXA2/THBS1/ANXA5/SERPINE1/PLAU/PRKCD/THBD/PLAUR/FAP/SERPINB2/SERPING1/APOE/CD34/SH2B3/PDGFRA/PDGFB/C1QTNF1/SERPINE2/PROS1/COMP/USF1/NOS3	22
GO:0070304	BP	GO:0070304	positive regulation of stress-activated protein kinase signaling cascade	55/4046	173/18670	0.00122836	0.0104004	0.00743139	TRAF4/MINK1/MAPK8IP3/MAP3K6/LYN/EIF2AK2/SPHK1/PLCB1/MAP3K12/SH3RF2/AGER/NOD2/SAMD5/ERN2/UNC5CL/WNT7A/APP/VEGFA/GADD45B/MAP3K3/RELL1/FZD7/ZEB2/MFHAS1/ROR2/SH3RF3/FCGR2B/TGFB2/TNFRSF19/FZD8/SEMA3A/CD27/CCL21/NCF1/CCL19/SPAG9/PJA2/RB1CC1/HMGCR/PYCARD/PTK2B/TRAF2/HIPK2/MAP3K2/KLHDC10/MLKL/TLR4/TAOK1/FGD2/CARD9/ERN1/MAP4K1/TPD52L1/RASSF2/FLT4	55
GO:0106106	BP	GO:0106106	cold-induced thermogenesis	47/4046	143/18670	0.00124455	0.0105017	0.00750372	GNAS/UCP2/OGT/IL4R/CEBPB/DECR1/CAV1/HADH/IGF1R/APPL2/LNPEP/ARNTL/ZNF423/PLAC8/KSR2/ID1/VEGFA/ZBTB7B/LAMA4/MFAP2/CXCR4/THRA/PDGFC/TRPV2/DIO2/G0S2/CMKLR1/PLCL2/ADAMTS5/PLCL1/GJA1/KDM3A/ADAM17/DOCK7/ALMS1/RBPJ/NR1H3/SIRT6/PRKAB2/APC/IL18/ACVR2B/TLR4/IL15/IRF4/RB1/NOVA2	47
GO:0120161	BP	GO:0120161	regulation of cold-induced thermogenesis	47/4046	143/18670	0.00124455	0.0105017	0.00750372	GNAS/UCP2/OGT/IL4R/CEBPB/DECR1/CAV1/HADH/IGF1R/APPL2/LNPEP/ARNTL/ZNF423/PLAC8/KSR2/ID1/VEGFA/ZBTB7B/LAMA4/MFAP2/CXCR4/THRA/PDGFC/TRPV2/DIO2/G0S2/CMKLR1/PLCL2/ADAMTS5/PLCL1/GJA1/KDM3A/ADAM17/DOCK7/ALMS1/RBPJ/NR1H3/SIRT6/PRKAB2/APC/IL18/ACVR2B/TLR4/IL15/IRF4/RB1/NOVA2	47
GO:0045444	BP	GO:0045444	fat cell differentiation	68/4046	223/18670	0.00124524	0.0105017	0.00750372	GATA3/JAG1/PPARG/CEBPB/TGFB1/MMP11/SFRP2/KLF4/ID2/CBY1/GATA2/SNAI2/SAV1/PLCB1/BBS4/WWTR1/ID4/ZFPM1/ARNTL/SMAD6/PEX11A/PLAC8/ZBTB7B/TRIO/SH3PXD2B/OSBPL8/RARRES2/RGS2/TGFB1I1/JDP2/DYSF/LRRC8C/CCDC3/GRK5/CLIP3/WNT5B/EGR2/CMKLR1/NR4A3/SFRP1/LPL/IL11/IL6/ENPP1/ZFPM2/FNDC5/GPX1/PSMB8/EP300/NIPBL/ERAP1/MED1/MEX3C/OSBPL11/CCDC85B/SIRT1/ASXL2/PIAS1/ATF2/BBS9/ANKRD26/ALDH6A1/SOCS1/WDFY2/NR4A1/FRZB/C1QTNF3/…	68
GO:0009595	BP	GO:0009595	detection of biotic stimulus	12/4046	23/18670	0.00126455	0.0105948	0.00757025	TREM2/NOD2/NLRP3/SMO/SSC5D/CLEC7A/TLR1/LY96/CD1D/TREX1/TLR2/TLR4	12
GO:0032331	BP	GO:0032331	negative regulation of chondrocyte differentiation	12/4046	23/18670	0.00126455	0.0105948	0.00757025	GREM1/SOX9/SNAI2/EFEMP1/PTHLH/CHADL/ADAMTS12/CTNNB1/LTBP3/TGFBR1/RARB/GLI2	12
GO:0034123	BP	GO:0034123	positive regulation of toll-like receptor signaling pathway	12/4046	23/18670	0.00126455	0.0105948	0.00757025	RTN4/CAV1/RSAD2/MFHAS1/TLR1/PTPN22/FLOT1/CYBA/PJA2/PELI1/NR1H3/TLR2	12
GO:0051043	BP	GO:0051043	regulation of membrane protein ectodomain proteolysis	12/4046	23/18670	0.00126455	0.0105948	0.00757025	TIMP2/FURIN/ADAM9/PACSIN3/TIMP1/TIMP3/APOE/TNFRSF1B/ADRA2A/ADAM8/ROCK1/LRIG2	12
GO:2000050	BP	GO:2000050	regulation of non-canonical Wnt signaling pathway	12/4046	23/18670	0.00126455	0.0105948	0.00757025	SFRP2/IFT80/GPC3/ABL1/DAB2/PLEKHA4/SFRP4/DACT1/DAAM2/SFRP1/RNF213/ZNRF3	12
GO:0006939	BP	GO:0006939	smooth muscle contraction	38/4046	110/18670	0.00126678	0.0105995	0.00757364	ATP2B4/CAV1/SULF2/ITGA2/PLCE1/SPHK1/BDKRB2/PLA2G6/ADA/EDNRA/ADORA2B/TRPV1/HTR7/ACTA2/SMTN/DAPK3/MYH11/SULF1/MYLK/RGS2/F2R/CNN1/CALCRL/COMP/SLC8A1/DOCK4/KCNMA1/ADRA2A/TBXA2R/ADORA1/PTGER3/DLG1/ATP2B1/ROCK1/PIK3C2A/ROCK2/EDNRB/AGT	38
GO:0090398	BP	GO:0090398	cellular senescence	29/4046	78/18670	0.00127177	0.0106229	0.00759038	HMGA1/TBX3/NAMPT/PRKCD/YPEL3/TBX2/PLK2/ULK3/ID2/CDK6/NEK6/ARNTL/ABL1/MAP3K3/VASH1/NUAK1/AKT3/TWIST1/B2M/PRKDC/PML/KRAS/SMC6/PRMT6/NEK4/BMPR1A/SIRT1/PAWR/RBL1	29
GO:0042552	BP	GO:0042552	myelination	44/4046	132/18670	0.00127289	0.0106229	0.00759038	CTSC/HEXB/TYMP/TGFB1/MALL/BCAS1/MARVELD1/MYO5A/FIG4/FAM126A/FA2H/ID4/ITGAX/B4GALT6/PSAP/CTNNB1/ILK/PMP22/TNFRSF1B/CXCR4/ARHGEF10/JAM3/PTN/EPB41L3/CNTNAP1/TSPAN2/EGR2/RARB/CST7/ANK2/S100B/NTRK2/NF1/DICER1/DLG1/SBF2/PIKFYVE/ABCD1/TLR2/SERINC5/WASF3/AMIGO1/GPC1/LGI4	44
GO:0048675	BP	GO:0048675	axon extension	41/4046	121/18670	0.00128229	0.0106874	0.00763644	FN1/RTN4/VCL/MACF1/TNFRSF12A/SEMA5A/SEMA6A/NRP2/SEMA4G/ITGB1/RAB11A/LRP1/DNM2/VEGFA/LAMB2/ILK/APOE/ABL1/NRP1/DPYSL2/MAP1B/CXCL12/NDN/SEMA6B/TRPV2/NTN1/SEMA3A/SEMA3D/NRCAM/OLFM1/L1CAM/DCLK1/ADNP/GOLGA4/TWF2/RNF6/ARHGAP4/MAPT/SEMA6C/SEMA3G/SEMA6D	41
GO:0042063	BP	GO:0042063	gliogenesis	85/4046	290/18670	0.00129091	0.0107452	0.00767776	MMP14/GSN/RTN4/ANXA1/PPARG/HEXB/TGFB1/C1QA/LDLR/LYN/ID2/EGFR/PICK1/S100A8/SOX9/CSF1R/CDK6/CSF1/FA2H/ID4/C5AR1/CLCF1/AREG/TREM2/AGER/B4GALT6/CCL3/KLF15/APP/VIM/CTNNB1/LAMB1/LRP1/LAMB2/ILK/ABL1/TNFRSF1B/MXRA8/CXCR4/CSPG4/BIN1/SMO/SERPINE2/ARHGEF10/CCL2/NDN/ETV5/SLC45A3/PTN/LAMA2/CNTNAP1/ROR2/TSPAN2/LEF1/GPR183/EGR2/DAAM2/TGFB2/IL6/IL34/S100B/PRDM8/DTX1/CDH2/NTRK2/TSPO/SUN1/PTPN11/NF1/DICER1/PRKCI/K…	85
GO:0019932	BP	GO:0019932	second-messenger-mediated signaling	122/4046	439/18670	0.00129941	0.010802	0.00771829	GNAS/ATP2A2/THBS1/PRNP/ATP2B4/MT2A/SLC9A3R1/GBP1/ADCY6/ADCY3/SULT1A3/ADM/ABCA1/SPINK1/DDAH1/EGFR/MYO5A/SOX9/ITPR2/ADCY7/PLCE1/SPHK1/ADCY9/HRH1/ADA/CALML4/PDE9A/PPP1R9A/PDE10A/ADORA2B/P2RY6/TREM2/CCR1/TMEM38B/PTHLH/RAPGEF4/CCL3/CCL4/FPR1/CASQ1/KSR2/VEGFA/APOE/AQP1/DDAH2/RCAN1/CXCR4/DGKQ/RGS2/CD4/PKD2/LMCD1/PTPRJ/VCAM1/ITPR1/PTPRC/APLNR/RAMP3/CALCRL/PDE5A/NFATC1/PLEK/SLC8A1/RCAN2/GNG2/CLIC2/GPR161/…	122
GO:0042092	BP	GO:0042092	type 2 immune response	16/4046	35/18670	0.0013042	0.0108137	0.00772666	ANXA1/GATA3/IL4R/ECM1/RSAD2/CD86/NOD2/NLRP3/IL27RA/HLX/IL6/TNFSF4/CD74/BATF/IL18/IDO1	16
GO:0098751	BP	GO:0098751	bone cell development	16/4046	35/18670	0.0013042	0.0108137	0.00772666	ANXA2/SRC/NOTCH2/PTPN6/FBN1/TYROBP/FAM20C/ZFPM1/PIP4K2A/SH2B3/FLI1/LILRB1/PTPN11/EP300/MED1/TAL1	16
GO:0042113	BP	GO:0042113	B cell activation	90/4046	310/18670	0.00131001	0.0108428	0.00774748	MMP14/LGALS1/KLF6/NOTCH2/LRRC8A/PRKCD/TGFB1/PTPN6/LYN/ID2/ITFG2/EXOSC3/TYROBP/DCLRE1C/ADA/CLCF1/CD300A/INHBA/SAMSN1/MNDA/FOXJ1/NOD2/IL7R/ITGB1/ABL1/DNAJB9/PTPRJ/VCAM1/PTPRC/PIK3CD/MEF2C/IL27RA/SLAMF8/NCKAP1L/DOCK11/ITGA4/SASH3/LEF1/GPR183/MFNG/LAT2/DOCK10/PLCL2/ITM2A/NFAM1/FCGR2B/LYL1/SFRP1/TNFRSF4/CD27/IL11/IL6/POU2F2/TNFSF4/BTK/CD79A/CD180/CD28/CD74/PRKDC/TFRC/BST2/TCIRG1/EP300/SP3/BAD/MSH2/BAK…	90
GO:0002712	BP	GO:0002712	regulation of B cell mediated immunity	21/4046	51/18670	0.00131449	0.0108428	0.00774748	TGFB1/PTPN6/EXOSC3/FCER1G/CLCF1/FOXJ1/C3/PTPRC/IL27RA/FCGR2B/TNFSF4/BTK/CD28/TFRC/MSH2/RIF1/TNFSF13/CD40/PARP3/PAXIP1/ATAD5	21
GO:0002889	BP	GO:0002889	regulation of immunoglobulin mediated immune response	21/4046	51/18670	0.00131449	0.0108428	0.00774748	TGFB1/PTPN6/EXOSC3/FCER1G/CLCF1/FOXJ1/C3/PTPRC/IL27RA/FCGR2B/TNFSF4/BTK/CD28/TFRC/MSH2/RIF1/TNFSF13/CD40/PARP3/PAXIP1/ATAD5	21
GO:0072523	BP	GO:0072523	purine-containing compound catabolic process	21/4046	51/18670	0.00131449	0.0108428	0.00774748	PNP/ACOT7/SAMHD1/HDDC3/ENPP4/NT5E/ADA/PDE9A/DPYD/PDE10A/PDE7B/PDE5A/PDE4B/PDE2A/PDE4C/PDE1A/GPX1/ITPA/NT5C/ABCD1/NUDT18	21
GO:0006027	BP	GO:0006027	glycosaminoglycan catabolic process	24/4046	61/18670	0.00131806	0.0108444	0.0077486	CD44/HEXB/TGFB1/FUCA1/IDUA/GPC3/GPC2/HPSE/HSPG2/BGN/LUM/DCN/VCAN/SDC3/SDC2/CSPG4/FMOD/GPC4/ARSB/PRELP/GPC6/FGF2/LYVE1/GPC1	24
GO:1903902	BP	GO:1903902	positive regulation of viral life cycle	24/4046	61/18670	0.00131806	0.0108444	0.0077486	ANXA2/TOP2B/LGALS1/KPNA2/CAV2/TMPRSS2/IFIT1/STOM/CHMP4C/CD4/ADARB1/CD28/CD74/PPIB/TOP2A/CHMP2A/LGALS9/VPS4B/PKN2/SMC3/SRPK2/TRIM38/CCL5/TRIM21	24
GO:0048259	BP	GO:0048259	regulation of receptor-mediated endocytosis	36/4046	103/18670	0.00132397	0.010871	0.00776758	ANXA2/SERPINE1/EFNB2/PICK1/GREM1/AHI1/MAGI2/DNM2/VEGFA/C3/PPT1/CD2AP/HIP1R/ANKRD13D/DAB2/SFRP4/SYT11/BICD1/CCL21/ITGB3/ANGPT1/SGIP1/CCL19/B2M/CD63/FLOT1/TBC1D5/SCYL2/CBL/APOC1/USP46/HIP1/OPHN1/APOC2/ATAD1/SELE	36
GO:0030194	BP	GO:0030194	positive regulation of blood coagulation	13/4046	26/18670	0.00132979	0.010871	0.00776758	THBS1/SERPINE1/THBD/F3/PDPN/ENPP4/HPSE/F2R/PLEK/TBXA2R/USF1/TLR4/SELP	13
GO:0031954	BP	GO:0031954	positive regulation of protein autophosphorylation	13/4046	26/18670	0.00132979	0.010871	0.00776758	IQGAP1/SRC/RAP2B/GREM1/VEGFC/VEGFA/GPNMB/PDGFB/PDGFC/RAP2A/TOM1L1/RASSF2/PDGFD	13
GO:0071711	BP	GO:0071711	basement membrane organization	13/4046	26/18670	0.00132979	0.010871	0.00776758	MMP11/NID1/PHLDB2/ITGB1/COL4A1/LAMB1/LAMB2/PXDN/PHLDB1/NID2/FLRT2/CTSS/RAMP2	13
GO:1900048	BP	GO:1900048	positive regulation of hemostasis	13/4046	26/18670	0.00132979	0.010871	0.00776758	THBS1/SERPINE1/THBD/F3/PDPN/ENPP4/HPSE/F2R/PLEK/TBXA2R/USF1/TLR4/SELP	13
GO:0001569	BP	GO:0001569	branching involved in blood vessel morphogenesis	15/4046	32/18670	0.00133993	0.0109259	0.00780687	SFRP2/EDNRA/CTNNB1/COL4A1/VEGFA/ABL1/TGFBR2/PLXND1/NRP1/ACVR1/LEF1/ENG/SIRT6/NFATC4/NOTCH4	15
GO:0043552	BP	GO:0043552	positive regulation of phosphatidylinositol 3-kinase activity	15/4046	32/18670	0.00133993	0.0109259	0.00780687	SRC/TGFB1/LYN/NOD2/PDGFRB/PDGFRA/PDGFB/TEK/CCL21/TNFAIP8L3/FGF2/CCL19/PTK2B/FGR/PRKD1	15
GO:0060536	BP	GO:0060536	cartilage morphogenesis	14/4046	29/18670	0.00135144	0.0109779	0.00784398	COL6A2/COL6A3/COL6A1/COL12A1/SNAI2/SCARA3/STC1/COL14A1/MEF2C/SNAI1/MATN3/LRP6/MATN2/MSX1	14
GO:0070528	BP	GO:0070528	protein kinase C signaling	14/4046	29/18670	0.00135144	0.0109779	0.00784398	MYADM/GPD1L/SPHK2/PLA2G6/VEGFA/DGKQ/AKAP12/PDGFB/PLEK/FIBIN/WNT11/FLOT1/CD40/FLT4	14
GO:1902624	BP	GO:1902624	positive regulation of neutrophil migration	14/4046	29/18670	0.00135144	0.0109779	0.00784398	RAC2/C5AR1/C3AR1/XG/CD99/IL1R1/CD99L2/DYSF/NCKAP1L/CCL21/CCL19/CD74/ADAM8/MOSPD2	14
GO:0030218	BP	GO:0030218	erythrocyte differentiation	39/4046	114/18670	0.00135695	0.0109952	0.00785637	STAT1/GATA3/HIF1A/TMOD3/SLC25A38/LYN/P4HTM/TGFBR3/ID2/GATA2/CDK6/ACVR2A/SPI1/ZFPM1/FLVCR1/INHBA/ETV2/VEGFA/HCLS1/MAFB/SH2B3/THRA/MFHAS1/NCKAP1L/IKZF1/DYRK3/B2M/RPS19/ISG15/SP3/MED1/SMAD5/FOXO3/HIPK2/ARID4A/JAK3/KLF2/RB1/TAL1	39
GO:0008016	BP	GO:0008016	regulation of heart contraction	75/4046	251/18670	0.00135701	0.0109952	0.00785637	FLNA/ATP1A1/ATP2A2/DSP/ATP1B3/ATP2B4/CAV1/TBX2/STIM1/GPD1L/CACNB3/ADM/DSC2/ITPR2/HBEGF/KCNK6/KCNQ1/ADA/CACNB1/TRPV1/TMEM38B/RGS4/CACNA1D/CASQ1/SCN5A/S100A1/CACNB2/CACNA2D2/TPM1/RGS2/STC1/SMAD7/DES/BIN1/TMEM65/THRA/ITPR1/GJC1/FXYD6/PDE5A/CACNA1H/SLC8A1/GJA5/CELF2/CLIC2/PDE4B/CACNA1C/NPR1/DMD/KCNE4/TGFB2/TRPC1/SEMA3A/ADORA3/SCN1B/BVES/ABCC9/ANK2/PLN/HSPB7/POPDC2/GNAO1/ADORA1/GJA1/GSTO1/DLG1/ATP2B1/…	75
GO:0048002	BP	GO:0048002	antigen processing and presentation of peptide antigen	59/4046	189/18670	0.00136885	0.0110772	0.00791492	PSMD2/ITGB5/IFI30/TAP2/RACGAP1/SEC23A/KIF23/SEC24A/OSBPL1A/KIF2A/CYBB/FCER1G/NCF2/LNPEP/SLC11A1/TREM2/CTSE/CD209/CLEC4A/DNM2/ITGAV/SEC24D/CTSF/KIFAP3/AP1S2/FCGR2B/NCF1/FCGR1B/FCGR1A/KIF26A/B2M/CTSD/CD74/TAPBP/PSME1/VAMP8/TAP1/PSMB3/CLTA/CYBA/PSME2/PSMB7/AP2S1/PSMB8/CTSS/PSMB10/DYNLL2/ERAP1/PYCARD/ERAP2/PSMB9/KIF3C/TAPBPL/CENPE/IDE/KIF3A/RILP/NCF4/LAG3	59
GO:0046330	BP	GO:0046330	positive regulation of JNK cascade	46/4046	140/18670	0.00140287	0.0113381	0.00810135	TRAF4/MINK1/MAPK8IP3/MAP3K6/PLCB1/MAP3K12/SH3RF2/AGER/NOD2/SAMD5/ERN2/UNC5CL/WNT7A/APP/GADD45B/FZD7/ZEB2/MFHAS1/ROR2/SH3RF3/FCGR2B/TNFRSF19/FZD8/SEMA3A/CD27/CCL21/NCF1/CCL19/SPAG9/PJA2/RB1CC1/PYCARD/PTK2B/TRAF2/HIPK2/MAP3K2/MLKL/TLR4/TAOK1/FGD2/CARD9/ERN1/MAP4K1/TPD52L1/RASSF2/FLT4	46
GO:0002762	BP	GO:0002762	negative regulation of myeloid leukocyte differentiation	20/4046	48/18670	0.00142851	0.0115308	0.00823905	MYC/C1QC/LYN/FBN1/FSTL3/GATA2/CDK6/ZFPM1/LILRB4/INHBA/CCL3/CTNNB1/MAFB/ZBTB46/SFRP1/LILRB3/LILRB1/LRRC17/NF1/TLR4	20
GO:0060033	BP	GO:0060033	anatomical structure regression	7/4046	10/18670	0.00143281	0.0115364	0.00824305	SPI1/CD248/LEF1/GLI2/SMAD5/NINJ1/BMPR1A	7
GO:0061299	BP	GO:0061299	retina vasculature morphogenesis in camera-type eye	7/4046	10/18670	0.00143281	0.0115364	0.00824305	LRP5L/LAMA1/COL4A1/NRP1/CYP1B1/RHOJ/ARHGEF15	7
GO:0034616	BP	GO:0034616	response to laminar fluid shear stress	9/4046	15/18670	0.00144214	0.0115678	0.0082655	ADAM9/TGFB1/ABCA1/KLF4/SMAD6/SMAD7/TGFB3/SREBF2/KLF2	9
GO:0048569	BP	GO:0048569	post-embryonic animal organ development	9/4046	15/18670	0.00144214	0.0115678	0.0082655	LDHA/MYO1E/FBN1/KLF4/EFEMP1/VEGFA/MFAP2/BAK1/MYO7A	9
GO:0060099	BP	GO:0060099	regulation of phagocytosis, engulfment	9/4046	15/18670	0.00144214	0.0115678	0.0082655	PPARG/RAB31/ITGA2/APPL2/GATA2/TREM2/CD300A/C3/NCKAP1L	9
GO:0032722	BP	GO:0032722	positive regulation of chemokine production	23/4046	58/18670	0.00145476	0.0116545	0.00832743	HIF1A/IL4R/POSTN/EIF2AK2/CSF1R/ADORA2B/HAVCR2/AGER/APP/LRP1/HMOX1/AIF1/CLEC7A/TWIST1/LPL/IL6/TLR7/CD74/LGALS9/PYCARD/ADAM17/TLR2/TLR4	23
GO:0050808	BP	GO:0050808	synapse organization	114/4046	408/18670	0.00149867	0.0119912	0.00856805	CLSTN1/CAST/ACTN1/SNCG/PLXNB1/PRNP/FARP1/CLSTN3/CDC20/PDLIM5/PCDHGC3/BAIAP2/C1QA/C1QB/INSR/IGF1R/C1QC/TNC/SSH1/EFNB2/CACNB3/TPBG/PICK1/EPHB2/MYO5A/NRP2/NEDD4/IL1RAP/SRCIN1/CACNB1/RAB17/LRP8/PPP1R9A/C5AR1/AMIGO3/TREM2/ITGAM/MAGI2/LILRB2/COLQ/WNT7A/CACNB2/CACNA2D2/SPARC/APP/CTNNB1/COL4A1/ARF4/C3/LAMB2/TUBA1A/THBS2/APOE/NPTN/ABL1/SPARCL1/PLXND1/ZMYND8/MYH10/SYNPO/NRP1/NLGN2/FZD1/F2R/FYN/MAP1B/SHANK3…	114
GO:0007224	BP	GO:0007224	smoothened signaling pathway	44/4046	133/18670	0.00150936	0.0120617	0.0086184	FOXA1/ULK3/SUFU/IFT140/IFT80/IFT27/GAS8/STK36/IFT172/PRRX1/RUNX2/KIF7/TTC21B/KCTD6/GPC3/GPC2/TGFBR2/CHSY1/GLIS2/SMO/SERPINE2/EVC/CC2D2A/DZIP1/FOXF1/ROR2/GPR161/BOC/GAS1/SFRP1/ENPP1/GLI2/SSNA1/HIPK1/HIPK2/HSPB11/IFT81/KIAA0586/ARL13B/CD3E/RPGRIP1L/TTC26/TTBK2/RB1	44
GO:0006026	BP	GO:0006026	aminoglycan catabolic process	25/4046	65/18670	0.00154358	0.0122262	0.00873597	CD44/HEXB/TGFB1/FUCA1/IDUA/GPC3/OVGP1/GPC2/HPSE/HSPG2/BGN/LUM/DCN/VCAN/SDC3/SDC2/CSPG4/FMOD/GPC4/ARSB/PRELP/GPC6/FGF2/LYVE1/GPC1	25
GO:0032729	BP	GO:0032729	positive regulation of interferon-gamma production	25/4046	65/18670	0.00154358	0.0122262	0.00873597	CD14/ZFPM1/HAVCR2/SLC11A1/CD276/ABL1/IL1R1/IL27RA/SASH3/CLEC7A/PDE4B/IRF8/TNFSF4/TLR7/PTPN22/SLAMF6/EBI3/LGALS9/PYCARD/IL18/TLR4/CD3E/CD2/KLRK1/IL12RB1	25
GO:0060389	BP	GO:0060389	pathway-restricted SMAD protein phosphorylation	25/4046	65/18670	0.00154358	0.0122262	0.00873597	TGFB1/PMEPA1/RBPMS/TGFBR3/GREM1/ACVR2A/BMP3/SMAD6/PBLD/INHBA/TGFBR2/TGFBR1/EMILIN1/DAB2/ACVR1/SMAD7/ACVRL1/TGFB3/BMP8A/TGFB2/BMP6/ENG/TWSG1/BMPR1A/BMP8B	25
GO:0032092	BP	GO:0032092	positive regulation of protein binding	33/4046	93/18670	0.00154416	0.0122262	0.00873597	ANXA2/TRAF4/CAV1/RALB/EPB41/PLK2/CTHRC1/BAMBI/MMP9/APP/LRP1/APOE/HIP1R/ABL1/PLXND1/NRP1/SPON1/MEF2C/DACT1/MFNG/PLCL2/LRRK2/PLCL1/B2M/FLOT1/EP300/NMD3/RFNG/TAF1/TRAF2/HIPK2/LFNG/EPB41L5	33
GO:0033273	BP	GO:0033273	response to vitamin	33/4046	93/18670	0.00154416	0.0122262	0.00873597	COL1A1/GSN/PPARG/POSTN/TGFB1/SPP1/TNC/ITGA2/DNMT3A/EGFR/SNAI2/ADA/ALDH1A2/SPARC/GAS6/KANK2/CD4/STC1/MAP1B/PTN/FOLR2/SFRP1/CYP26B1/TSPO/HMGCS1/ATP2B1/MED1/NNT/FES/CXCL10/GDAP1/BRIP1/IL15	33
GO:0002820	BP	GO:0002820	negative regulation of adaptive immune response	19/4046	45/18670	0.00154523	0.0122262	0.00873597	IL4R/PTPN6/TNFRSF14/RC3H2/HAVCR2/SAMSN1/IL20RB/FOXJ1/IL7R/ZBTB7B/SMAD7/PTPRC/IL27RA/FCGR2B/LOXL3/TNFSF4/LILRB1/PARP3/JAK3	19
GO:0032570	BP	GO:0032570	response to progesterone	19/4046	45/18670	0.00154523	0.0122262	0.00873597	THBS1/SRC/YAP1/GJB2/TGFB1/CAV1/FOSL1/CATSPER2/TGFB3/PTN/TGFB2/PTGER2/TSPO/BAD/NCOA1/NR1H3/NCOA2/TLR2/RAMP2	19
GO:1900274	BP	GO:1900274	regulation of phospholipase C activity	19/4046	45/18670	0.00154523	0.0122262	0.00873597	GNA15/LPAR2/EGFR/EDNRA/C5AR1/P2RY6/ARHGAP6/ABL1/PDGFRB/FGFR1/PDGFRA/BICD1/FGF2/NTRK2/PLCB2/S1PR4/ITK/SELE/AGT	19
GO:0031334	BP	GO:0031334	positive regulation of protein complex assembly	79/4046	268/18670	0.00157164	0.0124143	0.00887034	GSN/FSCN1/RHOC/SRC/MSN/CORO1B/CLIP1/TGFB1/MET/CDC42EP1/ARPC5L/BAIAP2/ICAM1/ASAP1/PAN3/NIN/ABCA1/PAN2/PICK1/FOSL1/BMF/NCK1/SPIRE2/HNF1B/AIM2/ACTR3B/GBP5/FER/CTNNB1/VEGFA/HIP1R/FCHSD1/CDC42EP3/BIN1/MAP1B/RHOBTB1/LMOD1/HCK/PLEK/NCKAP1L/CLEC7A/WAS/MITF/CXCL13/IQGAP2/TWIST1/CCL11/MMP3/CCL21/PFN1/ARPC1B/NCKAP1/VASP/RPA1/DLG1/AKAP9/GMFB/PYCARD/TAF1/CORO1A/PTK2B/AP1AR/JMY/PAXIP1/IDE/FES/CDC42EP5/GMFG/DHX…	79
GO:0060759	BP	GO:0060759	regulation of response to cytokine stimulus	59/4046	190/18670	0.00157288	0.0124143	0.00887034	STAT1/TNFRSF1A/IRAK1/HIF1A/PPARG/CAV1/PTPN6/SPPL2B/KLF4/SIGIRR/AXL/ECM1/SAMHD1/CARD8/CASP1/IFIH1/SPHK1/CSF1/PALM3/TREM2/IL1R2/CD300LF/JAK1/SOCS3/IL1R1/GAS6/PXDN/CXCR4/SH2B3/CCDC3/PTPRC/CLIP3/IL6/ANGPT1/CD74/PARP14/PTPN11/IRF3/HIPK1/MED1/CASP4/PYCARD/ADAM17/TRADD/TRAF2/IRF7/TRIM44/NLRC5/TREX1/NR1H3/IKBKE/CCL5/PIAS1/TLR2/TLR4/CARD16/SOCS1/ZBP1/LRRC70	59
GO:0032868	BP	GO:0032868	response to insulin	80/4046	272/18670	0.00158003	0.0124554	0.0088997	STAT1/SRC/SCAP/OGT/PPARG/SORL1/TNFSF10/PRKCD/RHOQ/RAB31/HADH/BAIAP2/GCLC/INSR/IGF1R/CAV2/ICAM1/AP3S1/LYN/ADM/ATP6V0E2/CFLAR/EPM2AIP1/APPL2/MYO5A/SLC2A8/NCK1/CAPN10/SLC25A33/HSD11B2/KLF15/GKAP1/FER/UCP3/GOT2/SOCS3/ATP6V0D1/ZBTB7B/ESRRA/ATP6V1B2/OSBPL8/RARRES2/LPIN3/SORBS1/EGR2/LPL/PLN/ENPP1/PID1/PRKDC/SMARCC1/APRT/TCIRG1/PTPN11/BCAR1/CCND3/USF1/ATP2B1/PRKCI/PHIP/APPL1/FOXO3/PDPK1/PIK3C2A/APC/SIK2/…	80
GO:0006919	BP	GO:0006919	activation of cysteine-type endopeptidase activity involved in apoptotic process	31/4046	86/18670	0.00158204	0.0124559	0.00890007	S100A9/ANP32B/PPARG/TNFSF10/S100A8/F3/CASP9/CARD8/CASP1/FAS/TNFRSF10A/NLRP3/HIP1R/FAM162A/F2R/DLC1/SNCA/PML/BAD/CASP4/BAK1/PYCARD/TRADD/TRAF2/APAF1/HIP1/CASP10/CASP8AP2/LCK/MAPT/DAP	31
GO:0048659	BP	GO:0048659	smooth muscle cell proliferation	54/4046	171/18670	0.00160103	0.012553	0.00896947	STAT1/THBS1/IRAK1/TGM2/PPARG/NAMPT/HPGD/ITGA2/KLF4/ID2/EGFR/HBEGF/MMP9/P2RY6/SMPD3/EREG/CTNNB1/MMP2/SOD2/TPM1/IGFBP5/ILK/TGFBR2/PDGFRB/HMOX1/PDGFB/ELN/CNN1/TGFB3/S1PR1/MEF2C/AIF1/CALCRL/NR4A3/NPR1/RBPMS2/IL6/FGF2/IGF1/PTGIR/PDE1A/PRKDC/CYBA/HMGCR/CCL5/BMPR1A/IL18/SKP2/ERN1/IL15/ADAMTS1/APOD/PDGFD/AGT	54
GO:0043030	BP	GO:0043030	regulation of macrophage activation	22/4046	55/18670	0.00160222	0.012553	0.00896947	THBS1/CTSC/IL4R/LDLR/SPHK1/HAVCR2/VSIG4/TREM2/CCL3/PLA2G10/PTPRC/MFHAS1/CD200/FCGR2B/CST7/IL6/LRRK2/SNCA/CD74/PJA2/NR1H3/TLR4	22
GO:0043551	BP	GO:0043551	regulation of phosphatidylinositol 3-kinase activity	22/4046	55/18670	0.00160222	0.012553	0.00896947	SRC/TGFB1/LYN/KLF4/NOD2/SOCS3/PDGFRB/PDGFRA/PDGFB/TEK/PIK3R5/CCL21/TNFAIP8L3/FGF2/CCL19/PTK2B/SOCS6/FGR/SOCS1/SOCS7/SLA2/PRKD1	22
GO:0061098	BP	GO:0061098	positive regulation of protein tyrosine kinase activity	22/4046	55/18670	0.00160222	0.012553	0.00896947	SRC/PRNP/CSF1R/AFAP1L2/SRCIN1/LRP8/EREG/GAS6/FYN/PDGFB/GPRC5B/ADRA2A/NCF1/FCGR1A/NOX4/ADORA1/NTRK2/ADAM17/CCL5/NEDD9/AGT/TAL1	22
GO:0032479	BP	GO:0032479	regulation of type I interferon production	42/4046	126/18670	0.00161869	0.0126664	0.00905049	STAT1/IRAK1/CD14/SIRPA/IFIH1/HAVCR2/POLR3G/CTNNB1/POLR3D/LILRB1/TLR7/PTPN22/PRKDC/FLOT1/ISG15/PTPN11/IRF3/POLR2L/EP300/UBE2L6/IRF1/NFKB2/PQBP1/UBA7/PYCARD/TRIM38/IRF7/NMI/NLRC5/RELB/TREX1/IKBKE/DHX58/TRIM21/POLR3A/POLR3B/TLR2/DHX33/TLR4/REL/NLRC3/ZBP1	42
GO:0006898	BP	GO:0006898	receptor-mediated endocytosis	91/4046	316/18670	0.00162065	0.0126664	0.00905049	ANXA2/CAP1/SERPINE1/CLTB/MICALL1/SORL1/CAV1/RAB31/FNBP1L/PDLIM7/INSR/LDLR/CAV2/EFNB2/ADM/CD14/LMBR1L/ITGB2/PICK1/GREM1/NEDD4/CD163/FCER1G/AHI1/MSR1/MRC1/ITGAM/KIAA1107/MAGI2/SAA1/COLEC11/SPARC/ITGB1/HSPG2/LRP1/DNM2/VEGFA/C3/PPT1/APOE/CD2AP/HIP1R/ARHGAP27/TGFBR2/ANKRD13D/DAB2/STAB1/SFRP4/RAMP3/DNM1/CALCRL/SYT11/ITGA4/RAMP1/FOLR2/BICD1/COLEC12/FCGR2B/CCL21/ITGB3/FCGR1B/FCGR1A/LILRB1/ANGPT1/SNCA/DNM…	91
GO:0008286	BP	GO:0008286	insulin receptor signaling pathway	46/4046	141/18670	0.00165181	0.0128942	0.00921323	SRC/OGT/SORL1/PRKCD/RHOQ/BAIAP2/INSR/IGF1R/CAV2/AP3S1/ATP6V0E2/SLC2A8/NCK1/GKAP1/FER/SOCS3/ATP6V0D1/ZBTB7B/ATP6V1B2/OSBPL8/RARRES2/SORBS1/ENPP1/PID1/SMARCC1/TCIRG1/PTPN11/BCAR1/CCND3/PHIP/APPL1/FOXO3/PIK3C2A/APC/SIK2/IDE/PIK3CA/SIRT1/SOCS1/STXBP4/PRKCB/SESN3/PRKCQ/SLA2/PDK4/AGT	46
GO:0060071	BP	GO:0060071	Wnt signaling pathway, planar cell polarity pathway	37/4046	108/18670	0.00172509	0.0134498	0.00961026	PSMD2/VANGL1/CELSR1/SFRP2/CTHRC1/PARD6A/MAGI2/GPC3/WNT7A/PTK7/ABL1/DAB2/FZD1/FZD7/PLEKHA4/GPC4/PRICKLE2/FZD2/ROR2/PRICKLE1/DACT1/GPC6/SFRP1/WNT11/PFN1/PSME1/PSMB3/PSME2/PSMB7/AP2S1/PSMB8/PSMB10/FZD6/PSMB9/DAAM1/ZNRF3/FZD3	37
GO:0014033	BP	GO:0014033	neural crest cell differentiation	32/4046	90/18670	0.00173759	0.0135308	0.00966813	FN1/HIF1A/JAG1/CORO1C/SEMA5A/SEMA6A/SOX9/SNAI2/NRP2/OVOL2/EDNRA/SEMA4G/ALDH1A2/ANXA6/NRP1/ACVR1/SMO/KITLG/ZEB2/SEMA6B/MEF2C/TWIST1/SFRP1/SEMA3A/SEMA3D/LRP6/BMPR1A/SEMA6C/FRZB/EDNRB/SEMA3G/SEMA6D	32
GO:0035089	BP	GO:0035089	establishment of apical/basal cell polarity	10/4046	18/18670	0.00174485	0.0135379	0.00967321	FSCN1/MSN/SLC9A3R1/FOXJ1/LAMA1/PTK7/FOXF1/PRKCI/MYO9A/OPHN1	10
GO:0043011	BP	GO:0043011	myeloid dendritic cell differentiation	10/4046	18/18670	0.00174485	0.0135379	0.00967321	DHRS2/TGFB1/SPI1/TGFBR2/RELB/RBPJ/BATF/UBD/BATF2/IRF4	10
GO:0070233	BP	GO:0070233	negative regulation of T cell apoptotic process	10/4046	18/18670	0.00174485	0.0135379	0.00967321	HIF1A/ADA/IL7R/TSC22D3/CD27/DOCK8/CCL5/JAK3/IDO1/PRKCQ	10
GO:0002460	BP	GO:0002460	adaptive immune response based on somatic recombination of immune receptors built from immunoglobulin superfamily domains	102/4046	361/18670	0.00174965	0.0135485	0.00968074	ANXA1/GATA3/CTSC/JAG1/IL4R/PRKCD/TGFB1/PTPN6/C1QA/C1QB/C1QC/ICAM1/PVR/EXOSC3/RAB27A/FCER1G/ADA/RSAD2/RC3H2/HAVCR2/CLCF1/SLC11A1/ULBP2/AGER/IL20RB/FOXJ1/NLRP3/IL7R/CD46/C1S/C1R/SERPING1/C3/ZBTB7B/IL1R1/C4A/TNFRSF1B/C2/CD4/RFTN1/SMAD7/PTPRC/FGL2/MEF2C/CFI/IL27RA/SASH3/LEF1/HLX/WAS/CXCL13/MYO1G/FCGR2B/KLHL6/LOXL3/CD27/IL6/POU2F2/TNFSF4/BTK/LILRB1/SLAMF6/C7/CD28/EBI3/CD1D/CCL19/B2M/CD74/TFRC/TCIRG1/T…	102
GO:0016051	BP	GO:0016051	carbohydrate biosynthetic process	65/4046	214/18670	0.00175044	0.0135485	0.00968074	ENO1/PGK1/PGAM1/OGT/KAT2A/TGFB1/EXT2/NDST1/G6PC3/FBP1/FAM3C/ST3GAL4/SLC25A10/INSR/EXT1/CLK2/DGAT2/EXTL3/B3GNT5/PHKG2/SLC37A4/EPM2AIP1/B3GALNT1/HRH1/CHST15/PASK/NLN/PPP1R3C/CHST11/MST1/P2RY6/HAS2/PPP1R3E/SMPD3/GOT2/ST6GALNAC6/B3GNT2/DGKQ/ST3GAL2/PDGFB/CSGALNACT2/CHST12/PGM2L1/SORBS1/CSGALNACT1/PLEK/CHST10/SDS/ST6GALNAC5/IGF1/ENPP1/SNCA/EP300/PGM2/FAM3A/NANS/HS2ST1/PTK2B/AGL/PGP/SIRT1/CRY1/EXTL2/TK…	65
GO:0043254	BP	GO:0043254	regulation of protein complex assembly	128/4046	467/18670	0.00175265	0.0135492	0.00968126	HSPA8/GSN/CAPG/FSCN1/RHOC/SRC/MSN/CORO1B/COTL1/SORL1/CLIP1/PRKCD/TGFB1/TMOD3/VDAC2/MET/CDC42EP1/PMEPA1/ARPC5L/RALB/BAIAP2/MYADM/ICAM1/GBA2/ASAP1/PAN3/NIN/ABCA1/RASA1/PAN2/PICK1/FOSL1/EIF2AK2/BMF/NCK1/SPIRE2/SVIP/FARP2/BBS4/HNF1B/PPP1R9A/AIM2/ACTR3B/GBP5/SMAD6/SPTBN5/INPP5J/FER/CTNNB1/VEGFA/APOE/HIP1R/ABL1/RDX/HCLS1/FCHSD1/CDC42EP3/BIN1/MAP1B/ELN/THRA/RHOBTB1/ANKRA2/LMOD1/STXBP1/CLIP3/HCK/CRYAB/PL…	128
GO:0032330	BP	GO:0032330	regulation of chondrocyte differentiation	21/4046	52/18670	0.00176021	0.0135585	0.00968789	ANXA2/LOXL2/GREM1/SOX9/SNAI2/EFEMP1/RUNX2/PTHLH/CHADL/ADAMTS12/CTNNB1/GLG1/LTBP3/TGFBR1/MAF/ACVRL1/TRPS1/RARB/BMP6/PKDCC/GLI2	21
GO:1990089	BP	GO:1990089	response to nerve growth factor	21/4046	52/18670	0.00176021	0.0135585	0.00968789	HSPA5/MICALL1/KAT2A/TRPV1/MAGI2/APP/ID1/RAPGEF1/PTN/NTRK2/CIB1/KIDINS220/ACAP2/KIF1B/FOXO3/PDPK1/CORO1A/CRK/CBL/WASF1/MAPT	21
GO:2000772	BP	GO:2000772	regulation of cellular senescence	21/4046	52/18670	0.00176021	0.0135585	0.00968789	HMGA1/NAMPT/YPEL3/PLK2/CDK6/NEK6/ARNTL/ABL1/MAP3K3/VASH1/NUAK1/AKT3/TWIST1/B2M/PRKDC/KRAS/NEK4/BMPR1A/SIRT1/PAWR/RBL1	21
GO:0019722	BP	GO:0019722	calcium-mediated signaling	66/4046	218/18670	0.00177474	0.0136424	0.00974784	ATP2A2/PRNP/ATP2B4/GBP1/SULT1A3/EGFR/MYO5A/PLCE1/SPHK1/ADA/CALML4/PPP1R9A/P2RY6/TREM2/CCR1/TMEM38B/CCL3/CCL4/CASQ1/KSR2/RCAN1/CXCR4/CD4/PKD2/LMCD1/PTPRJ/VCAM1/ITPR1/PTPRC/NFATC1/PLEK/SLC8A1/RCAN2/CLIC2/CMKLR1/LAT2/JPH2/CACNA1C/DMD/SGCD/BTK/LRRK2/ANK2/PLN/IGF1/AKAP6/CIB1/GSTO1/HOMER3/PDPK1/PTK2B/CD3E/RCAN3/LAT/HOMER2/CCRL2/CCR5/ZAP70/CXCR6/MAPT/SLA2/CXCR3/NFATC4/EDNRB/SELE/SELP	66
GO:0072529	BP	GO:0072529	pyrimidine-containing compound catabolic process	17/4046	39/18670	0.00177536	0.0136424	0.00974784	TYMP/UPP1/SMUG1/NT5E/DPYD/NEIL1/APOBEC3A/CDA/TET3/NT5C/TDG/APOBEC3G/TET2/ALDH6A1/APOBEC3D/TET1/CDADC1	17
GO:0007272	BP	GO:0007272	ensheathment of neurons	44/4046	134/18670	0.00178336	0.013671	0.00976831	CTSC/HEXB/TYMP/TGFB1/MALL/BCAS1/MARVELD1/MYO5A/FIG4/FAM126A/FA2H/ID4/ITGAX/B4GALT6/PSAP/CTNNB1/ILK/PMP22/TNFRSF1B/CXCR4/ARHGEF10/JAM3/PTN/EPB41L3/CNTNAP1/TSPAN2/EGR2/RARB/CST7/ANK2/S100B/NTRK2/NF1/DICER1/DLG1/SBF2/PIKFYVE/ABCD1/TLR2/SERINC5/WASF3/AMIGO1/GPC1/LGI4	44
GO:0008366	BP	GO:0008366	axon ensheathment	44/4046	134/18670	0.00178336	0.013671	0.00976831	CTSC/HEXB/TYMP/TGFB1/MALL/BCAS1/MARVELD1/MYO5A/FIG4/FAM126A/FA2H/ID4/ITGAX/B4GALT6/PSAP/CTNNB1/ILK/PMP22/TNFRSF1B/CXCR4/ARHGEF10/JAM3/PTN/EPB41L3/CNTNAP1/TSPAN2/EGR2/RARB/CST7/ANK2/S100B/NTRK2/NF1/DICER1/DLG1/SBF2/PIKFYVE/ABCD1/TLR2/SERINC5/WASF3/AMIGO1/GPC1/LGI4	44
GO:1903900	BP	GO:1903900	regulation of viral life cycle	48/4046	149/18670	0.00178583	0.0136736	0.00977015	ANXA2/GSN/IFITM3/TOP2B/LGALS1/KPNA2/TNIP1/IFITM1/PLSCR1/CAV2/TMPRSS2/EIF2AK2/TRIM62/IFIT1/RSAD2/ISG20/APOBEC3A/CCL8/STOM/IFITM2/FAM111A/CHMP4C/CD4/ADARB1/CD28/CD74/PPIB/TOP2A/IFI27/BST2/CHMP2A/ISG15/PML/MX1/PARP10/LGALS9/VPS4B/PKN2/SMC3/SRPK2/MPHOSPH8/TRIM38/APOBEC3G/CCL5/TRIM21/OASL/APOBEC3D/TRIM13	48
GO:0071375	BP	GO:0071375	cellular response to peptide hormone stimulus	92/4046	321/18670	0.00179615	0.0137362	0.00981486	STAT1/SRC/ANXA5/OGT/PPARG/SORL1/PRKCD/GJB2/TGFB1/CAV1/RHOQ/RAB31/BAIAP2/GCLC/INSR/IGF1R/AGTRAP/CAV2/AP3S1/ADCY6/ADCY3/LYN/FBN1/ATP6V0E2/CCNA2/CFLAR/APPL2/MYO5A/SLC2A8/NCK1/ADCY7/CAPN10/ADCY9/SLC25A33/GKAP1/FER/SOCS3/ATP6V0D1/ZBTB7B/ESRRA/ATP6V1B2/OSBPL8/RARRES2/LPIN3/FYN/MAP1B/LEPROT/SORBS1/NR4A3/LPL/ENPP1/PID1/PRKDC/SMARCC1/CYBA/APRT/TCIRG1/PTPN11/BCAR1/CCND3/ARID1B/USF1/ATP2B1/PRKCI/PHIP/ROCK1/…	92
GO:1990138	BP	GO:1990138	neuron projection extension	53/4046	168/18670	0.00180102	0.013757	0.00982973	FN1/RTN4/IQGAP1/VCL/MACF1/POSTN/TNFRSF12A/SEMA5A/NEDD4L/AURKA/SEMA6A/CYFIP2/NRP2/SYT17/SEMA4G/ITGB1/CTNNB1/RAB11A/LRP1/DNM2/VEGFA/LAMB2/ILK/APOE/ABL1/NRP1/DPYSL2/CXCR4/MAP1B/CXCL12/NDN/SEMA6B/TRPV2/ITGA4/NTN1/SEMA3A/SEMA3D/NRCAM/OLFM1/L1CAM/DCLK1/ADNP/GOLGA4/TWF2/RNF6/IMPACT/ARHGAP4/WASF1/CPNE5/MAPT/SEMA6C/SEMA3G/SEMA6D	53
GO:0032874	BP	GO:0032874	positive regulation of stress-activated MAPK cascade	54/4046	172/18670	0.00184985	0.0141131	0.0100842	TRAF4/MINK1/MAPK8IP3/MAP3K6/EIF2AK2/SPHK1/PLCB1/MAP3K12/SH3RF2/AGER/NOD2/SAMD5/ERN2/UNC5CL/WNT7A/APP/VEGFA/GADD45B/MAP3K3/RELL1/FZD7/ZEB2/MFHAS1/ROR2/SH3RF3/FCGR2B/TGFB2/TNFRSF19/FZD8/SEMA3A/CD27/CCL21/NCF1/CCL19/SPAG9/PJA2/RB1CC1/HMGCR/PYCARD/PTK2B/TRAF2/HIPK2/MAP3K2/KLHDC10/MLKL/TLR4/TAOK1/FGD2/CARD9/ERN1/MAP4K1/TPD52L1/RASSF2/FLT4	54
GO:0042554	BP	GO:0042554	superoxide anion generation	16/4046	36/18670	0.00188	0.0142581	0.0101878	PRKCD/TGFB1/EGFR/ITGB2/TYROBP/CYBB/NCF2/ITGAM/ACP5/CLEC7A/NOXA1/NCF1/NOX4/CYBA/MAPT/AGT	16
GO:0060428	BP	GO:0060428	lung epithelium development	16/4046	36/18670	0.00188	0.0142581	0.0101878	YAP1/FOXA1/AIMP2/SOX9/SAV1/TMEM38B/FOXJ1/RCN3/THRA/FGF7/WNT2/GATA6/RBPJ/KLF2/NFIB/ADAMTSL2	16
GO:0071709	BP	GO:0071709	membrane assembly	16/4046	36/18670	0.00188	0.0142581	0.0101878	ANXA2/S100A10/FLOT2/CAV1/CAV2/EPHB2/STX2/MAGI2/PSAP/NLGN2/RFTN1/CDH2/SPTBN1/FLOT1/PACSIN2/UGCG	16
GO:0097242	BP	GO:0097242	amyloid-beta clearance	16/4046	36/18670	0.00188	0.0142581	0.0101878	INSR/IGF1R/LDLR/ITGB2/MSR1/C5AR1/TREM2/ITGAM/RAB11A/LRP1/C3/APOE/CYP51A1/HMGCR/ROCK1/IDE	16
GO:2000516	BP	GO:2000516	positive regulation of CD4-positive, alpha-beta T cell activation	16/4046	36/18670	0.00188	0.0142581	0.0101878	ANXA1/IL4R/CD86/NLRP3/ZBTB7B/TGFBR2/NCKAP1L/SASH3/HLX/TNFSF4/CCL19/LGALS9/IL18/SOCS1/PRKCQ/IL12RB1	16
GO:0048608	BP	GO:0048608	reproductive structure development	119/4046	431/18670	0.00189253	0.0143362	0.0102436	CTSB/FLNA/HSPA5/MMP14/IDH1/ANXA1/GATA3/SRC/SGPL1/HIF1A/TBX3/PPARG/TNFSF10/GJB2/CEBPB/FOXA1/AKR1C3/SPP1/PATZ1/INSR/ICAM1/GJB3/TNC/ADM/SFRP2/FSTL3/EGFR/AXL/GATA2/FOSL1/SOX9/ADAM19/ITGB8/ACVR2A/PRDM1/HSD17B2/ADA/OVOL2/ID4/INHBA/VASH2/EREG/WNT7A/ETV2/PSAP/CTNNB1/VEGFA/DCN/SOCS3/HSD17B4/HTRA1/PLCD3/PDGFRB/SERPINF1/SULF1/TGFBR1/PKD2/STC1/PDGFRA/PDGFB/VASH1/KITLG/SERPINE2/E2F8/PTN/PTGIS/PCDH12/ROR2/LEF1…	119
GO:0033619	BP	GO:0033619	membrane protein proteolysis	23/4046	59/18670	0.00190169	0.0143886	0.010281	TIMP2/FURIN/ADAM9/TGFB1/PACSIN3/SPPL2B/ADAM19/APH1B/MYH9/TIMP1/TIMP3/APOE/TNFRSF1B/BACE1/ADRA2A/ADAM10/ERAP1/ADAM8/ROCK1/ADAM17/MBTPS2/LRIG2/PRKCQ	23
GO:1990090	BP	GO:1990090	cellular response to nerve growth factor stimulus	20/4046	49/18670	0.001928	0.0144585	0.010331	HSPA5/MICALL1/KAT2A/TRPV1/MAGI2/APP/ID1/RAPGEF1/NTRK2/CIB1/KIDINS220/ACAP2/KIF1B/FOXO3/PDPK1/CORO1A/CRK/CBL/WASF1/MAPT	20
GO:2001238	BP	GO:2001238	positive regulation of extrinsic apoptotic signaling pathway	20/4046	49/18670	0.001928	0.0144585	0.010331	THBS1/ITM2C/TNFSF10/CAV1/TNFRSF12A/INHBA/TIMP3/PEA15/DAPK3/TNFSF12/PTPRC/G0S2/SRPX/SFRP1/PML/NF1/PYCARD/TRAF2/SKIL/AGT	20
GO:0001779	BP	GO:0001779	natural killer cell differentiation	11/4046	21/18670	0.00193578	0.0144585	0.010331	ID2/AXL/PRDM1/GAS6/PTPRC/PIK3CD/TOX/SP3/FLT3LG/IL15/MERTK	11
GO:0003094	BP	GO:0003094	glomerular filtration	11/4046	21/18670	0.00193578	0.0144585	0.010331	MYO1E/SULF2/MCAM/GAS6/SULF1/CD34/F2R/PDGFB/GJA5/ADORA1/GJA1	11
GO:0003177	BP	GO:0003177	pulmonary valve development	11/4046	21/18670	0.00193578	0.0144585	0.010331	TNFRSF1A/JAG1/NOTCH2/SMAD6/TNFRSF1B/HEYL/NFATC1/GJA5/TGFB2/RBPJ/NOS3	11
GO:0009081	BP	GO:0009081	branched-chain amino acid metabolic process	11/4046	21/18670	0.00193578	0.0144585	0.010331	BCAT2/IVD/HMGCL/MCCC1/BCAT1/ACAD8/ACADSB/BCKDHB/MCCC2/DBT/ALDH6A1	11
GO:0009083	BP	GO:0009083	branched-chain amino acid catabolic process	11/4046	21/18670	0.00193578	0.0144585	0.010331	BCAT2/IVD/HMGCL/MCCC1/BCAT1/ACAD8/ACADSB/BCKDHB/MCCC2/DBT/ALDH6A1	11
GO:0030502	BP	GO:0030502	negative regulation of bone mineralization	11/4046	21/18670	0.00193578	0.0144585	0.010331	HIF1A/SRGN/BCOR/GREM1/ECM1/SOX9/CCR1/CCL3/LTBP3/ENPP1/PTK2B	11
GO:0030728	BP	GO:0030728	ovulation	11/4046	21/18670	0.00193578	0.0144585	0.010331	IL4R/HPGD/INHBA/TNFAIP6/EREG/RGS2/NRIP1/FOXO3/SIRT1/ADAMTS1/NOS3	11
GO:0035162	BP	GO:0035162	embryonic hemopoiesis	11/4046	21/18670	0.00193578	0.0144585	0.010331	GATA3/HIF1A/GATA2/ZFPM1/VEGFA/TGFBR2/SH2B3/KITLG/MED1/FLT3LG/TAL1	11
GO:0061339	BP	GO:0061339	establishment or maintenance of monopolar cell polarity	11/4046	21/18670	0.00193578	0.0144585	0.010331	FSCN1/MSN/SLC9A3R1/FOXJ1/LAMA1/PTK7/MAP1B/FOXF1/PRKCI/MYO9A/OPHN1	11
GO:0021782	BP	GO:0021782	glial cell development	39/4046	116/18670	0.00195098	0.0145551	0.0104	GSN/TGFB1/C1QA/LDLR/LYN/ID2/EGFR/PICK1/S100A8/CDK6/FA2H/ID4/C5AR1/TREM2/AGER/B4GALT6/APP/VIM/LRP1/LAMB2/ILK/MXRA8/SMO/ARHGEF10/CNTNAP1/ROR2/TSPAN2/IL6/PRDM8/NTRK2/NF1/DICER1/KRAS/TLR2/TLR4/WASF3/ADORA2A/MAPT/LGI4	39
GO:0033028	BP	GO:0033028	myeloid cell apoptotic process	15/4046	33/18670	0.00196899	0.0146383	0.0104594	ANXA1/FCER1G/NOD2/CLEC5A/THRA/KITLG/PIK3CD/MEF2C/IL6/IRF3/ADAM17/IRF7/CCL5/SIRT1/CCR5	15
GO:0045191	BP	GO:0045191	regulation of isotype switching	15/4046	33/18670	0.00196899	0.0146383	0.0104594	TGFB1/EXOSC3/CLCF1/PTPRC/IL27RA/TNFSF4/CD28/TFRC/MSH2/RIF1/TNFSF13/CD40/PARP3/PAXIP1/ATAD5	15
GO:0060603	BP	GO:0060603	mammary gland duct morphogenesis	15/4046	33/18670	0.00196899	0.0146383	0.0104594	SRC/TBX3/TGFB1/CSF1R/CSF1/AREG/LRP5L/ETV5/NTN1/CCL11/GLI2/KDM5B/PML/MED1/LRP6	15
GO:0006687	BP	GO:0006687	glycosphingolipid metabolic process	25/4046	66/18670	0.00198044	0.0146893	0.0104959	ESYT2/HEXB/PRKCD/GBA2/ALDH5A1/A4GALT/B3GALNT1/ST3GAL5/ITGB8/FA2H/ST8SIA4/B4GALT6/SMPD3/B4GALNT1/PSAP/ST6GALNAC6/SMPD1/CERK/CREM/ST6GALNAC5/ST8SIA1/ARSA/B3GALT4/UGCG/NEU3	25
GO:0045428	BP	GO:0045428	regulation of nitric oxide biosynthetic process	25/4046	66/18670	0.00198044	0.0146893	0.0104959	ATP2B4/CAV1/INSR/ICAM1/KLF4/DDAH1/ITGB2/SIRPA/TRPV1/DNM2/DDAH2/ACP5/CD34/PKD2/AIF1/PTGIS/CLEC7A/TSPO/PTK2B/ROCK2/WDR35/TLR4/KLF2/KLRK1/AGT	25
GO:0043401	BP	GO:0043401	steroid hormone mediated signaling pathway	57/4046	184/18670	0.00198373	0.0146966	0.0105011	SRC/YWHAH/YAP1/TADA3/PPARG/NR2F6/FOXA1/PMEPA1/NR3C1/NEDD4/NR2C1/PAQR8/ARNTL/KCTD6/NR3C2/CTNNB1/NCOR2/ESRRA/LBH/KANK2/DAB2/PER1/TGFB1I1/THRA/HEYL/LEF1/NR2F1/NR4A3/RARB/SFRP1/ARID1A/UBR5/EP300/NCOA6/NRIP1/NCOR1/KDM3A/NCOA1/MED1/RNF6/NR1D2/TAF1/NR2C2/STRN3/NR1H3/SIRT1/CRY1/SKP2/PIAS1/GPAM/CLOCK/LATS1/PIAS2/RB1/NR4A1/TCF21/LMO3	57
GO:0043010	BP	GO:0043010	camera-type eye development	90/4046	314/18670	0.0019944	0.0147585	0.0105454	GATA3/HIF1A/JAG1/ATP2B4/TGFB1/TBX2/PTPRM/RAB11FIP4/FBN1/TFAP2A/KLF4/EGFR/ZNF513/EPHB2/IFT140/SOX9/EFEMP1/TSPAN12/NHS/AHI1/FJX1/HSF4/OSR2/LRP5L/INHBA/ALDH1A2/LAMA1/WNT7A/VIM/CTNNB1/COL4A1/VEGFA/LAMB2/THY1/TGFBR2/PDGFRB/MYH10/SERPINF1/NRP1/TGFBR1/NES/MAF/PDGFRA/MFRP/ACVRL1/ZEB2/ZEB1/COL8A2/PTN/CC2D2A/CRYAB/COL8A1/CYP1B1/WNT5B/MITF/CACNA1C/WNT2/TWIST1/TGFB2/RHOJ/TUB/NTRK2/RPL24/PFDN5/ARID1A/TCIRG1/K…	90
GO:0032743	BP	GO:0032743	positive regulation of interleukin-2 production	14/4046	30/18670	0.00203301	0.0148775	0.0106303	ANXA1/CD86/ABL1/CD4/PTPRC/SASH3/CLEC7A/PDE4B/CD28/SPTBN1/TRAF2/CD3E/IRF4/PRKCQ	14
GO:0043372	BP	GO:0043372	positive regulation of CD4-positive, alpha-beta T cell differentiation	14/4046	30/18670	0.00203301	0.0148775	0.0106303	ANXA1/IL4R/CD86/NLRP3/ZBTB7B/NCKAP1L/SASH3/HLX/TNFSF4/CCL19/LGALS9/IL18/SOCS1/IL12RB1	14
GO:0048873	BP	GO:0048873	homeostasis of number of cells within a tissue	14/4046	30/18670	0.00203301	0.0148775	0.0106303	GATA2/SOX9/CSF1/IL20RB/LIPA/F2R/SMO/AKT3/SASH3/PTPN11/KRAS/CORO1A/FLT3LG/NOS3	14
GO:0061082	BP	GO:0061082	myeloid leukocyte cytokine production	14/4046	30/18670	0.00203301	0.0148775	0.0106303	TGFB1/DDX21/SPON2/FCER1G/GAS6/HMOX1/TGFB3/GPRC5B/NR4A3/TGFB2/LILRB1/CD74/SIRT1/TLR4	14
GO:0002092	BP	GO:0002092	positive regulation of receptor internalization	12/4046	24/18670	0.00203371	0.0148775	0.0106303	PICK1/GREM1/AHI1/MAGI2/VEGFA/SFRP4/ANGPT1/CD63/TBC1D5/SCYL2/ATAD1/SELE	12
GO:0003272	BP	GO:0003272	endocardial cushion formation	12/4046	24/18670	0.00203371	0.0148775	0.0106303	SNAI2/TGFBR2/TGFBR1/ACVR1/DCHS1/HEYL/TGFB2/SNAI1/ENG/RBPJ/BMPR1A/MSX1	12
GO:0032528	BP	GO:0032528	microvillus organization	12/4046	24/18670	0.00203371	0.0148775	0.0106303	FSCN1/FXYD5/SLC9A3R1/RAP1GAP/PLD1/ATP8B1/RDX/PTPN11/TWF2/RAP2A/PLS1/RAPGEF6	12
GO:0032878	BP	GO:0032878	regulation of establishment or maintenance of cell polarity	12/4046	24/18670	0.00203371	0.0148775	0.0106303	GSN/FLOT2/GATA3/LLGL2/TEK/ARFGEF1/ROCK1/PTK2B/ROCK2/DOCK8/KIF20B/CDH5	12
GO:0042832	BP	GO:0042832	defense response to protozoan	12/4046	24/18670	0.00203371	0.0148775	0.0106303	IL4R/SLC11A1/GBP6/CLEC7A/IRF8/GBP2/GBP4/CD40/CCDC88B/BATF/BATF2/IRF4	12
GO:0043302	BP	GO:0043302	positive regulation of leukocyte degranulation	12/4046	24/18670	0.00203371	0.0148775	0.0106303	IL4R/ITGB2/GATA2/SPHK2/FCER1G/ADORA2B/ITGAM/VAMP7/STXBP1/VAMP8/SNX4/FGR	12
GO:0050848	BP	GO:0050848	regulation of calcium-mediated signaling	34/4046	98/18670	0.00204471	0.0149408	0.0106756	PRNP/ATP2B4/GBP1/MYO5A/ADA/P2RY6/TREM2/CCL3/CCL4/RCAN1/CD4/PKD2/LMCD1/ITPR1/PLEK/RCAN2/CLIC2/CMKLR1/JPH2/DMD/LRRK2/PLN/IGF1/AKAP6/CIB1/GSTO1/HOMER3/PTK2B/CD3E/RCAN3/HOMER2/ZAP70/MAPT/SLA2	34
GO:0050820	BP	GO:0050820	positive regulation of coagulation	13/4046	27/18670	0.00205979	0.0149519	0.0106836	THBS1/SERPINE1/THBD/F3/PDPN/ENPP4/HPSE/F2R/PLEK/TBXA2R/USF1/TLR4/SELP	13
GO:0061437	BP	GO:0061437	renal system vasculature development	13/4046	27/18670	0.00205979	0.0149519	0.0106836	CFLAR/ACTA2/PDGFRB/NRP1/PECAM1/CD34/PKD2/PDGFRA/PDGFB/TEK/ANGPT1/PDGFD/TCF21	13
GO:0061440	BP	GO:0061440	kidney vasculature development	13/4046	27/18670	0.00205979	0.0149519	0.0106836	CFLAR/ACTA2/PDGFRB/NRP1/PECAM1/CD34/PKD2/PDGFRA/PDGFB/TEK/ANGPT1/PDGFD/TCF21	13
GO:0003014	BP	GO:0003014	renal system process	40/4046	120/18670	0.00205997	0.0149519	0.0106836	GSN/MAGED2/MLLT6/AKR1C3/SLC9A3R1/MYO1E/SULF2/ADCY6/ADCY3/ADM/ADCY7/ADCY9/KCNQ1/CYP4F12/TRPV1/HSD11B2/KLHL3/HAS2/PSAP/RAB11A/MCAM/AQP1/GAS6/SULF1/CD34/F2R/STC1/PDGFB/GJA5/NPR1/KCNMA1/PCSK5/ADORA1/CYBA/GJA1/PRKAR2A/ADORA2A/EDNRB/ADCY4/AGT	40
GO:0007565	BP	GO:0007565	female pregnancy	59/4046	192/18670	0.00206258	0.0149519	0.0106836	CTSB/CAPN2/MAGED2/NAMPT/ITGA5/HPGD/GJB2/TGFB1/SPP1/THBD/ITGA2/ADM/FOSL1/SPHK2/ADCY7/MMP9/PRDM1/SYDE1/PLA2G6/LNPEP/HAVCR2/HSD11B2/PTHLH/OVGP1/PAPPA/TIMP1/MMP2/IGFBP7/GOT2/IGFBP5/PAM/TGFBR2/COL16A1/RGS2/STC1/TGFB3/MMP7/PTN/PTGIS/RECK/TRO/PCSK5/JUNB/ARHGDIB/ARID1A/GJA1/APOL2/LGALS9/SP3/ASH1L/MED1/KRAS/POLR1B/PPAT/IDO1/STOX2/FBLN1/RAMP2/AGT	59
GO:0044272	BP	GO:0044272	sulfur compound biosynthetic process	59/4046	192/18670	0.00206258	0.0149519	0.0106836	NDST1/AMD1/GCLC/ST3GAL4/HAGH/ACSS1/DSE/GGT7/CBR4/CHST15/CSAD/CHST11/UST/ACACB/B4GALT6/ELOVL4/BHMT/ST3GAL6/SLC26A1/BGN/LUM/CHPF/PPT1/DCN/VCAN/MGST2/CHSY1/B3GNT2/CSPG4/FMOD/ST3GAL2/CSGALNACT2/GGT5/CHST12/CHST3/XYLT1/PAPSS2/PRELP/ST3GAL3/CSGALNACT1/DSEL/CHST7/CHST1/ANGPT1/CHST6/CHSY3/SNCA/FASN/ACLY/GSTK1/GSTO1/ACACA/PDPR/GLCE/ACSF3/PDK1/PDP2/CTH/PDK4	59
GO:0048839	BP	GO:0048839	inner ear development	59/4046	192/18670	0.00206258	0.0149519	0.0106836	GATA3/LRP10/ANP32B/JAG1/GJB2/TGFB1/SLC9A3R1/C1QB/CELSR1/TFAP2A/CCNA2/CTHRC1/SLC44A4/EPHB2/GATA2/IFT27/SOX9/CEP290/PRRX1/KCNQ1/AHI1/LRTOMT/IFT88/CDH23/SLC25A27/FREM2/PSAP/SPARC/PTK7/ATP8B1/PDGFRB/MAFB/MAF/FGFR1/DCHS1/TGFB3/LRIG1/ZEB1/FZD2/ROR2/COL11A1/NR4A3/NTN1/TGFB2/FAT4/SOBP/GLI2/ADAM10/PTPN11/CCM2/FZD6/CHD7/RBPJ/SLC4A7/FZD3/MYO7A/RPGRIP1L/OTX1/FRZB	59
GO:0045666	BP	GO:0045666	positive regulation of neuron differentiation	104/4046	371/18670	0.00209567	0.0151746	0.0108427	FN1/HSPA5/IQGAP1/S100A9/TIMP2/TRAK1/PLXNB1/MACF1/FOXA1/TNFRSF12A/SEMA5A/NEDD4L/BAIAP2/ECT2/NIN/LYN/CBFA2T2/CFLAR/GATA2/SS18L1/SS18L2/FIG4/NCK1/CRTC1/SYT17/LRP8/PPP1R9A/MAGI2/GPC2/PACSIN1/RAB11A/LRP1/NBL1/VEGFA/PTK7/ILK/APOE/NPTN/DPYSL3/RAPGEF1/PLXND1/ZMYND8/SERPINF1/VAMP7/NRP1/CXCR4/TCF4/RGS2/FZD1/FGFR1/FYN/MAP1B/MMD/SHANK3/CXCL12/ZEB2/ARSB/ZEB1/ETV5/HEYL/MEF2C/PTN/GPRC5B/APBB1/TRPV2/GDPD5/NTN1/R…	104
GO:0010883	BP	GO:0010883	regulation of lipid storage	19/4046	46/18670	0.00210423	0.0152194	0.0108747	PPARG/PNPLA2/ABCA1/MSR1/ACACB/PLIN5/PLA2G10/C3/ITGAV/OSBPL8/LPL/IL6/ITGB3/SREBF2/ALKBH7/NR1H3/IKBKE/OSBPL11/SIRT1	19
GO:0001765	BP	GO:0001765	membrane raft assembly	8/4046	13/18670	0.00215564	0.0154516	0.0110406	ANXA2/S100A10/FLOT2/CAV1/CAV2/RFTN1/FLOT1/PACSIN2	8
GO:0001886	BP	GO:0001886	endothelial cell morphogenesis	8/4046	13/18670	0.00215564	0.0154516	0.0110406	MET/HEG1/ID1/COL18A1/PECAM1/STC1/NOTCH4/COL4A4	8
GO:0043116	BP	GO:0043116	negative regulation of vascular permeability	8/4046	13/18670	0.00215564	0.0154516	0.0110406	ADM/DDAH1/AKAP12/PTPRJ/PDE2A/ANGPT1/ADORA2A/RAMP2	8
GO:0045086	BP	GO:0045086	positive regulation of interleukin-2 biosynthetic process	8/4046	13/18670	0.00215564	0.0154516	0.0110406	CD86/CD4/PTPRC/CLEC7A/CD28/CD3E/IRF4/PRKCQ	8
GO:0060100	BP	GO:0060100	positive regulation of phagocytosis, engulfment	8/4046	13/18670	0.00215564	0.0154516	0.0110406	PPARG/RAB31/ITGA2/APPL2/GATA2/TREM2/C3/NCKAP1L	8
GO:1901550	BP	GO:1901550	regulation of endothelial cell development	8/4046	13/18670	0.00215564	0.0154516	0.0110406	TNFRSF1A/VEGFA/S1PR3/S1PR2/CLDN5/ROCK1/ROCK2/CDH5	8
GO:1903140	BP	GO:1903140	regulation of establishment of endothelial barrier	8/4046	13/18670	0.00215564	0.0154516	0.0110406	TNFRSF1A/VEGFA/S1PR3/S1PR2/CLDN5/ROCK1/ROCK2/CDH5	8
GO:1905155	BP	GO:1905155	positive regulation of membrane invagination	8/4046	13/18670	0.00215564	0.0154516	0.0110406	PPARG/RAB31/ITGA2/APPL2/GATA2/TREM2/C3/NCKAP1L	8
GO:0034121	BP	GO:0034121	regulation of toll-like receptor signaling pathway	26/4046	70/18670	0.00224956	0.0161007	0.0115044	RTN4/CAV1/LRRC14/LYN/CD14/APPL2/SARM1/RSAD2/CD300A/CD300LF/MFHAS1/TLR1/LY96/PTPN22/FLOT1/CYBA/IRF1/PJA2/APPL1/PDPK1/PELI1/IRF7/NR1H3/TLR2/TLR4/IRF4	26
GO:0032869	BP	GO:0032869	cellular response to insulin stimulus	65/4046	216/18670	0.00225123	0.0161007	0.0115044	STAT1/SRC/OGT/PPARG/SORL1/PRKCD/RHOQ/RAB31/BAIAP2/GCLC/INSR/IGF1R/CAV2/AP3S1/ATP6V0E2/CFLAR/APPL2/MYO5A/SLC2A8/NCK1/CAPN10/SLC25A33/GKAP1/FER/SOCS3/ATP6V0D1/ZBTB7B/ESRRA/ATP6V1B2/OSBPL8/RARRES2/LPIN3/SORBS1/LPL/ENPP1/PID1/PRKDC/SMARCC1/APRT/TCIRG1/PTPN11/BCAR1/CCND3/USF1/ATP2B1/PRKCI/PHIP/APPL1/FOXO3/PDPK1/PIK3C2A/APC/SIK2/IDE/PIK3CA/SIRT1/PPAT/SOCS1/STXBP4/PRKCB/SESN3/PRKCQ/SLA2/PDK4/AGT	65
GO:0032606	BP	GO:0032606	type I interferon production	42/4046	128/18670	0.00226867	0.0162073	0.0115806	STAT1/IRAK1/CD14/SIRPA/IFIH1/HAVCR2/POLR3G/CTNNB1/POLR3D/LILRB1/TLR7/PTPN22/PRKDC/FLOT1/ISG15/PTPN11/IRF3/POLR2L/EP300/UBE2L6/IRF1/NFKB2/PQBP1/UBA7/PYCARD/TRIM38/IRF7/NMI/NLRC5/RELB/TREX1/IKBKE/DHX58/TRIM21/POLR3A/POLR3B/TLR2/DHX33/TLR4/REL/NLRC3/ZBP1	42
GO:0001953	BP	GO:0001953	negative regulation of cell-matrix adhesion	18/4046	43/18670	0.00228658	0.0162446	0.0116072	MMP14/THBS1/SRC/SERPINE1/MAP4K4/JAG1/CORO1C/POSTN/PHLDB2/RASA1/ARHGAP6/LRP1/DLC1/ACVRL1/NF1/CASK/APOD/FAM107A	18
GO:0042088	BP	GO:0042088	T-helper 1 type immune response	18/4046	43/18670	0.00228658	0.0162446	0.0116072	ANXA1/IL4R/HAVCR2/SLC11A1/IL1R1/IL27RA/LEF1/HLX/TNFSF4/EBI3/CCL19/RELB/IL18/JAK3/IL18BP/TLR4/SPN/IL12RB1	18
GO:0045773	BP	GO:0045773	positive regulation of axon extension	18/4046	43/18670	0.00228658	0.0162446	0.0116072	FN1/MACF1/TNFRSF12A/SEMA5A/RAB11A/LRP1/VEGFA/ILK/NRP1/MAP1B/CXCL12/TRPV2/NTN1/L1CAM/ADNP/GOLGA4/TWF2/MAPT	18
GO:1901658	BP	GO:1901658	glycosyl compound catabolic process	18/4046	43/18670	0.00228658	0.0162446	0.0116072	TYMP/FUCA1/PNP/GBA2/UPP1/DERA/HDDC3/ENPP4/NT5E/ADA/DPYD/APOBEC3A/CDA/NT5C/APOBEC3G/NUDT18/APOBEC3D/CDADC1	18
GO:1904646	BP	GO:1904646	cellular response to amyloid-beta	18/4046	43/18670	0.00228658	0.0162446	0.0116072	PRNP/NAMPT/IGF1R/ICAM1/CACNB1/TREM2/AGER/APP/LRP1/BACE1/FYN/VCAM1/ITGA4/FCGR2B/IGF1/CASP4/FOXO3/TLR4	18
GO:0010038	BP	GO:0010038	response to metal ion	102/4046	364/18670	0.00232623	0.0164834	0.0117779	HSPA5/GSN/S100A16/IQGAP1/THBS1/ANXA5/HIF1A/PRNP/CLIC4/ADAM9/CAV1/AKR1C3/MT2A/CYB5A/CCNB1/FBP1/NEDD4L/GCLC/C1QA/STIM1/ICAM1/ECT2/TFAP2A/NPC1/CD14/LOXL2/DNMT3A/FSTL3/ID2/EGFR/S100A8/CASP9/MT1X/MTF1/ADCY7/MMP9/NEDD4/ATP7A/KRT14/CYBB/SYT17/ALOX5AP/XRCC4/ADAMTS13/SMPD3/SLC30A2/TNNC1/AQP9/SCN5A/SLC30A4/SPARC/APP/DUSP1/PAM/AQP1/SERPINF1/HMOX1/CYBRD1/BACE1/PKD2/SOD3/VCAM1/MEF2C/SYT11/CACNA1H/APBB1/KCNMB4…	102
GO:0030195	BP	GO:0030195	negative regulation of blood coagulation	21/4046	53/18670	0.00232792	0.0164834	0.0117779	ANXA2/THBS1/ANXA5/SERPINE1/PLAU/PRKCD/THBD/PLAUR/FAP/SERPINB2/SERPING1/APOE/CD34/SH2B3/PDGFRA/PDGFB/C1QTNF1/SERPINE2/PROS1/USF1/NOS3	21
GO:1905517	BP	GO:1905517	macrophage migration	21/4046	53/18670	0.00232792	0.0164834	0.0117779	MMP14/THBS1/CSF1/C5AR1/MST1/TREM2/C3AR1/CCL3/SAA1/EMILIN1/RARRES2/CCL2/SLAMF8/ROR2/CD200/CMKLR1/AKIRIN1/PTK2B/CKLF/CCL5/EDNRB	21
GO:0002286	BP	GO:0002286	T cell activation involved in immune response	36/4046	106/18670	0.00234157	0.0165617	0.0118338	ANXA1/GATA3/IL4R/ICAM1/ATP7A/RAB27A/FCER1G/RC3H2/ZFPM1/HAVCR2/SLC11A1/CD86/NLRP3/CD46/ZBTB7B/SMAD7/FGL2/LEF1/GPR183/HLX/FCGR2B/LOXL3/IL6/TNFSF4/LILRB1/SLAMF6/CCL19/LGALS9/RELB/BATF/IL18/JAK3/ITGAL/SPN/IRF4/IL12RB1	36
GO:0007219	BP	GO:0007219	Notch signaling pathway	59/4046	193/18670	0.00235404	0.0166133	0.0118706	PERP/ELF3/MMP14/STAT1/JAG1/LLGL2/POSTN/NOTCH2/TGFB1/FOXA1/MYC/TBX2/CBFA2T2/EGFR/DTX3/GATA2/SOX9/SNAI2/DLGAP5/CDK6/MAML3/IFT172/APH1B/HNF1B/ZNF423/TSPAN5/NOD2/IL2RA/ETV2/APP/CD46/TSPAN14/TGFBR2/PLXND1/S1PR3/HEYL/GDPD5/MFNG/TGFB2/FAT4/SNAI1/BEND6/PLN/DTX1/RPS19/ADAM10/SPEN/EP300/ARRDC1/DTX2/PRKCI/RFNG/MIB1/ADAM17/RBPJ/LFNG/IL6ST/NOTCH4/NOS3	59
GO:0051224	BP	GO:0051224	negative regulation of protein transport	59/4046	193/18670	0.00235404	0.0166133	0.0118706	FN1/ANXA1/ANXA5/MAP4K4/BAG3/HADH/SERPINB1/GBP1/RHBDF2/RAB11FIP3/SRGN/SUFU/CARD8/SVIP/RSAD2/SRCIN1/SNX12/KLF7/FAM3D/IL1R2/NLRP3/VSNL1/APOE/GAS6/RAB11FIP5/CD34/PKIG/F2R/LRRC32/RAB23/IL27RA/SYT11/DERL3/SSC5D/CD200/BMP8A/FCGR2B/SFRP1/TNFRSF4/ADRA2A/PKDCC/LRRK2/LILRB1/ANGPT1/PTPN22/LMAN1/PTPN11/PML/NF1/SP100/CYP51A1/HMGCR/NR1H3/REST/CARD16/BAG4/BARD1/APOD/C1QTNF3	59
GO:0043280	BP	GO:0043280	positive regulation of cysteine-type endopeptidase activity involved in apoptotic process	43/4046	132/18670	0.00236798	0.0166932	0.0119277	GSN/S100A9/ANP32B/PPARG/TNFSF10/DAPK1/MYC/S100A8/F3/CASP9/CARD8/CASP1/FAS/SOX7/TNFRSF10A/NLRP3/HIP1R/FAM162A/F2R/DLC1/CLEC7A/SNCA/CTSD/NDUFA13/PML/LGALS9/BAD/CASP4/BAK1/PYCARD/TRADD/TRAF2/APAF1/HIP1/CASP10/SIRT1/CASP8AP2/WDR35/REST/LCK/CARD9/MAPT/DAP	43
GO:0043900	BP	GO:0043900	regulation of multi-organism process	112/4046	405/18670	0.00238245	0.0167617	0.0119767	ANXA2/GSN/IFITM3/TOP2B/STAT1/LGALS1/KPNA2/TNIP1/TSPAN6/OPTN/IFITM1/CAV1/PLSCR1/CAV2/TMPRSS2/SPINK1/AURKA/TRAF3IP2/SIGIRR/DDX60/KRT6A/EIF2AK2/CSF1R/CARD8/TRIM62/PLCB1/IFIT1/SYDE1/ADA/RSAD2/ISG20/AIM2/HAVCR2/INHBA/CCL3/CCL4/OVGP1/APOBEC3A/IL2RA/CCL8/TIMP1/STOM/ITGAV/APOE/HTRA1/IFITM2/SEC14L1/FAM111A/LHFPL2/CHMP4C/CXCR4/CD4/ADARB1/STXBP1/FGL2/SYT11/PDE5A/CACNA1H/CLEC7A/LEF1/BMP6/LY96/LY86/LILRB1/IGF…	112
GO:0007389	BP	GO:0007389	pattern specification process	122/4046	446/18670	0.00238293	0.0167617	0.0119767	BHLHE40/BTG2/HIF1A/TBX3/KAT2A/FOXA1/TBX2/C1QA/BHLHE41/PCGF2/BMI1/CELSR1/SCMH1/OFD1/SFRP2/BCOR/AURKA/SUFU/GREM1/IFT140/NRP2/GAS8/TTC8/ACVR2A/IFT172/HOXB3/BBS4/AHI1/TTC21B/HES2/OVOL2/HNF1B/HOXB4/BBS5/HOXB6/NEK8/SMAD6/DISP1/ITGAM/LRP5L/HOXB5/GPC3/FOXJ1/HOXB8/ALDH1A2/EMX2/FOXD1/HOXD11/WNT7A/CTNNB1/NBL1/C3/TGFBR2/MICAL2/NRP1/TGFBR1/CHSY1/ACVR1/MAFB/FGFR1/PKD2/STC1/PBX3/SMO/DCHS1/ACVRL1/ZEB2/ZEB1/HEYL/…	122
GO:1904950	BP	GO:1904950	negative regulation of establishment of protein localization	60/4046	197/18670	0.00239146	0.0168032	0.0120063	FN1/ANXA1/ANXA5/MAP4K4/BAG3/HADH/SERPINB1/GBP1/RHBDF2/RAB11FIP3/SRGN/SUFU/CARD8/SVIP/RSAD2/SRCIN1/SNX12/KLF7/FAM3D/IL1R2/NLRP3/VSNL1/APOE/GAS6/RAB11FIP5/CD34/PKIG/F2R/LRRC32/RAB23/IL27RA/SYT11/DERL3/SSC5D/CD200/BMP8A/FCGR2B/SFRP1/TNFRSF4/ADRA2A/PKDCC/LRRK2/LILRB1/ANGPT1/PTPN22/LMAN1/PTPN11/PML/NF1/SP100/CYP51A1/HMGCR/NR1H3/REST/CARD16/BAG4/BARD1/MAPT/APOD/C1QTNF3	60
GO:0061097	BP	GO:0061097	regulation of protein tyrosine kinase activity	31/4046	88/18670	0.002402	0.0168403	0.0120328	SRC/PRNP/CAV1/RAP2B/SH3BP5/CSF1R/AFAP1L2/SRCIN1/LRP8/EREG/APP/THY1/GAS6/FYN/PDGFB/PTPRC/GPRC5B/ADRA2A/NCF1/FCGR1A/NOX4/ADORA1/NTRK2/MVP/ADAM17/CBL/CHMP6/CCL5/NEDD9/AGT/TAL1	31
GO:0070098	BP	GO:0070098	chemokine-mediated signaling pathway	31/4046	88/18670	0.002402	0.0168403	0.0120328	HIF1A/CXCL1/CCL18/TREM2/CCR1/CCL3/CCL4/CCL13/CCL8/CXCR4/SH2B3/CXCL12/CCL2/CXCL13/CMKLR1/CCL11/CXCL2/CCL21/CCL14/CCL19/WNK1/CIB1/PTK2B/CCL5/CXCL9/CXCL10/CCRL2/CCR5/CXCL11/CXCR6/CXCR3	31
GO:0002823	BP	GO:0002823	negative regulation of adaptive immune response based on somatic recombination of immune receptors built from immunoglobulin superfamily domains	17/4046	40/18670	0.00247148	0.0172707	0.0123404	IL4R/PTPN6/RC3H2/HAVCR2/IL20RB/FOXJ1/IL7R/ZBTB7B/SMAD7/PTPRC/IL27RA/FCGR2B/LOXL3/TNFSF4/LILRB1/PARP3/JAK3	17
GO:0035735	BP	GO:0035735	intraciliary transport involved in cilium assembly	17/4046	40/18670	0.00247148	0.0172707	0.0123404	IFT140/IFT80/IFT27/IFT172/TTC21B/IFT88/KIFAP3/DYNLRB1/DYNLL2/KIF3C/HSPB11/SSX2IP/KIF3A/WDR35/IFT81/TTC30B/TTC26	17
GO:0051281	BP	GO:0051281	positive regulation of release of sequestered calcium ion into cytosol	17/4046	40/18670	0.00247148	0.0172707	0.0123404	P2RY6/CASQ1/THY1/ABL1/F2R/PKD2/APLNR/JPH2/TRPC1/F2RL3/SNCA/AKAP6/GSTO1/PDPK1/CXCL9/CXCL10/CXCL11	17
GO:0090175	BP	GO:0090175	regulation of establishment of planar polarity	37/4046	110/18670	0.00248471	0.0173442	0.0123929	PSMD2/VANGL1/CELSR1/SFRP2/CTHRC1/PARD6A/MAGI2/GPC3/WNT7A/PTK7/ABL1/DAB2/FZD1/FZD7/PLEKHA4/GPC4/PRICKLE2/FZD2/ROR2/PRICKLE1/DACT1/GPC6/SFRP1/WNT11/PFN1/PSME1/PSMB3/PSME2/PSMB7/AP2S1/PSMB8/PSMB10/FZD6/PSMB9/DAAM1/ZNRF3/FZD3	37
GO:0045089	BP	GO:0045089	positive regulation of innate immune response	106/4046	381/18670	0.00248832	0.0173505	0.0123974	CTSB/RTN4/PSMD2/S100A9/SRC/IRAK1/TNIP1/TSPAN6/PRKCD/CAV1/PLSCR1/PVR/LRRC14/LYN/CD14/APPL2/ITGB2/S100A8/DDX60/MAP3K1/IFIH1/SARM1/FCER1G/RSAD2/AIM2/GBP5/HAVCR2/ULBP2/ITGAM/CD300A/MNDA/CD209/NOD2/POLR3G/EREG/CD300LF/CLEC4A/S100A1/UNC93B1/SEC14L1/CTSK/RFTN1/FYN/POLR3D/MFHAS1/HCK/PIK3AP1/CLEC7A/COLEC12/TLR1/TRIL/LY96/BTK/TLR7/PTPN22/SLAMF6/CD1D/RPS19/PRKDC/PSME1/FLOT1/PSMB3/CYBA/PSME2/PSMB7/IRF3/PSMB8…	106
GO:0010977	BP	GO:0010977	negative regulation of neuron projection development	49/4046	155/18670	0.00249554	0.0173819	0.0124198	RTN4/LGALS1/ITM2C/YWHAH/MAP4K4/SEMA5A/SPP1/EFNB2/ADCY6/ASAP1/PLK2/CBFA2T2/MYLIP/EPHB2/SEMA6A/SEMA4G/INPP5J/VIM/CTSZ/LRP1/ID1/THY1/APOE/DPYSL3/NRP1/PMP22/DENND5A/SPOCK1/SEMA6B/PTPRG/NR2F1/NTN1/SEMA3A/RGMA/SEMA3D/LRRK2/TRPC6/DNM3/B2M/CIB1/RNF6/ARHGAP4/PAQR3/LRIG2/EFNB3/NFATC4/SEMA6C/SEMA3G/SEMA6D	49
GO:0010950	BP	GO:0010950	positive regulation of endopeptidase activity	55/4046	178/18670	0.00250213	0.0174089	0.0124391	PERP/GSN/S100A9/ANP32B/PPARG/TNFSF10/DAPK1/MYC/LYN/SFRP2/S100A8/CYFIP2/F3/CASP9/CARD8/CASP1/FAS/AIM2/SOX7/SERPINB3/TNFRSF10A/AGER/NLRP3/HIP1R/FAM162A/F2R/FYN/DLC1/CLEC7A/SNCA/CTSD/PSME1/NDUFA13/PSME2/PML/LGALS9/BAD/CASP4/BAK1/PYCARD/TRADD/TRAF2/ROCK2/APAF1/HIP1/CASP10/SIRT1/CASP8AP2/WDR35/REST/EFNA3/LCK/CARD9/MAPT/DAP	55
GO:0032387	BP	GO:0032387	negative regulation of intracellular transport	25/4046	67/18670	0.00251857	0.0174891	0.0124964	BAG3/SUFU/SVIP/SNX12/CD300A/ARHGAP1/HMOX1/PKIG/MAP1B/RAB23/DERL3/CRYAB/FOXF1/LRRK2/ANGPT1/PLN/CD84/LMAN1/NF1/LGALS9/SP100/NUP153/BAG4/BARD1/APOD	25
GO:1903036	BP	GO:1903036	positive regulation of response to wounding	27/4046	74/18670	0.00251913	0.0174891	0.0124964	ANXA1/THBS1/SERPINE1/THBD/F3/PDPN/HBEGF/ATP7A/ENPP4/HPSE/LRP1/TGFBR2/MYLK/CXCR4/F2R/SMOC2/PTN/PLEK/CLEC7A/ADRA2A/TBXA2R/ARFGEF1/USF1/RREB1/TLR4/SCARF1/SELP	27
GO:0035023	BP	GO:0035023	regulation of Rho protein signal transduction	45/4046	140/18670	0.0025558	0.0177121	0.0126557	FARP1/MET/PLEKHG3/ECT2/HEG1/ABCA1/MCF2L/ARHGEF9/FGD6/KCTD13/FARP2/CCDC125/PLEKHG4/ARHGEF4/RASGRF1/COL3A1/ITGB1/APOE/ABL1/PDGFRB/TRIO/KANK2/NRP1/ARHGEF17/F2R/DLC1/FGD1/ARHGEF10/F2RL3/RASGRF2/TIAM2/GPR65/F2RL2/ARHGDIB/FLOT1/ARHGEF12/ARHGEF1/ITSN1/ALS2/SCAI/VAV1/OPHN1/FGD2/KALRN/ARHGEF15	45
GO:0030326	BP	GO:0030326	embryonic limb morphogenesis	41/4046	125/18670	0.00255955	0.0177121	0.0126557	GNAS/TBX3/GNA12/TBX2/FBXW4/TFAP2A/SFRP2/PITX1/IFT140/PRRX1/RUNX2/CHST11/OSR2/FLVCR1/GPC3/ALDH1A2/WNT7A/FREM2/CTNNB1/ECE1/FGFR1/GJA5/ROR2/LEF1/CACNA1C/RECK/TWIST1/RARB/TGFB2/CYP26B1/GLI2/GJA1/NIPBL/FZD6/MED1/CHD7/LRP6/BMPR1A/RPGRIP1L/SALL4/MSX1	41
GO:0035113	BP	GO:0035113	embryonic appendage morphogenesis	41/4046	125/18670	0.00255955	0.0177121	0.0126557	GNAS/TBX3/GNA12/TBX2/FBXW4/TFAP2A/SFRP2/PITX1/IFT140/PRRX1/RUNX2/CHST11/OSR2/FLVCR1/GPC3/ALDH1A2/WNT7A/FREM2/CTNNB1/ECE1/FGFR1/GJA5/ROR2/LEF1/CACNA1C/RECK/TWIST1/RARB/TGFB2/CYP26B1/GLI2/GJA1/NIPBL/FZD6/MED1/CHD7/LRP6/BMPR1A/RPGRIP1L/SALL4/MSX1	41
GO:0034656	BP	GO:0034656	nucleobase-containing small molecule catabolic process	20/4046	50/18670	0.00256745	0.0177476	0.0126811	TYMP/PNP/UPP1/DERA/ENTPD3/HDDC3/ENPP4/NT5E/ADA/DPYD/APOBEC3A/CDA/ENTPD1/NT5C/APOBEC3G/GALT/NUDT18/APOBEC3D/ENTPD5/CDADC1	20
GO:0016358	BP	GO:0016358	dendrite development	69/4046	233/18670	0.00263263	0.0181589	0.012975	IQGAP1/TRAK1/YWHAH/RERE/MINK1/FARP1/CDC20/PDLIM5/NEDD4L/BAIAP2/ASAP1/PLK2/EPHB2/SS18L1/SS18L2/NEDD4/SARM1/CRTC1/BBS4/SRCIN1/RAB17/LRP8/PPP1R9A/KLF7/PACSIN1/WNT7A/APP/ITGB1/ARF4/ID1/ILK/APOE/ZMYND8/VAMP7/NRP1/SDC2/FYN/MAP1B/SHANK3/MEF2C/PTN/MAP1A/LZTS1/DOCK10/NTN1/HECW2/LST1/SEMA3A/LRRK2/TRPC6/DNM3/DCLK1/ADAM10/KIDINS220/ARID1B/MAPK6/TMEM106B/MEF2A/RAP2A/CRK/ITSN1/STRN/CD3E/MATN2/SDK1/NFATC4/KALRN…	69
GO:0097305	BP	GO:0097305	response to alcohol	69/4046	233/18670	0.00263263	0.0181589	0.012975	GSN/GATA3/PPARG/HPGD/TGFB1/AKR1C3/ICAM1/TNC/ADCY6/ADCY3/TP53INP1/ABCA1/DMAP1/CD14/KLF4/DNMT3A/TGFBR3/S100A8/FOSL1/ITPR2/SPHK2/ADCY7/OSBPL7/CYBB/SPI1/LRP8/P2RY6/INHBA/CCL3/RGS4/UGT1A1/SPARC/CTNNB1/IGFBP7/GOT2/TGFBR2/TGFBR1/RECQL5/RGS2/KLF9/FYN/SMO/VCAM1/GRAMD1C/GNG2/KCNMB1/SFRP1/MAOB/CD27/CCL21/TNFSF4/TBXA2R/PTGER2/CCL19/CYBA/ACACA/HMGCS1/ATP2B1/BAD/HMGCR/FOXO3/BAK1/PTK2B/CBL/USP46/LRP6/KLF2/MAP4K…	69
GO:0002714	BP	GO:0002714	positive regulation of B cell mediated immunity	16/4046	37/18670	0.00265361	0.0182029	0.0130065	TGFB1/EXOSC3/FCER1G/CLCF1/C3/PTPRC/TNFSF4/BTK/CD28/TFRC/MSH2/RIF1/TNFSF13/CD40/PAXIP1/ATAD5	16
GO:0002891	BP	GO:0002891	positive regulation of immunoglobulin mediated immune response	16/4046	37/18670	0.00265361	0.0182029	0.0130065	TGFB1/EXOSC3/FCER1G/CLCF1/C3/PTPRC/TNFSF4/BTK/CD28/TFRC/MSH2/RIF1/TNFSF13/CD40/PAXIP1/ATAD5	16
GO:0007431	BP	GO:0007431	salivary gland development	16/4046	37/18670	0.00265361	0.0182029	0.0130065	TGM2/TGFB1/EGFR/SNAI2/LAMA1/ESRP2/PLXND1/NRP1/FGFR1/TGFB3/FGF7/TGFB2/SEMA3A/TWSG1/BTBD7/NFIB	16
GO:0045730	BP	GO:0045730	respiratory burst	16/4046	37/18670	0.00265361	0.0182029	0.0130065	PGAM1/INSR/RAC2/CYBB/NCF2/SLC11A1/PIK3CD/SLAMF8/HCK/CLEC7A/NOXA1/NCF1/RPS19/CYBA/NCF4/CD52	16
GO:0001977	BP	GO:0001977	renal system process involved in regulation of blood volume	9/4046	16/18670	0.0026646	0.0182029	0.0130065	CYP4F12/HSD11B2/GAS6/F2R/PDGFB/GJA5/ADORA1/CYBA/GJA1	9
GO:0030033	BP	GO:0030033	microvillus assembly	9/4046	16/18670	0.0026646	0.0182029	0.0130065	FSCN1/FXYD5/SLC9A3R1/RAP1GAP/PLD1/ATP8B1/RDX/RAP2A/RAPGEF6	9
GO:0034315	BP	GO:0034315	regulation of Arp2/3 complex-mediated actin nucleation	9/4046	16/18670	0.0026646	0.0182029	0.0130065	CORO1B/PICK1/HIP1R/WAS/NCKAP1/GMFB/AP1AR/GMFG/WASF1	9
GO:0045623	BP	GO:0045623	negative regulation of T-helper cell differentiation	9/4046	16/18670	0.0026646	0.0182029	0.0130065	ANXA1/IL4R/RC3H2/ZBTB7B/SMAD7/HLX/LOXL3/TNFSF4/JAK3	9
GO:0090036	BP	GO:0090036	regulation of protein kinase C signaling	9/4046	16/18670	0.0026646	0.0182029	0.0130065	MYADM/GPD1L/SPHK2/PLA2G6/VEGFA/AKAP12/WNT11/CD40/FLT4	9
GO:0045926	BP	GO:0045926	negative regulation of growth	73/4046	249/18670	0.002691	0.0183636	0.0131213	ENO1/RTN4/HIF1A/PPARG/IP6K2/NOTCH2/TGFB1/MT2A/FBP1/SEMA5A/SPP1/WWC3/SFRP2/ING4/SEMA6A/TSPYL2/SAV1/MT1X/SPHK2/WWC2/INHBA/SEMA4G/GPC3/PLAC8/CDA/RGS4/GNG4/IGFBP5/PPT1/RAI1/TGFBR2/NRP1/DCBLD2/RGS2/APBB2/ACVRL1/FHL1/PTPRJ/SERPINE2/SEMA6B/MAPK11/APBB1/CRYAB/NPR1/NTN1/TGFB2/DACT3/SFRP1/SEMA3A/RERG/SEMA3D/ENPP1/WNT11/NDUFA13/BST2/PML/DNAJB2/GJA1/SIPA1/RNF6/SERTAD3/CCDC85B/ARHGAP4/SIRT1/CDKN2AIP/SEMA6C/WF…	73
GO:0048864	BP	GO:0048864	stem cell development	30/4046	85/18670	0.00270687	0.0184326	0.0131706	FN1/HIF1A/JAG1/CORO1C/SEMA5A/SEMA6A/SOX9/SNAI2/NRP2/OVOL2/EDNRA/SEMA4G/ALDH1A2/WNT7A/ANXA6/NRP1/ACVR1/SMO/KITLG/ZEB2/PTPRC/SEMA6B/TWIST1/SEMA3A/SEMA3D/BMPR1A/SEMA6C/EDNRB/SEMA3G/SEMA6D	30
GO:2001057	BP	GO:2001057	reactive nitrogen species metabolic process	30/4046	85/18670	0.00270687	0.0184326	0.0131706	ATP2B4/CAV1/INSR/ICAM1/KLF4/DDAH1/SUOX/ITGB2/SIRPA/TRPV1/DNM2/DDAH2/ACP5/CD34/PKD2/AIF1/PTGIS/CYP1B1/CLEC7A/TMEM106A/TSPO/PTK2B/ROCK2/WDR35/TLR2/TLR4/KLF2/KLRK1/NOS3/AGT	30
GO:0048863	BP	GO:0048863	stem cell differentiation	75/4046	257/18670	0.00271055	0.0184381	0.0131745	FN1/PSMD2/GATA3/HIF1A/JAG1/YAP1/CORO1C/FOXA1/SEMA5A/TBX2/GREM1/SEMA6A/GATA2/SOX9/SNAI2/EIF2AK2/NRP2/CDK6/RUNX2/OVOL2/HNF1B/HOXB4/EDNRA/SEMA4G/ALDH1A2/WNT7A/A2M/ABL1/LTBP3/LBH/ANXA6/NRP1/ACVR1/FZD1/PDGFRA/SMO/KITLG/ZEB2/PTPRC/SEMA6B/MEF2C/PTN/PRICKLE1/GATA6/TWIST1/TGFB2/SFRP1/SEMA3A/OSM/SEMA3D/PSME1/PSMB3/PSME2/PSMB7/PSMB8/PSMB10/KDM3A/TCF12/PSMB9/LRP6/RBPJ/PUS7/BATF/BMPR1A/ZNF281/REST/SEMA6C/FRZB…	75
GO:0035107	BP	GO:0035107	appendage morphogenesis	47/4046	148/18670	0.00272869	0.0185221	0.0132345	GNAS/TBX3/GNA12/TBX2/FBXW4/TFAP2A/SFRP2/PITX1/IFT140/SOX9/PRRX1/RUNX2/CHST11/OSR2/FLVCR1/GPC3/ZNF141/ALDH1A2/WNT7A/FREM2/CTNNB1/ECE1/FGFR1/GJA5/ROR2/LEF1/CACNA1C/RECK/TWIST1/RARB/TGFB2/CYP26B1/PKDCC/PCSK5/GLI2/GJA1/NIPBL/FZD6/ATRX/MED1/BAK1/CHD7/LRP6/BMPR1A/RPGRIP1L/SALL4/MSX1	47
GO:0035108	BP	GO:0035108	limb morphogenesis	47/4046	148/18670	0.00272869	0.0185221	0.0132345	GNAS/TBX3/GNA12/TBX2/FBXW4/TFAP2A/SFRP2/PITX1/IFT140/SOX9/PRRX1/RUNX2/CHST11/OSR2/FLVCR1/GPC3/ZNF141/ALDH1A2/WNT7A/FREM2/CTNNB1/ECE1/FGFR1/GJA5/ROR2/LEF1/CACNA1C/RECK/TWIST1/RARB/TGFB2/CYP26B1/PKDCC/PCSK5/GLI2/GJA1/NIPBL/FZD6/ATRX/MED1/BAK1/CHD7/LRP6/BMPR1A/RPGRIP1L/SALL4/MSX1	47
GO:0001755	BP	GO:0001755	neural crest cell migration	22/4046	57/18670	0.00273784	0.0185645	0.0132648	FN1/HIF1A/CORO1C/SEMA5A/SEMA6A/NRP2/OVOL2/SEMA4G/ANXA6/NRP1/ACVR1/SMO/KITLG/ZEB2/SEMA6B/TWIST1/SEMA3A/SEMA3D/SEMA6C/EDNRB/SEMA3G/SEMA6D	22
GO:0008589	BP	GO:0008589	regulation of smoothened signaling pathway	28/4046	78/18670	0.00278685	0.018837	0.0134595	FOXA1/ULK3/SUFU/IFT140/GAS8/STK36/IFT172/PRRX1/RUNX2/KIF7/TTC21B/KCTD6/DISP1/GPC3/CHSY1/GLIS2/SMO/SERPINE2/EVC/GPR161/GAS1/SFRP1/ENPP1/CHRD/IFT81/CD3E/RPGRIP1L/RB1	28
GO:0010827	BP	GO:0010827	regulation of glucose transmembrane transport	28/4046	78/18670	0.00278685	0.018837	0.0134595	RHOQ/INSR/APPL2/CAPN10/EDNRA/GPC3/KLF15/SLC25A27/PEA15/C3/OSBPL8/SORBS1/CLIP3/NR4A3/IGF1/ENPP1/PID1/PTPN11/YES1/PRKCI/APPL1/MEF2A/SIRT6/BRAF/RSC1A1/STXBP4/PRKCB/ASPSCR1	28
GO:0043407	BP	GO:0043407	negative regulation of MAP kinase activity	28/4046	78/18670	0.00278685	0.018837	0.0134595	CDK5RAP3/SORL1/PRKCD/CAV1/PTPN6/DUSP3/DUSP7/LYN/SFRP2/DUSP2/SERPINB3/CD300A/RGS4/DUSP1/APOE/SMPD1/SPRED1/RGS2/SH2B3/PTPRJ/UCHL1/SFRP1/PTPN22/NF1/HMGCR/SPRED2/HIPK3/PAQR3	28
GO:0002474	BP	GO:0002474	antigen processing and presentation of peptide antigen via MHC class I	33/4046	96/18670	0.00279453	0.0188381	0.0134603	PSMD2/ITGB5/IFI30/TAP2/SEC23A/SEC24A/CYBB/FCER1G/NCF2/LNPEP/CLEC4A/ITGAV/SEC24D/NCF1/FCGR1B/FCGR1A/B2M/TAPBP/PSME1/VAMP8/TAP1/PSMB3/CYBA/PSME2/PSMB7/PSMB8/PSMB10/ERAP1/ERAP2/PSMB9/TAPBPL/IDE/NCF4	33
GO:0043550	BP	GO:0043550	regulation of lipid kinase activity	24/4046	64/18670	0.00281827	0.0188381	0.0134603	SRC/TGFB1/LYN/KLF4/NOD2/SOCS3/PDGFRB/PDGFRA/PDGFB/TEK/PIK3R5/CCL21/TNFAIP8L3/FGF2/CCL19/PTK2B/SOCS6/RBL1/FGR/SOCS1/SOCS7/SLA2/RB1/PRKD1	24
GO:1903672	BP	GO:1903672	positive regulation of sprouting angiogenesis	24/4046	64/18670	0.00281827	0.0188381	0.0134603	ANXA1/ITGA5/PLK2/KLF4/GATA2/FGFBP1/S100A1/VEGFA/JAK1/ABL1/NRP1/HMOX1/MAP3K3/APLNR/AKT3/PPP1R16B/RHOJ/FGF2/FGF1/CIB1/JMJD8/PDPK1/PIK3C2A/SMAD1	24
GO:0045058	BP	GO:0045058	T cell selection	19/4046	47/18670	0.00282401	0.0188381	0.0134603	GATA3/ZFPM1/CD4/PTPRC/DOCK2/LOXL3/IL6/SLAMF6/CD28/CD1D/CD74/BATF/CD3E/SPN/CD3D/IL15/ZAP70/IRF4/IL12RB1	19
GO:0046638	BP	GO:0046638	positive regulation of alpha-beta T cell differentiation	19/4046	47/18670	0.00282401	0.0188381	0.0134603	ANXA1/IL4R/PNP/ADA/CD86/NLRP3/ZBTB7B/TGFBR2/NCKAP1L/SASH3/RUNX3/HLX/TNFSF4/CCL19/LGALS9/IL18/SOCS1/ZAP70/IL12RB1	19
GO:0060351	BP	GO:0060351	cartilage development involved in endochondral bone morphogenesis	19/4046	47/18670	0.00282401	0.0188381	0.0134603	COL1A1/ANXA2/COL6A2/COL6A3/COL6A1/COL12A1/SOX9/SMPD3/SERPINH1/TGFBR2/ANXA6/SCARA3/STC1/COL14A1/COMP/RARB/MATN3/THBS3/MATN2	19
GO:0061383	BP	GO:0061383	trabecula morphogenesis	19/4046	47/18670	0.00282401	0.0188381	0.0134603	COL1A1/PLXNB1/HEG1/TGFBR3/GREM1/OVOL2/MMP2/TGFBR1/S1PR1/TEK/TGFB2/SFRP1/ENG/MED1/CHD7/RBPJ/BMPR1A/ADAMTS1/THBS3	19
GO:0070169	BP	GO:0070169	positive regulation of biomineral tissue development	19/4046	47/18670	0.00282401	0.0188381	0.0134603	CEBPB/TGFB1/TFAP2A/ACVR2A/FAM20C/OSR2/ACVR1/TGFB3/TMEM119/MEF2C/PTN/SLC8A1/BMP6/GPM6B/PKDCC/ISG15/ATP2B1/BMPR1A/ACVR2B	19
GO:1903115	BP	GO:1903115	regulation of actin filament-based movement	19/4046	47/18670	0.00282401	0.0188381	0.0134603	FLNA/ATP1A1/ATP2A2/DSP/CAV1/DSC2/PDPN/TNNC1/SCN5A/STC1/BIN1/GJA5/PDE4B/CACNA1C/ANK2/PLN/ADORA1/DLG1/AKAP9	19
GO:0070670	BP	GO:0070670	response to interleukin-4	15/4046	34/18670	0.00282527	0.0188381	0.0134603	HSPA5/GATA3/IL4R/NFIL3/MRC1/ADAMTS13/CD300LF/LEF1/CCL11/FASN/PARP14/PML/CORO1A/JAK3/IL2RG	15
GO:0071402	BP	GO:0071402	cellular response to lipoprotein particle stimulus	15/4046	34/18670	0.00282527	0.0188381	0.0134603	PPARG/LDLR/ABCA1/NPC1/ITGB2/FCER1G/SMPD3/ITGB1/APOE/CD68/LPL/SREBF2/HMGCS1/ADAM17/TLR4	15
GO:0071868	BP	GO:0071868	cellular response to monoamine stimulus	15/4046	34/18670	0.00282527	0.0188381	0.0134603	ATP2B4/ADCY6/SULT1A3/KCNQ1/HCN3/APP/DNM2/ID1/ABL1/GNG2/PDE4B/NR4A3/LRRK2/SNCA/APLP1	15
GO:0071870	BP	GO:0071870	cellular response to catecholamine stimulus	15/4046	34/18670	0.00282527	0.0188381	0.0134603	ATP2B4/ADCY6/SULT1A3/KCNQ1/HCN3/APP/DNM2/ID1/ABL1/GNG2/PDE4B/NR4A3/LRRK2/SNCA/APLP1	15
GO:0008361	BP	GO:0008361	regulation of cell size	55/4046	179/18670	0.00286354	0.0190734	0.0136284	FN1/RTN4/MSN/MACF1/LRRC8A/SLC12A7/SLC9A3R1/TNFRSF12A/SEMA5A/SPP1/SEMA6A/ATP7A/SLC12A8/SEMA4G/PRR16/IL7R/RAB11A/LRP1/DNM2/VEGFA/ILK/APOE/ABL1/AQP1/RDX/NRP1/DPYSL2/MAP1B/SHANK3/CXCL12/AKT3/SEMA6B/TRPV2/PLEK/NTN1/KCNMA1/SEMA3A/SEMA3D/NRCAM/OLFM1/L1CAM/ADNP/GOLGA4/TWF2/KCNN4/RB1CC1/RNF6/CLCN3/SLC12A2/ARHGAP4/VAV1/MAPT/SEMA6C/SEMA3G/SEMA6D	55
GO:0010001	BP	GO:0010001	glial cell differentiation	65/4046	218/18670	0.00287319	0.0191178	0.0136602	GSN/PPARG/TGFB1/C1QA/LDLR/LYN/ID2/EGFR/PICK1/S100A8/SOX9/CDK6/FA2H/ID4/C5AR1/CLCF1/TREM2/AGER/B4GALT6/KLF15/APP/VIM/CTNNB1/LRP1/LAMB2/ILK/ABL1/TNFRSF1B/MXRA8/CXCR4/BIN1/SMO/SERPINE2/ARHGEF10/SLC45A3/PTN/LAMA2/CNTNAP1/ROR2/TSPAN2/LEF1/EGR2/DAAM2/IL6/IL34/S100B/PRDM8/DTX1/CDH2/NTRK2/PTPN11/NF1/DICER1/KRAS/TLR2/METTL14/TLR4/IL6ST/WASF3/ADORA2A/MAPT/GPC1/NFIB/LGI4/TAL1	65
GO:0043903	BP	GO:0043903	regulation of symbiosis, encompassing mutualism through parasitism	66/4046	222/18670	0.0028972	0.0192375	0.0137457	ANXA2/GSN/IFITM3/TOP2B/STAT1/LGALS1/KPNA2/TNIP1/IFITM1/CAV1/PLSCR1/CAV2/TMPRSS2/KRT6A/EIF2AK2/CSF1R/TRIM62/IFIT1/RSAD2/ISG20/CCL3/CCL4/APOBEC3A/CCL8/STOM/ITGAV/APOE/IFITM2/FAM111A/CHMP4C/CXCR4/CD4/ADARB1/LEF1/CD28/CD74/PPIB/POLR2A/TOP2A/IFI27/BST2/CHMP2A/ISG15/IGF2R/PML/MX1/POLR2L/EP300/PARP10/LGALS9/VPS4B/PKN2/SMC3/BAD/SRPK2/MPHOSPH8/TRIM38/APOBEC3G/RSF1/CCL5/TRIM21/OASL/REST/APOBEC3D/CCNT1/TRIM…	66
GO:0044706	BP	GO:0044706	multi-multicellular organism process	66/4046	222/18670	0.0028972	0.0192375	0.0137457	CTSB/CAPN2/MAGED2/NAMPT/ITGA5/HEXB/HPGD/GJB2/TGFB1/SPP1/THBD/ITGA2/ADM/FOSL1/SPHK2/ADCY7/MMP9/ACVR2A/PRDM1/SYDE1/PLA2G6/LNPEP/HAVCR2/HSD11B2/ARNTL/PTHLH/OVGP1/PAPPA/TIMP1/MMP2/IGFBP7/GOT2/IGFBP5/PAM/TGFBR2/SH3PXD2B/COL16A1/RGS2/STC1/TGFB3/SERPINE2/MMP7/PTN/PTGIS/RECK/TRO/PLA2G4C/PCSK5/JUNB/ARHGDIB/ARID1A/GJA1/APOL2/LGALS9/SP3/ASH1L/MED1/KRAS/POLR1B/PPAT/IDO1/STOX2/FBLN1/RAMP2/KALRN/AGT	66
GO:0002726	BP	GO:0002726	positive regulation of T cell cytokine production	10/4046	19/18670	0.0029723	0.0194953	0.0139299	GATA3/RSAD2/NLRP3/IL1R1/SASH3/IL6/TNFSF4/B2M/TRAF2/IL18	10
GO:0003159	BP	GO:0003159	morphogenesis of an endothelium	10/4046	19/18670	0.0029723	0.0194953	0.0139299	ITGAX/ADAMTS12/CTNNB1/CXCR4/ACVRL1/STARD13/FGF1/CCM2/RBPJ/CXCL10	10
GO:0032288	BP	GO:0032288	myelin assembly	10/4046	19/18670	0.0029723	0.0194953	0.0139299	FIG4/ILK/PMP22/EPB41L3/CNTNAP1/ANK2/DICER1/PIKFYVE/TLR2/GPC1	10
GO:0032930	BP	GO:0032930	positive regulation of superoxide anion generation	10/4046	19/18670	0.0029723	0.0194953	0.0139299	PRKCD/TGFB1/EGFR/ITGB2/TYROBP/ITGAM/CLEC7A/CYBA/MAPT/AGT	10
GO:0045076	BP	GO:0045076	regulation of interleukin-2 biosynthetic process	10/4046	19/18670	0.0029723	0.0194953	0.0139299	CD86/CD4/PTPRC/CLEC7A/CD28/CD3E/CARD9/LAG3/IRF4/PRKCQ	10
GO:0046641	BP	GO:0046641	positive regulation of alpha-beta T cell proliferation	10/4046	19/18670	0.0029723	0.0194953	0.0139299	TGFBR2/PTPRC/TNFSF4/CD28/EBI3/LGALS9/IL18/CD3E/RASAL3/ZAP70	10
GO:0061154	BP	GO:0061154	endothelial tube morphogenesis	10/4046	19/18670	0.0029723	0.0194953	0.0139299	ITGAX/ADAMTS12/CTNNB1/CXCR4/ACVRL1/STARD13/FGF1/CCM2/RBPJ/CXCL10	10
GO:0051048	BP	GO:0051048	negative regulation of secretion	70/4046	238/18670	0.00297257	0.0194953	0.0139299	FN1/ANXA1/TNFRSF1A/ANXA5/MAP4K4/HADH/PNKD/SERPINB1/GBP1/RHBDF2/RAB11FIP3/SRGN/CARD8/ADA/RSAD2/SRCIN1/PPP1R9A/CD300A/INHBA/KLF7/FAM3D/IL1R2/NLRP3/VSNL1/APOE/GAS6/HMOX1/TNFRSF1B/RAB11FIP5/CD34/F2R/LRRC32/IL27RA/SYT11/FOXF1/SSC5D/CD200/BMP8A/FCGR2B/SFRP1/TNFRSF4/MAOB/IL11/ADRA2A/OSM/LILRB1/ANGPT1/SNCA/PTPN22/ADORA1/CD84/PTGER3/CD74/VAMP8/WNK1/PTPN11/PML/NF1/LGALS9/CYP51A1/VPS4B/HMGCR/NR1H3/CRY1/RAB3…	70
GO:0003401	BP	GO:0003401	axis elongation	14/4046	31/18670	0.00297561	0.0194953	0.0139299	YAP1/TGFB1/TNC/SFRP2/SOX9/HNF1B/AREG/MAGI2/PTK7/SFRP1/FGF1/WNT11/MED1/LRP6	14
GO:0009154	BP	GO:0009154	purine ribonucleotide catabolic process	14/4046	31/18670	0.00297561	0.0194953	0.0139299	ACOT7/HDDC3/NT5E/PDE9A/PDE10A/PDE7B/PDE5A/PDE4B/PDE2A/PDE4C/PDE1A/ITPA/ABCD1/NUDT18	14
GO:0035767	BP	GO:0035767	endothelial cell chemotaxis	14/4046	31/18670	0.00297561	0.0194953	0.0139299	THBS1/CORO1B/MET/SEMA5A/VEGFA/NRP1/FGFR1/SMOC2/CXCL13/EGR3/FGF2/FGF1/NR4A1/PRKD1	14
GO:0045742	BP	GO:0045742	positive regulation of epidermal growth factor receptor signaling pathway	14/4046	31/18670	0.00297561	0.0194953	0.0139299	PLAUR/AFAP1L2/MMP9/DOK1/EREG/HIP1R/ADRA2A/NCF1/ADORA1/ARAP1/ADAM17/CBL/HIP1/AGT	14
GO:1902895	BP	GO:1902895	positive regulation of pri-miRNA transcription by RNA polymerase II	14/4046	31/18670	0.00297561	0.0194953	0.0139299	HIF1A/GNL3/TGFB1/NR3C1/GATA2/SPI1/SMAD6/ATOH8/TEAD1/PDGFB/TGFB2/SREBF2/SMAD1/BMPR1A	14
GO:0010524	BP	GO:0010524	positive regulation of calcium ion transport into cytosol	21/4046	54/18670	0.00304258	0.0198933	0.0142143	CAV1/P2RY6/CASQ1/THY1/ABL1/CD4/F2R/PKD2/APLNR/RAMP3/JPH2/TRPC1/F2RL3/SNCA/AKAP6/GSTO1/BAK1/PDPK1/CXCL9/CXCL10/CXCL11	21
GO:0061005	BP	GO:0061005	cell differentiation involved in kidney development	21/4046	54/18670	0.00304258	0.0198933	0.0142143	IQGAP1/STAT1/GATA3/JAG1/YAP1/MYO1E/MMP9/WWTR1/MAGI2/KLF15/FOXJ1/CTNNB1/ACTA2/LAMB2/CD34/PDGFB/GLIS2/SMO/MEF2C/FAT4/TCF21	21
GO:0046209	BP	GO:0046209	nitric oxide metabolic process	29/4046	82/18670	0.00305081	0.0199065	0.0142237	ATP2B4/CAV1/INSR/ICAM1/KLF4/DDAH1/ITGB2/SIRPA/TRPV1/DNM2/DDAH2/ACP5/CD34/PKD2/AIF1/PTGIS/CYP1B1/CLEC7A/TMEM106A/TSPO/PTK2B/ROCK2/WDR35/TLR2/TLR4/KLF2/KLRK1/NOS3/AGT	29
GO:0097581	BP	GO:0097581	lamellipodium organization	29/4046	82/18670	0.00305081	0.0199065	0.0142237	CD44/FSCN1/SRC/VCL/CORO1B/CORO1C/SH2B1/RAC2/RHOD/PDPN/NCK1/ATP7A/ARHGEF4/FER/ITGB1/DNM2/PLEKHO1/CCDC88A/PARVB/S1PR1/WAS/NCKAP1/GOLPH3/TWF2/AKIRIN1/RREB1/BIN3/WASF1/WASF3	29
GO:0010818	BP	GO:0010818	T cell chemotaxis	13/4046	28/18670	0.00308954	0.0200994	0.0143615	CCL3/PIK3CD/GPR183/CXCL13/CCL21/WNK1/ADAM10/ADAM17/SLC12A2/CCL5/CXCL10/CXCL11/CXCR3	13
GO:0035116	BP	GO:0035116	embryonic hindlimb morphogenesis	13/4046	28/18670	0.00308954	0.0200994	0.0143615	GNAS/TBX3/PITX1/OSR2/GPC3/WNT7A/CTNNB1/TWIST1/RARB/MED1/CHD7/RPGRIP1L/MSX1	13
GO:0045601	BP	GO:0045601	regulation of endothelial cell differentiation	18/4046	44/18670	0.00309608	0.0200994	0.0143615	TNFRSF1A/JAG1/ATOH8/ETV2/CTNNB1/ID1/VEGFA/APOLD1/S1PR3/ACVRL1/S1PR2/ZEB1/CLDN5/BMP6/ROCK1/ROCK2/CDH5/NOTCH4	18
GO:0060412	BP	GO:0060412	ventricular septum morphogenesis	18/4046	44/18670	0.00309608	0.0200994	0.0143615	TBX3/TGFBR3/ID2/SAV1/ZFPM1/TGFBR2/TGFBR1/ACVR1/FZD1/SMAD7/HEYL/FZD2/GJA5/TGFB2/ZFPM2/WNT11/RBPJ/NOS3	18
GO:0090311	BP	GO:0090311	regulation of protein deacetylation	18/4046	44/18670	0.00309608	0.0200994	0.0143615	TADA3/TGFB1/BEX4/FRY/SPHK2/VEGFA/ZBTB7B/SPRED1/JDP2/LRRK2/EP300/ZNHIT1/NIPBL/BRMS1/SPRED2/MAPK8/MAPT/PRKD1	18
GO:0032612	BP	GO:0032612	interleukin-1 production	38/4046	115/18670	0.00311391	0.0201262	0.0143807	ANXA1/SERPINB1/ABCA1/SIRPA/PANX1/TYROBP/CARD8/CASP1/SPHK1/AIM2/GBP5/HAVCR2/TREM2/AGER/CCL3/MNDA/NOD2/SAA1/IL1R2/NLRP3/APP/GAS6/ACP5/F2R/S1PR3/CLEC7A/LPL/TMEM106A/IGF1/CD33/CCL19/PML/GSDMD/LGALS9/S100A13/PYCARD/TLR4/CARD16	38
GO:1904375	BP	GO:1904375	regulation of protein localization to cell periphery	38/4046	115/18670	0.00311391	0.0201262	0.0143807	MMP14/PRNP/TGFB1/RHOQ/EPB41/PLK1/GBP1/EGFR/EPHB2/TREM2/LRRC15/ITGB1/RAB11A/LRP1/DAB2/EPB41L2/GPC4/CNPY4/SORBS1/RAMP3/CLIP3/GPC6/GRASP/EPHA3/PKDCC/PID1/SPTBN1/VAMP8/CIB1/ADAM10/DLG1/RHOG/PRKCI/APPL1/PDPK1/GPSM2/PLS1/STAC3	38
GO:0032928	BP	GO:0032928	regulation of superoxide anion generation	11/4046	22/18670	0.00311908	0.0201262	0.0143807	PRKCD/TGFB1/EGFR/ITGB2/TYROBP/ITGAM/ACP5/CLEC7A/CYBA/MAPT/AGT	11
GO:0045649	BP	GO:0045649	regulation of macrophage differentiation	11/4046	22/18670	0.00311908	0.0201262	0.0143807	TGFB1/C1QC/ID2/GATA2/CSF1/INHBA/HCLS1/ROR2/ZBTB46/IL34/RB1	11
GO:0097205	BP	GO:0097205	renal filtration	11/4046	22/18670	0.00311908	0.0201262	0.0143807	MYO1E/SULF2/MCAM/GAS6/SULF1/CD34/F2R/PDGFB/GJA5/ADORA1/GJA1	11
GO:0097320	BP	GO:0097320	plasma membrane tubulation	11/4046	22/18670	0.00311908	0.0201262	0.0143807	MICALL1/EHD2/FNBP1L/PACSIN3/ASAP1/PACSIN1/DNM2/BIN2/SGIP1/PACSIN2/BIN3	11
GO:0001562	BP	GO:0001562	response to protozoan	12/4046	25/18670	0.00314648	0.0202143	0.0144437	IL4R/SLC11A1/GBP6/CLEC7A/IRF8/GBP2/GBP4/CD40/CCDC88B/BATF/BATF2/IRF4	12
GO:0060444	BP	GO:0060444	branching involved in mammary gland duct morphogenesis	12/4046	25/18670	0.00314648	0.0202143	0.0144437	SRC/TBX3/TGFB1/CSF1/AREG/LRP5L/ETV5/CCL11/KDM5B/PML/MED1/LRP6	12
GO:0090025	BP	GO:0090025	regulation of monocyte chemotaxis	12/4046	25/18670	0.00314648	0.0202143	0.0144437	SERPINE1/LYN/GREM1/CCR1/NBL1/DUSP1/CXCL12/AIF1/SLAMF8/CCL5/CXCL10/MOSPD2	12
GO:0030888	BP	GO:0030888	regulation of B cell proliferation	23/4046	61/18670	0.00315168	0.0202143	0.0144437	LYN/TYROBP/ADA/CLCF1/CD300A/MNDA/PTPRC/MEF2C/NCKAP1L/SASH3/GPR183/FCGR2B/TNFRSF4/BTK/CD74/TFRC/PELI1/CD40/SLC39A10/PAWR/TLR4/ATAD5/CTLA4	23
GO:0050701	BP	GO:0050701	interleukin-1 secretion	23/4046	61/18670	0.00315168	0.0202143	0.0144437	SERPINB1/ABCA1/PANX1/CARD8/CASP1/AIM2/GBP5/CCL3/NOD2/SAA1/IL1R2/NLRP3/GAS6/LPL/TMEM106A/CCL19/PML/GSDMD/LGALS9/S100A13/PYCARD/TLR4/CARD16	23
GO:0090303	BP	GO:0090303	positive regulation of wound healing	23/4046	61/18670	0.00315168	0.0202143	0.0144437	ANXA1/THBS1/SERPINE1/THBD/F3/PDPN/HBEGF/ENPP4/HPSE/TGFBR2/MYLK/CXCR4/F2R/SMOC2/PLEK/CLEC7A/ADRA2A/TBXA2R/ARFGEF1/USF1/RREB1/TLR4/SELP	23
GO:2001056	BP	GO:2001056	positive regulation of cysteine-type endopeptidase activity	47/4046	149/18670	0.00316314	0.0202675	0.0144817	PERP/GSN/S100A9/ANP32B/PPARG/TNFSF10/DAPK1/MYC/S100A8/CYFIP2/F3/CASP9/CARD8/CASP1/FAS/AIM2/SOX7/TNFRSF10A/NLRP3/HIP1R/FAM162A/F2R/FYN/DLC1/CLEC7A/SNCA/CTSD/NDUFA13/PML/LGALS9/BAD/CASP4/BAK1/PYCARD/TRADD/TRAF2/APAF1/HIP1/CASP10/SIRT1/CASP8AP2/WDR35/REST/LCK/CARD9/MAPT/DAP	47
GO:0090100	BP	GO:0090100	positive regulation of transmembrane receptor protein serine/threonine kinase signaling pathway	35/4046	104/18670	0.00316742	0.0202746	0.0144868	THBS1/TGFB1/RBPMS/TGFBR3/PELO/ACVR2A/BMP3/INHBA/ZNF423/GPC3/FOXD1/ILK/SULF1/TGFBR1/DAB2/ACVR1/TGFB1I1/ACVRL1/TGFB3/BMP8A/TGFB2/BMP6/ENG/EP300/TWSG1/ADAM17/HIPK2/RBPJ/RNF111/BMPR1A/ACVR2B/FBXL15/BMP8B/CDH5/MSX1	35
GO:0010812	BP	GO:0010812	negative regulation of cell-substrate adhesion	25/4046	68/18670	0.0031758	0.020308	0.0145106	COL1A1/MMP14/THBS1/LGALS1/SRC/SERPINE1/MAP4K4/JAG1/CORO1C/POSTN/GBP1/PHLDB2/RASA1/ARHGAP6/LRP1/FZD7/SPOCK1/DLC1/ACVRL1/NF1/CASK/AP1AR/FBLN1/APOD/FAM107A	25
GO:0003093	BP	GO:0003093	regulation of glomerular filtration	7/4046	11/18670	0.00320261	0.0203372	0.0145315	GAS6/F2R/PDGFB/GJA5/ADORA1/CYBA/GJA1	7
GO:0003174	BP	GO:0003174	mitral valve development	7/4046	11/18670	0.00320261	0.0203372	0.0145315	ZFPM1/SMAD6/ACVR1/DCHS1/GJA5/TWIST1/BMPR1A	7
GO:0015014	BP	GO:0015014	heparan sulfate proteoglycan biosynthetic process, polysaccharide chain biosynthetic process	7/4046	11/18670	0.00320261	0.0203372	0.0145315	EXT2/NDST1/EXT1/EXTL3/CSGALNACT1/HS2ST1/EXTL2	7
GO:0016264	BP	GO:0016264	gap junction assembly	7/4046	11/18670	0.00320261	0.0203372	0.0145315	GJB2/CAV1/GJC1/GJA5/GJA1/GJD3/AGT	7
GO:0032490	BP	GO:0032490	detection of molecule of bacterial origin	7/4046	11/18670	0.00320261	0.0203372	0.0145315	TREM2/NOD2/SSC5D/TLR1/LY96/TLR2/TLR4	7
GO:0045628	BP	GO:0045628	regulation of T-helper 2 cell differentiation	7/4046	11/18670	0.00320261	0.0203372	0.0145315	ANXA1/IL4R/CD86/NLRP3/HLX/TNFSF4/IL18	7
GO:0072683	BP	GO:0072683	T cell extravasation	7/4046	11/18670	0.00320261	0.0203372	0.0145315	ICAM1/XG/CD99/CD99L2/CCL2/IL27RA/CRK	7
GO:0043583	BP	GO:0043583	ear development	65/4046	219/18670	0.0032368	0.0205339	0.014672	GATA3/LRP10/ANP32B/JAG1/GJB2/TGFB1/SLC9A3R1/C1QB/CELSR1/TFAP2A/CCNA2/CTHRC1/SLC44A4/EPHB2/GATA2/IFT27/SOX9/CEP290/PRRX1/KCNQ1/AHI1/LRTOMT/IFT88/CDH23/OSR2/SLC25A27/FREM2/PSAP/SPARC/ECE1/PTK7/ATP8B1/PDGFRB/MAFB/MAF/FGFR1/DCHS1/TGFB3/LRIG1/ZEB1/FZD2/ROR2/COL11A1/NR4A3/NTN1/TWIST1/TGFB2/FAT4/SOBP/GLI2/ADAM10/PTPN11/NIPBL/CCM2/FZD6/CHD7/RBPJ/SLC4A7/TSHZ1/FZD3/MYO7A/RPGRIP1L/OTX1/FRZB/MSX1	65
GO:0046677	BP	GO:0046677	response to antibiotic	92/4046	327/18670	0.0032511	0.0206042	0.0147223	COL1A1/HSPA5/LDHA/GSN/ANXA1/STAT1/GATA3/SRC/CAPN2/ADAM9/HPGD/PRKCD/GJB2/MET/PCGF2/ICAM1/TNC/ECT2/ADCY6/ADCY3/TP53INP1/DMAP1/CD14/KLF4/DNMT3A/S100A8/SIRPA/AXL/FOSL1/ITPR2/ZNF580/CASP9/ADCY7/ATP7A/SPHK1/CYBB/ADA/SPI1/CBX8/AREG/SMPD3/RGS4/UGT1A1/PSAP/SPARC/ID1/GOT2/JAK1/DUSP1/ABL1/AQP1/VKORC1/PDGFRB/HMOX1/RGS2/FYN/PDGFB/AOC3/VCAM1/MEF2C/CRYAB/CYP1B1/SLC8A1/NR4A3/KCNMB1/MAOB/CD27/IL6/LRRK2/TRPC6/TBXA…	92
GO:0001894	BP	GO:0001894	tissue homeostasis	67/4046	227/18670	0.00328034	0.020769	0.01484	GNAS/SRC/YAP1/SPP1/RAC2/CROCC/EGFR/IQCB1/GATA2/SOX9/CSF1R/BBS1/SLC22A5/CSF1/BBS4/WWTR1/CDH23/SPATA7/PBLD/SERPINA3/IL20RB/ABCA12/NOD2/AZGP1/CTNNB1/VEGFA/TPP1/LTBP3/LIPA/LYZ/CTSK/ACP5/CD34/RCN3/F2R/SMO/SNX10/AKT3/TMEM119/S1PR1/LDB2/SASH3/TUB/IL6/ITGB3/NOX4/B2M/TFRC/TCIRG1/PTPN11/NF1/ACACA/ADAM8/KRAS/CORO1A/PTK2B/CXADR/BBS10/HOMER1/TLR4/FLT3LG/HOMER2/LCA5/BARD1/RB1/PDK4/NOS3	67
GO:0006469	BP	GO:0006469	negative regulation of protein kinase activity	69/4046	235/18670	0.00331496	0.0209675	0.0149818	SFN/CDK5RAP3/CORO1C/SORL1/PRKCD/CAV1/PTPN6/DUSP3/IGF1R/PLK1/DUSP7/SH3BP5/HEG1/LYN/ITPRIP/SFRP2/EPHB2/NCK1/LATS2/DUSP2/SRCIN1/WWTR1/SERPINB3/CD300A/TESC/PPP1R1B/RGS4/DUSP1/SOCS3/THY1/ILK/APOE/ABL1/GADD45B/PKIG/SMPD1/SPRED1/RGS2/SH2B3/ADARB1/PTPRJ/PTPRC/UCHL1/SFRP1/PTPN22/MVP/WNK1/CIB1/IPO7/NF1/HMGCR/TESK1/SPRED2/GMFB/PYCARD/PDPK1/CBL/CHMP6/LRP6/APC/SIRT1/HIPK3/PAQR3/GMFG/LATS1/PRKAR2A/SOCS1/ADORA2…	69
GO:0031345	BP	GO:0031345	negative regulation of cell projection organization	57/4046	188/18670	0.0033685	0.0212474	0.0151818	RTN4/LGALS1/ITM2C/PRNP/YWHAH/MAP4K4/PRKCD/SEMA5A/SPP1/CDK10/EFNB2/ADCY6/ASAP1/PLK2/CBFA2T2/MYLIP/EPHB2/SEMA6A/RAP1GAP/SEMA4G/INPP5J/VIM/CTSZ/LRP1/DNM2/ID1/THY1/APOE/DPYSL3/NRP1/PMP22/DENND5A/FYN/SPOCK1/SEMA6B/PTPRG/NR2F1/NTN1/SEMA3A/CCL21/RGMA/SEMA3D/LRRK2/TRPC6/DNM3/B2M/CIB1/RNF6/ARHGAP4/PAQR3/LRIG2/CEP97/EFNB3/NFATC4/SEMA6C/SEMA3G/SEMA6D	57
GO:0014020	BP	GO:0014020	primary neural tube formation	33/4046	97/18670	0.00336941	0.0212474	0.0151818	HIF1A/KAT2A/TGFB1/CELSR1/LUZP1/ADM/SFRP2/CTHRC1/SUFU/MTHFD1L/IFT172/BBS4/OVOL2/PTK7/ABL1/FZD1/DLC1/ZEB2/FZD2/CC2D2A/PRICKLE1/TWIST1/TGFB2/SFRP1/PFN1/VASP/ARID1A/FZD6/LRP6/APAF1/KIF20B/FZD3/SALL4	33
GO:0016054	BP	GO:0016054	organic acid catabolic process	79/4046	275/18670	0.00337491	0.0212474	0.0151818	CD44/ECHS1/ACOX1/BCAT2/ATP2B4/HEXB/ACAA1/TGFB1/DECR1/PCBD1/ABCD3/SLC27A4/HADH/IVD/ALDH4A1/HMGCL/ALDH5A1/MCCC1/ECHDC2/DDAH1/HNMT/ACAD10/BDH2/FAAH/AFMID/AMACR/BCAT1/ACAD8/ACADSB/BCKDHB/DECR2/PCYOX1L/IDUA/ACAD11/CSAD/SLC27A2/LIPE/CYP4F12/ACACB/AADAT/AMT/PLIN5/LDHD/ALDH1L2/GLS2/ASRGL1/TDO2/ACOXL/GOT2/HSD17B4/MCCC2/DDAH2/OAT/LPIN3/RENBP/SDS/TWIST1/CPT1C/CYP26B1/FGF2/LYVE1/PCYOX1/ACADM/ACBD5/PLA2G15/DB…	79
GO:0046395	BP	GO:0046395	carboxylic acid catabolic process	79/4046	275/18670	0.00337491	0.0212474	0.0151818	CD44/ECHS1/ACOX1/BCAT2/ATP2B4/HEXB/ACAA1/TGFB1/DECR1/PCBD1/ABCD3/SLC27A4/HADH/IVD/ALDH4A1/HMGCL/ALDH5A1/MCCC1/ECHDC2/DDAH1/HNMT/ACAD10/BDH2/FAAH/AFMID/AMACR/BCAT1/ACAD8/ACADSB/BCKDHB/DECR2/PCYOX1L/IDUA/ACAD11/CSAD/SLC27A2/LIPE/CYP4F12/ACACB/AADAT/AMT/PLIN5/LDHD/ALDH1L2/GLS2/ASRGL1/TDO2/ACOXL/GOT2/HSD17B4/MCCC2/DDAH2/OAT/LPIN3/RENBP/SDS/TWIST1/CPT1C/CYP26B1/FGF2/LYVE1/PCYOX1/ACADM/ACBD5/PLA2G15/DB…	79
GO:0051496	BP	GO:0051496	positive regulation of stress fiber assembly	20/4046	51/18670	0.00337581	0.0212474	0.0151818	S100A10/RHOC/LIMCH1/TPM1/ABL1/SORBS3/SH3PXD2B/NRP1/TGFBR1/FHOD1/TGFB3/ARHGEF10/SFRP1/NOX4/GPR65/WNT11/TESK1/ROCK2/BAG4/ARHGEF15	20
GO:0032635	BP	GO:0032635	interleukin-6 production	50/4046	161/18670	0.00340532	0.021412	0.0152995	CAPN2/CEBPB/PTPN6/SPON2/SIRPA/TYROBP/AFAP1L2/SPHK2/IFIH1/IL1RAP/FCER1G/ADORA2B/HAVCR2/TREM2/AGER/LILRB2/FOXJ1/NOD2/EREG/APP/GAS6/F2R/AIF1/IL27RA/SYT11/NCKAP1L/CLEC7A/CD200/TWIST1/LPL/TLR1/IL6/TNFSF4/TMEM106A/TLR7/PTPN22/CD74/CYBA/PTPN11/LGALS9/ASH1L/PYCARD/IL18/TLR2/TLR4/KLF2/CARD9/NLRC3/LGALS9C/C1QTNF3	50
GO:0071695	BP	GO:0071695	anatomical structure maturation	51/4046	165/18670	0.00347735	0.0218435	0.0156078	GATA3/HIF1A/PLXNB1/RERE/FOXA1/CCNB1/CDC25B/C1QA/AURKA/PICK1/GREM1/PABPC1L/MYO5A/FAM20C/FARP2/FLVCR1/B4GALT6/ALDH1A2/EREG/APP/CTNNB1/MMP2/C3/DCHS1/ACVRL1/XYLT1/S1PR1/RECK/TGFB2/LYL1/FAT4/LRRK2/NRCAM/IGF1/GJA1/ANKRD17/NF1/FOXO3/PTK2B/RBPJ/MBTPS2/KLF2/BRCA2/REC8/RB1/THBS3/CDH5/SCARF1/EDNRB/LGI4/TAL1	51
GO:0031663	BP	GO:0031663	lipopolysaccharide-mediated signaling pathway	22/4046	58/18670	0.00352194	0.0221019	0.0157924	IRAK1/TGFB1/LYN/CD14/SIGIRR/CARD8/CCL3/CCL2/HCK/BMP6/LY96/LY86/CD180/PTPN22/IRF3/CCL5/IL18/TLR2/TLR4/CARD16/CD6/NOS3	22
GO:0050728	BP	GO:0050728	negative regulation of inflammatory response	52/4046	169/18670	0.00354515	0.0222258	0.0158809	GATA3/TNFRSF1A/PPARG/PRKCD/LDLR/KLF4/APPL2/SIRPA/ADCY7/NT5E/ADA/AGER/IL20RB/TNFAIP6/IL2RA/SAA1/IL1R2/NLRP3/SOCS3/APOE/SERPINF1/ACP5/TNFRSF1B/PTPRC/PTGIS/CALCRL/SLAMF8/MFHAS1/FOXF1/FNDC4/CD200/TEK/FCGR2B/SIGLEC10/CST7/TNFAIP8L2/IGF1/ADORA1/RPS19/GPX1/ASH1L/NR1D2/PYCARD/NR1H3/ABCD1/ADORA2A/NLRC3/RB1/CDH5/APOD/WFDC1/C1QTNF3	52
GO:0050792	BP	GO:0050792	regulation of viral process	62/4046	208/18670	0.00355991	0.0222746	0.0159158	ANXA2/GSN/IFITM3/TOP2B/STAT1/LGALS1/KPNA2/TNIP1/IFITM1/PLSCR1/CAV2/TMPRSS2/EIF2AK2/CSF1R/TRIM62/IFIT1/RSAD2/ISG20/CCL3/CCL4/APOBEC3A/CCL8/STOM/APOE/IFITM2/FAM111A/CHMP4C/CXCR4/CD4/ADARB1/LEF1/CD28/CD74/PPIB/POLR2A/TOP2A/IFI27/BST2/CHMP2A/ISG15/IGF2R/PML/MX1/POLR2L/EP300/PARP10/LGALS9/VPS4B/PKN2/SMC3/SRPK2/MPHOSPH8/TRIM38/APOBEC3G/RSF1/CCL5/TRIM21/OASL/REST/APOBEC3D/CCNT1/TRIM13	62
GO:1901215	BP	GO:1901215	negative regulation of neuron death	62/4046	208/18670	0.00355991	0.0222746	0.0159158	BTG2/HIF1A/SORL1/CEBPB/GCLC/SULT1A3/RASA1/AXL/CSF1/TOX3/C5AR1/CLCF1/MAP3K12/PM20D1/CTNNB1/LRP1/SOD2/PPT1/GPNMB/ILK/APOE/SERPINF1/NRP1/HMOX1/TNFRSF1B/CD34/NES/FZD1/F2R/FYN/TGFB3/CCL2/STXBP1/MEF2C/CD200/NR4A3/LRRK2/ANGPT1/SNCA/NTRK2/ADNP/PRKCI/ADAM8/KRAS/ROCK1/OXR1/MSH2/PDPK1/CORO1A/PTK2B/TRAF2/ITSN1/CBL/HIPK2/CPEB4/PIK3CA/SIRT1/REST/REL/XRCC2/ADORA2A/NFATC4	62
GO:0050854	BP	GO:0050854	regulation of antigen receptor-mediated signaling pathway	24/4046	65/18670	0.00356442	0.0222811	0.0159205	PRNP/PTPN6/DUSP3/GBP1/LYN/ADA/LILRB4/CD300A/THY1/CMTM3/PTPRJ/PTPRC/PLCL2/NFAM1/FCGR2B/PTPN22/KCNN4/PHPT1/SLC39A10/PAWR/LPXN/LCK/PRKCB/PVRIG	24
GO:0030900	BP	GO:0030900	forebrain development	105/4046	381/18670	0.00357649	0.0223197	0.015948	FLNA/RTN4/TOP2B/BTG2/SRC/DNAJB1/HIF1A/TBX3/ATP2B4/KAT2A/SEMA5A/EXT1/NIN/TRAPPC9/CCDC85C/ID2/EGFR/EPHB2/PITX1/AXL/NDE1/GATA2/NRP2/CSF1R/CDK6/TYROBP/ATP7A/PLCB1/ANXA3/BBS4/TTC21B/EFHC1/ID4/LRP8/ITGAM/INHBA/DCLK2/ALDH1A2/BCL2A1/EMX2/SCN5A/WNT7A/COL3A1/APP/CTNNB1/LAMB1/LRP1/UQCRQ/AQP1/MYH10/NRP1/CXCR4/FGFR1/FYN/DLC1/SMO/SHANK3/CXCL12/ZEB2/PTN/SLC8A1/DIXDC1/GDPD5/LEF1/NR4A3/RARB/FAT4/SEMA3A/LHX6/LRRK2…	105
GO:1903426	BP	GO:1903426	regulation of reactive oxygen species biosynthetic process	34/4046	101/18670	0.00357757	0.0223197	0.015948	ATP2B4/CAV1/INSR/ICAM1/CFLAR/KLF4/DDAH1/ITGB2/SIRPA/SPHK2/RAB27A/SLC25A33/TRPV1/DNM2/DDAH2/ACP5/CD34/PKD2/FYN/AIF1/PTGIS/CLEC7A/SNCA/TSPO/CYBA/FOXO3/PTK2B/ROCK2/ABCD1/WDR35/TLR4/KLF2/KLRK1/AGT	34
GO:0016331	BP	GO:0016331	morphogenesis of embryonic epithelium	47/4046	150/18670	0.00365592	0.0227615	0.0162637	GATA3/HIF1A/KAT2A/TGFB1/CELSR1/LUZP1/ADM/TFAP2A/SFRP2/CTHRC1/SUFU/MTHFD1L/SOX9/IFT172/BBS4/OVOL2/HNF1B/VEGFC/ALDH1A2/CTNNB1/PTK7/ABL1/SULF1/FZD1/TGFB1I1/DLC1/ZEB2/FZD2/CC2D2A/PRICKLE1/WNT2/TWIST1/TGFB2/SFRP1/GLI2/TBX18/PFN1/VASP/ARID1A/FZD6/MIB1/LRP6/APAF1/KIF20B/EPB41L5/FZD3/SALL4	47
GO:0001959	BP	GO:0001959	regulation of cytokine-mediated signaling pathway	54/4046	177/18670	0.00366838	0.0227615	0.0162637	STAT1/TNFRSF1A/IRAK1/HIF1A/PPARG/CAV1/PTPN6/SPPL2B/SIGIRR/AXL/ECM1/SAMHD1/CARD8/CASP1/SPHK1/CSF1/PALM3/TREM2/IL1R2/CD300LF/JAK1/SOCS3/IL1R1/GAS6/PXDN/CXCR4/SH2B3/CCDC3/PTPRC/CLIP3/IL6/ANGPT1/CD74/PARP14/PTPN11/IRF3/HIPK1/MED1/CASP4/PYCARD/ADAM17/TRADD/TRAF2/IRF7/TRIM44/NLRC5/TREX1/NR1H3/IKBKE/CCL5/PIAS1/CARD16/SOCS1/ZBP1	54
GO:0006040	BP	GO:0006040	amino sugar metabolic process	16/4046	38/18670	0.00367328	0.0227615	0.0162637	FN3K/GFPT2/OVGP1/PGM3/ST6GAL1/CHST3/CSGALNACT1/RENBP/CHST7/CHST1/CHST6/GFPT1/EXTL2/AMDHD2/SLC35A3/NANP	16
GO:0007223	BP	GO:0007223	Wnt signaling pathway, calcium modulating pathway	16/4046	38/18670	0.00367328	0.0227615	0.0162637	TNRC6A/NLK/PLCB1/CTNNB1/FZD2/NFATC1/ROR2/GNG2/LEF1/GNAO1/WNT11/MOV10/FZD6/TNRC6B/PLCB2/FZD3	16
GO:0032620	BP	GO:0032620	interleukin-17 production	16/4046	38/18670	0.00367328	0.0227615	0.0162637	PRNP/TGFB1/SPHK1/NOD2/ZBTB7B/RFTN1/IL27RA/NCKAP1L/IL6/OSM/TNFSF4/SLAMF6/IL18/TLR4/IL15/PRKCQ	16
GO:0048246	BP	GO:0048246	macrophage chemotaxis	16/4046	38/18670	0.00367328	0.0227615	0.0162637	THBS1/CSF1/C5AR1/MST1/C3AR1/CCL3/SAA1/RARRES2/CCL2/SLAMF8/CMKLR1/AKIRIN1/PTK2B/CKLF/CCL5/EDNRB	16
GO:1904037	BP	GO:1904037	positive regulation of epithelial cell apoptotic process	16/4046	38/18670	0.00367328	0.0227615	0.0162637	GSN/THBS1/TIA1/AKR1C3/CAPN10/COL18A1/CD248/SFRP4/CCL2/ITGA4/IL6/ECSCR/PRKCI/BAD/FOXO3/CD40	16
GO:0007528	BP	GO:0007528	neuromuscular junction development	19/4046	48/18670	0.0037383	0.0230836	0.0164939	TNC/CACNB3/NEDD4/CACNB1/COLQ/CACNB2/CACNA2D2/APP/COL4A1/LAMB2/F2R/SHANK3/ETV5/PTN/PDZRN3/LRRK2/ALS2/GPHN/KALRN	19
GO:0035272	BP	GO:0035272	exocrine system development	19/4046	48/18670	0.0037383	0.0230836	0.0164939	TGM2/TGFB1/INSR/EGFR/SOX9/SNAI2/LAMA1/ESRP2/PLXND1/NRP1/FGFR1/TGFB3/FGF7/TGFB2/SEMA3A/IGSF3/TWSG1/BTBD7/NFIB	19
GO:1903727	BP	GO:1903727	positive regulation of phospholipid metabolic process	19/4046	48/18670	0.0037383	0.0230836	0.0164939	SRC/CAPN2/PRKCD/TGFB1/LYN/NOD2/PDGFRB/PDGFRA/PDGFB/TEK/CCL21/TNFAIP8L3/FGF2/CCL19/PTK2B/TAZ/FGR/APOC2/PRKD1	19
GO:0046434	BP	GO:0046434	organophosphate catabolic process	72/4046	248/18670	0.00373968	0.0230836	0.0164939	ENO1/LDHA/PGK1/IDH1/DDIT4/PGAM1/HIF1A/PFKP/OGT/PRKCD/NUP210/NUP188/FBP1/INSR/PNP/LDLR/GPD1L/ACOT7/UPP1/SMUG1/DERA/SAMHD1/ENTPD3/HDDC3/NT5E/ADA/PDE9A/PDE10A/NEIL1/PDE7B/INPP5J/SMPD3/PGAM4/HK3/GDPD1/APP/SMPD1/PGM2L1/PDXP/PDE5A/PDE4B/PDE2A/PLA2G4C/IGF1/ENPP1/PDE4C/PDE1A/GPX1/JMJD8/NUP205/NCOR1/ITPA/PGM2/NUP153/PFKM/NUP160/PNPLA8/NT5C/PLA2G15/TDG/TREX1/APOC1/INPP1/NUP155/SIRT6/ABCD1/PFKFB2/SYNJ1/NUDT…	72
GO:0015748	BP	GO:0015748	organophosphate ester transport	35/4046	105/18670	0.00377832	0.0232997	0.0166482	PRKCD/OSBPL2/G6PC3/LDLR/SLC25A36/SLC37A1/ABCA1/SLC37A4/SLC44A4/ATP11A/ATP10D/PITPNM2/SLC25A42/SLC25A33/ATP10B/ABCA12/ATP8B3/PLA2G10/ATP8B1/APOE/OSBPL8/OSBPL10/ATP8B2/PRELID2/ATP10A/TNFAIP8L3/ATP8B4/NPC2/GJA1/ATP11B/KCNN4/SLC25A24/APOC1/ABCD1/APOC2	35
GO:1901216	BP	GO:1901216	positive regulation of neuron death	32/4046	94/18670	0.00380593	0.0234473	0.0167537	MCL1/DDIT4/CAPN2/PRNP/C1QA/SSH1/EFNB2/TFAP2A/ITGB2/AIMP2/CASP9/TYROBP/ITGAM/CCL3/CTNNB1/CTSZ/ABL1/BACE1/FYN/ITGA1/FCGR2B/TGFB2/SNCA/ADORA1/NF1/BAD/FOXO3/SRPK2/ATF2/TLR4/REST/MAPT	32
GO:0043113	BP	GO:0043113	receptor clustering	21/4046	55/18670	0.00393221	0.0241787	0.0172763	FLNA/GSN/TGFB1/SSH1/ITGB2/PICK1/MAGI2/COLQ/THY1/APOE/SHANK3/ETV5/PTN/ITGA4/CDH2/GLRB/DLG1/SSNA1/GPHN/ITGB7/ITGAL	21
GO:0045620	BP	GO:0045620	negative regulation of lymphocyte differentiation	21/4046	55/18670	0.00393221	0.0241787	0.0172763	ANXA1/IL4R/ID2/RC3H2/INHBA/FOXJ1/ZBTB7B/SMAD7/FGL2/RUNX3/HLX/LOXL3/SFRP1/TNFSF4/DTX1/CD74/IRF1/JAK3/SOCS1/LAG3/CTLA4	21
GO:0033144	BP	GO:0033144	negative regulation of intracellular steroid hormone receptor signaling pathway	15/4046	35/18670	0.00396608	0.0243169	0.0173751	ARNTL/NCOR2/LBH/KANK2/DAB2/PER1/HEYL/SFRP1/NCOR1/STRN3/SIRT1/CRY1/CLOCK/PIAS2/TCF21	15
GO:0034142	BP	GO:0034142	toll-like receptor 4 signaling pathway	15/4046	35/18670	0.00396608	0.0243169	0.0173751	IRAK1/LYN/CD14/APPL2/ITGB2/ITGAM/MFHAS1/PIK3AP1/TRIL/LY96/PTPN22/APPL1/PELI1/NR1H3/TLR4	15
GO:0045622	BP	GO:0045622	regulation of T-helper cell differentiation	15/4046	35/18670	0.00396608	0.0243169	0.0173751	ANXA1/IL4R/RC3H2/CD86/NLRP3/ZBTB7B/SMAD7/HLX/LOXL3/TNFSF4/CCL19/IL18/JAK3/IRF4/IL12RB1	15
GO:0071300	BP	GO:0071300	cellular response to retinoic acid	25/4046	69/18670	0.00397197	0.0243297	0.0173842	COL1A1/YAP1/PPARG/GJB3/TNC/LYN/ABCA1/KLF4/SOX9/TESC/ALDH1A2/PTK7/AQP1/SERPINF1/FZD7/WNT5B/WNT2/RARB/EPHA3/CYP26B1/WNT11/NDUFA13/TWF2/YES1/PTK2B	25
GO:0007043	BP	GO:0007043	cell-cell junction assembly	40/4046	124/18670	0.00398816	0.0244056	0.0174384	FSCN1/RHOC/VCL/PKP3/GJB2/CAV1/ECT2/HEG1/POF1B/SNAI2/ARVCF/PARD6A/TLN1/PECAM1/CDH11/GJC1/EPB41L3/CLDN5/GJA4/CNTNAP1/GJA5/SNAI1/ANK2/CDH2/WNT11/GJA1/TJP1/DLG1/PKN2/PRKCI/ROCK1/MICALL2/ROCK2/APC/STRN/GJD3/ESAM/CDH5/RAMP2/AGT	40
GO:0060393	BP	GO:0060393	regulation of pathway-restricted SMAD protein phosphorylation	23/4046	62/18670	0.00399927	0.0244502	0.0174703	TGFB1/PMEPA1/RBPMS/GREM1/ACVR2A/BMP3/SMAD6/PBLD/INHBA/TGFBR1/EMILIN1/DAB2/ACVR1/SMAD7/ACVRL1/TGFB3/BMP8A/TGFB2/BMP6/ENG/TWSG1/BMPR1A/BMP8B	23
GO:0043433	BP	GO:0043433	negative regulation of DNA-binding transcription factor activity	52/4046	170/18670	0.00405135	0.0247449	0.0176809	FLNA/BHLHE40/IRAK1/CDK5RAP3/PRNP/COMMD7/LRRC14/KLF4/SIGIRR/ID2/SUFU/CARD8/AIM2/HAVCR2/FOXJ1/NLRP3/PLA2G10/ID1/GAS6/HMOX1/PKD2/SMAD7/GLIS2/SFRP4/HEYL/PTGIS/CYP1B1/CD200/CMKLR1/TWIST1/TNFRSF4/ADORA3/TNFSF4/FOXS1/PARP10/COMMD6/BRMS1/SP100/FZD6/PYCARD/TAF1/PELI1/TRIM37/NLRC5/NFKBIE/MXI1/TRIM21/PAXIP1/SIRT1/NLRC3/DAP/RB1	52
GO:0071241	BP	GO:0071241	cellular response to inorganic substance	64/4046	217/18670	0.00406343	0.0247641	0.0176946	HSPA5/GSN/IQGAP1/ANXA5/PRNP/CLIC4/AKR1C3/MT2A/CCNB1/FBP1/ECT2/TFAP2A/CCNA2/CFLAR/FSTL3/ID2/EGFR/MT1X/ADCY7/MMP9/ATP7A/CYBB/SYT17/ALOX5AP/XRCC4/SMPD3/SCN5A/APP/DNM2/AQP1/SERPINF1/HMOX1/BACE1/PKD2/MEF2C/SYT11/CACNA1H/HVCN1/MMP3/BMP6/NCF1/LRRK2/RASGRP2/SNCA/B2M/JUNB/TSPO/WNK1/CPNE3/TIMELESS/ATRX/BAD/SLC25A24/MEF2A/SLC41A1/TRAF2/CRK/TREX1/SYT7/MAPK8/BRAF/DDI2/CPNE5/NFATC4	64
GO:0002523	BP	GO:0002523	leukocyte migration involved in inflammatory response	8/4046	14/18670	0.00407769	0.0247641	0.0176946	S100A9/ITGB2/S100A8/JAM3/PTN/SLAMF8/ADAM8/SELE	8
GO:0006878	BP	GO:0006878	cellular copper ion homeostasis	8/4046	14/18670	0.00407769	0.0247641	0.0176946	PRNP/MT2A/SLC31A1/ATP7A/SLC31A2/APP/ATOX1/SCO2	8
GO:0009214	BP	GO:0009214	cyclic nucleotide catabolic process	8/4046	14/18670	0.00407769	0.0247641	0.0176946	PDE9A/PDE10A/PDE7B/PDE5A/PDE4B/PDE2A/PDE4C/PDE1A	8
GO:0010935	BP	GO:0010935	regulation of macrophage cytokine production	8/4046	14/18670	0.00407769	0.0247641	0.0176946	TGFB1/SPON2/TGFB3/GPRC5B/TGFB2/LILRB1/CD74/TLR4	8
GO:0071361	BP	GO:0071361	cellular response to ethanol	8/4046	14/18670	0.00407769	0.0247641	0.0176946	TP53INP1/DNMT3A/ITPR2/ADCY7/CYBB/SPI1/UGT1A1/KCNMB1	8
GO:0010594	BP	GO:0010594	regulation of endothelial cell migration	67/4046	229/18670	0.00412074	0.0250017	0.0178644	ANXA1/THBS1/GATA3/HIF1A/PPARG/TGFB1/DNAJA4/MET/SEMA5A/PTPRM/AMOTL1/PLK2/KLF4/GATA2/ZNF580/NRP2/ANXA3/VEGFC/ATOH8/FGFBP1/WNT7A/SPARC/VEGFA/DCN/APOE/ABL1/SERPINF1/NRP1/HMOX1/MAP3K3/SPRED1/FGFR1/STC1/PDGFB/VASH1/ACVRL1/SMOC2/AKT3/MEF2C/PTN/STARD13/ADAMTS9/CXCL13/TEK/RHOJ/ITGB3/FGF2/ANGPT1/TBXA2R/FGF1/CIB1/BCAR1/NF1/MAP2K3/SP100/ADAM17/STAT5A/PDPK1/PIK3C2A/PTK2B/ROCK2/CD40/SIRT1/NOS3/FLT4/PRKD1/AGT	67
GO:0045581	BP	GO:0045581	negative regulation of T cell differentiation	18/4046	45/18670	0.00412997	0.025034	0.0178875	ANXA1/IL4R/RC3H2/FOXJ1/ZBTB7B/SMAD7/FGL2/RUNX3/HLX/LOXL3/TNFSF4/DTX1/CD74/IRF1/JAK3/SOCS1/LAG3/CTLA4	18
GO:0010976	BP	GO:0010976	positive regulation of neuron projection development	80/4046	281/18670	0.00413521	0.0250421	0.0178932	FN1/HSPA5/IQGAP1/S100A9/TRAK1/PLXNB1/MACF1/TNFRSF12A/SEMA5A/NEDD4L/BAIAP2/NIN/LYN/CBFA2T2/CFLAR/SS18L1/SS18L2/FIG4/NCK1/CRTC1/SYT17/LRP8/PPP1R9A/MAGI2/GPC2/PACSIN1/RAB11A/LRP1/VEGFA/PTK7/ILK/APOE/NPTN/DPYSL3/RAPGEF1/PLXND1/ZMYND8/SERPINF1/VAMP7/NRP1/CXCR4/RGS2/FZD1/FGFR1/FYN/MAP1B/SHANK3/CXCL12/ZEB2/ARSB/PTN/APBB1/TRPV2/NTN1/EPHA3/SCN1B/NEGR1/PLXNC1/NTRK2/L1CAM/ADNP/GOLGA4/TWF2/EP300/KIDINS220/MA…	80
GO:0070509	BP	GO:0070509	calcium ion import	28/4046	80/18670	0.0042154	0.0255036	0.018223	ATP2A2/PRNP/ATP2B4/SPINK1/ORAI1/SPHK2/TRPV1/CCL3/CACNA1D/FAM155B/CACNB2/CTNNB1/PDGFRB/PKD2/STC1/FYN/PDGFB/DYSF/CXCL12/CCL2/RAMP3/CACNA1H/TRPV2/SLC8A1/CACNA1C/PLN/CASK/HOMER1	28
GO:0009261	BP	GO:0009261	ribonucleotide catabolic process	14/4046	32/18670	0.00424781	0.0256029	0.0182939	ACOT7/HDDC3/NT5E/PDE9A/PDE10A/PDE7B/PDE5A/PDE4B/PDE2A/PDE4C/PDE1A/ITPA/ABCD1/NUDT18	14
GO:0055094	BP	GO:0055094	response to lipoprotein particle	14/4046	32/18670	0.00424781	0.0256029	0.0182939	PPARG/LDLR/ABCA1/NPC1/ITGB2/FCER1G/SMPD3/ITGB1/APOE/CD68/LPL/SREBF2/HMGCS1/TLR4	14
GO:0071353	BP	GO:0071353	cellular response to interleukin-4	14/4046	32/18670	0.00424781	0.0256029	0.0182939	HSPA5/GATA3/IL4R/NFIL3/MRC1/ADAMTS13/CD300LF/LEF1/FASN/PARP14/PML/CORO1A/JAK3/IL2RG	14
GO:0086019	BP	GO:0086019	cell-cell signaling involved in cardiac conduction	14/4046	32/18670	0.00424781	0.0256029	0.0182939	FLNA/KCNQ1/CACNA1D/SCN5A/CACNB2/GJC1/GJA5/CACNA1C/SCN1B/ANK2/GJA1/NUP155/CXADR/SCN4B	14
GO:0030518	BP	GO:0030518	intracellular steroid hormone receptor signaling pathway	42/4046	132/18670	0.00426727	0.0256718	0.0183432	SRC/YWHAH/YAP1/TADA3/FOXA1/PMEPA1/NR3C1/NEDD4/ARNTL/KCTD6/CTNNB1/NCOR2/LBH/KANK2/DAB2/PER1/TGFB1I1/HEYL/SFRP1/ARID1A/UBR5/EP300/NCOA6/NRIP1/NCOR1/KDM3A/NCOA1/MED1/RNF6/TAF1/STRN3/SIRT1/CRY1/SKP2/PIAS1/GPAM/CLOCK/LATS1/PIAS2/RB1/TCF21/LMO3	42
GO:0045995	BP	GO:0045995	regulation of embryonic development	42/4046	132/18670	0.00426727	0.0256718	0.0183432	GATA3/COL5A1/COL5A2/TBX2/INSR/MYADM/RACGAP1/CELSR1/PHLDB2/SFRP2/KLF4/E4F1/SUFU/LAMA3/GATA2/PLCB1/LAMA1/CTNNB1/PTK7/LAMA4/SULF1/PHLDB1/FZD1/FGFR1/FZD7/FZD2/LAMA2/GPR161/WNT2/SNAI1/SFRP1/IGF1/TBX18/WNK1/NIPBL/NR2C2/TDG/LFNG/BMPR1A/FZD3/AMOT/SOX17	42
GO:0045639	BP	GO:0045639	positive regulation of myeloid cell differentiation	31/4046	91/18670	0.00430021	0.0258457	0.0184674	GNAS/STAT1/HIF1A/JAG1/TGFB1/KLF10/ID2/GATA2/TYROBP/ACVR2A/CSF1/TREM2/CCR1/INHBA/TESC/HCLS1/CD4/KITLG/NCKAP1L/ROR2/LEF1/EVI2B/IL34/CD74/ISG15/MED1/FOXO3/FES/CD101/RB1/TAL1	31
GO:1901222	BP	GO:1901222	regulation of NIK/NF-kappaB signaling	38/4046	117/18670	0.00433265	0.0260162	0.0185893	TRAF4/IRAK1/TSPAN6/CD14/EGFR/EIF2AK2/CHI3L1/SPHK1/RC3H2/HAVCR2/TREM2/TNFRSF10A/AGER/NOD2/SAMD5/NR3C2/NLRP3/APP/LITAF/ILK/CD27/TLR7/PTPN22/CCL19/TRIP6/EP300/LGALS9/TRADD/TRAF2/TRIM44/IL18/TLR2/LIMS1/TLR4/LIME1/NLRC3/RASSF2/C1QTNF3	38
GO:0000281	BP	GO:0000281	mitotic cytokinesis	26/4046	73/18670	0.00437104	0.0262222	0.0187364	RHOC/ANLN/RACGAP1/PLK1/ECT2/RASA1/KIF23/CEP55/BBS4/CENPA/EFHC1/MYH10/CHMP4C/SNX18/SPTBN1/SON/CHMP2A/VPS4B/ROCK1/ROCK2/CHMP6/INCENP/BIN3/APC/KIF20B/BRCA2	26
GO:0016447	BP	GO:0016447	somatic recombination of immunoglobulin gene segments	20/4046	52/18670	0.00438557	0.0262601	0.0187635	TGFB1/EXOSC3/CLCF1/XRCC4/MSH3/PTPRC/IL27RA/TNFSF4/CD28/PRKDC/TFRC/MSH2/RIF1/TNFSF13/CD40/BATF/PARP3/PAXIP1/RNF168/ATAD5	20
GO:0030514	BP	GO:0030514	negative regulation of BMP signaling pathway	20/4046	52/18670	0.00438557	0.0262601	0.0187635	SORL1/FBN1/SFRP2/FSTL3/HTRA3/GREM1/SMAD6/NBL1/ABL1/HTRA1/FZD1/SMAD7/RBPMS2/SFRP1/CHRD/TWSG1/TRIM33/SKIL/HIPK2/CTDSPL2	20
GO:0030111	BP	GO:0030111	regulation of Wnt signaling pathway	100/4046	363/18670	0.00443767	0.0265472	0.0189687	COL1A1/PSMD2/SRC/MACF1/YAP1/CAV1/SLC9A3R1/SEMA5A/SULF2/NXN/LIMD1/TLE2/SFRP2/CTHRC1/CBY1/EGFR/GREM1/BAMBI/IFT80/SOX9/SNAI2/NLK/LATS2/IGFBP6/WWTR1/LYPD6/HNF1B/TCF7L1/ARNTL/FRAT1/SOX7/GPC3/TMEM88/ZBED2/APP/CTNNB1/LRP1/PTK7/ILK/APOE/ABL1/RAPGEF1/DAPK3/SULF1/DAB2/DKK3/FZD1/FZD7/PLEKHA4/SFRP4/ZEB2/CDK14/GPRC5B/NFATC1/DIXDC1/WNT5B/ROR2/LEF1/HIC1/PRICKLE1/DACT1/DAAM2/RECK/DACT3/SFRP1/LRRK2/ALPK2/DKK2/CDH…	100
GO:0045071	BP	GO:0045071	negative regulation of viral genome replication	22/4046	59/18670	0.00448533	0.0267059	0.0190821	IFITM3/TNIP1/IFITM1/PLSCR1/EIF2AK2/IFIT1/RSAD2/ISG20/APOBEC3A/CCL8/IFITM2/FAM111A/BST2/ISG15/MX1/PARP10/SRPK2/MPHOSPH8/APOBEC3G/CCL5/OASL/APOBEC3D	22
GO:0045824	BP	GO:0045824	negative regulation of innate immune response	22/4046	59/18670	0.00448533	0.0267059	0.0190821	PPARG/SAMHD1/SERPINB9/HAVCR2/VSIG4/SERPINB4/A2M/SERPING1/SLAMF8/LILRB1/RPS19/PARP14/LGALS9/FAM3A/NMI/CRK/NLRC5/TREX1/NR1H3/DHX58/CD96/NLRC3	22
GO:0046847	BP	GO:0046847	filopodium assembly	22/4046	59/18670	0.00448533	0.0267059	0.0190821	FSCN1/PRKCD/RHOQ/FNBP1L/FGD6/RAB17/PPP1R9A/ARHGEF4/DPYSL3/ZMYND8/NRP1/TGFBR1/TGFB3/FGD1/S1PR2/PALM/DOCK11/PPP1R16B/CCL21/DNM3/ARAP1/FGD2	22
GO:0097755	BP	GO:0097755	positive regulation of blood vessel diameter	22/4046	59/18670	0.00448533	0.0267059	0.0190821	PTPRM/ADM/EGFR/BDKRB2/PLA2G6/ADORA2B/SOD2/APOE/HMOX1/RGS2/ITGA1/GJA5/DOCK4/KCNMA1/KCNMB1/ADORA1/GPX1/GJA1/ADORA2A/NOS3/EDNRB/AGT	22
GO:0007263	BP	GO:0007263	nitric oxide mediated signal transduction	13/4046	29/18670	0.00450174	0.0267059	0.0190821	THBS1/ATP2B4/MT2A/SPINK1/DDAH1/EGFR/FPR1/VEGFA/APOE/DDAH2/PDE5A/NOS3/AGT	13
GO:0010575	BP	GO:0010575	positive regulation of vascular endothelial growth factor production	13/4046	29/18670	0.00450174	0.0267059	0.0190821	HIF1A/TGFB1/SULF2/ADORA2B/C5AR1/C3AR1/HPSE/C3/SULF1/CYP1B1/IL6/IL6ST/FLT4	13
GO:0033032	BP	GO:0033032	regulation of myeloid cell apoptotic process	13/4046	29/18670	0.00450174	0.0267059	0.0190821	ANXA1/FCER1G/NOD2/CLEC5A/THRA/KITLG/PIK3CD/MEF2C/ADAM17/IRF7/CCL5/SIRT1/CCR5	13
GO:0070723	BP	GO:0070723	response to cholesterol	13/4046	29/18670	0.00450174	0.0267059	0.0190821	TGFB1/ABCA1/OSBPL7/LRP8/INHBA/CCL3/TGFBR2/TGFBR1/SMO/GRAMD1C/HMGCS1/LRP6/CCR5	13
GO:2000515	BP	GO:2000515	negative regulation of CD4-positive, alpha-beta T cell activation	13/4046	29/18670	0.00450174	0.0267059	0.0190821	ANXA1/IL4R/RC3H2/ZBTB7B/SMAD7/RUNX3/HLX/LOXL3/TNFSF4/LGALS9/TWSG1/JAK3/LGALS9C	13
GO:0043523	BP	GO:0043523	regulation of neuron apoptotic process	62/4046	210/18670	0.00451055	0.0267334	0.0191017	MCL1/BTG2/GATA3/HIF1A/PRNP/CEBPB/GCLC/TFAP2A/RASA1/AXL/CASP9/TYROBP/TOX3/C5AR1/CLCF1/MAP3K12/ITGAM/CCL3/CTNNB1/CTSZ/LRP1/SOD2/PPT1/ILK/APOE/NRP1/HMOX1/NES/BACE1/F2R/FYN/ITGA1/TGFB3/CCL2/STXBP1/MEF2C/NR4A3/TGFB2/ANGPT1/SNCA/NTRK2/ADNP/NF1/PRKCI/ADAM8/KRAS/ROCK1/FOXO3/OXR1/MSH2/SRPK2/PDPK1/CORO1A/PTK2B/ITSN1/HIPK2/CPEB4/PIK3CA/ATF2/XRCC2/ADORA2A/NFATC4	62
GO:0002639	BP	GO:0002639	positive regulation of immunoglobulin production	17/4046	42/18670	0.00454948	0.0269391	0.0192487	IL4R/TGFB1/EXOSC3/CLCF1/PTPRC/SASH3/TNFRSF4/IL6/TNFSF4/CD28/TFRC/MSH2/RIF1/TNFSF13/CD40/PAXIP1/ATAD5	17
GO:0061326	BP	GO:0061326	renal tubule development	32/4046	95/18670	0.00456797	0.0269975	0.0192904	STAT1/GATA3/JAG1/YAP1/TGFB1/MYC/SOX9/WWTR1/AHI1/HNF1B/KLHL3/GPC3/FOXD1/HOXD11/CTNNB1/COL4A1/MAGED1/VEGFA/ILK/PKD2/SMO/DCHS1/HEYL/KIF26B/MEF2C/FAT4/FGF2/FGF1/WNT11/DLG1/TCF21/AGT	32
GO:0010715	BP	GO:0010715	regulation of extracellular matrix disassembly	9/4046	17/18670	0.00458042	0.0269975	0.0192904	FSCN1/TGFB1/PDPN/FAP/DPP4/LRP1/IL6/DDR2/CST3	9
GO:0032740	BP	GO:0032740	positive regulation of interleukin-17 production	9/4046	17/18670	0.00458042	0.0269975	0.0192904	TGFB1/SPHK1/NOD2/IL6/OSM/SLAMF6/IL18/IL15/PRKCQ	9
GO:0035855	BP	GO:0035855	megakaryocyte development	9/4046	17/18670	0.00458042	0.0269975	0.0192904	PTPN6/ZFPM1/PIP4K2A/SH2B3/FLI1/PTPN11/EP300/MED1/TAL1	9
GO:2000811	BP	GO:2000811	negative regulation of anoikis	9/4046	17/18670	0.00458042	0.0269975	0.0192904	MCL1/SRC/ITGA5/CAV1/SNAI2/ITGB1/NTRK2/PIK3CA/PDK4	9
GO:0034404	BP	GO:0034404	nucleobase-containing small molecule biosynthetic process	66/4046	226/18670	0.00459326	0.0270483	0.0193267	ENO1/LDHA/PGK1/DDIT4/PGAM1/HIF1A/PFKP/OGT/TK1/TYMP/NUP210/GMPS/NUP188/FBP1/IMPDH1/AMD1/INSR/PNP/ACOT7/UPP1/SMUG1/DERA/SAMHD1/ADK/ENTPD3/HDDC3/NT5E/ADA/PDE9A/PDE10A/NEIL1/PDE7B/PGAM4/CDA/HK3/APP/PGM2L1/PDE5A/PDE4B/PRTFDC1/PDE2A/IGF1/ENPP1/PDE4C/PDE1A/GPX1/GUK1/APRT/JMJD8/NUP205/NCOR1/ITPA/NUP153/PFKM/NUP160/NT5C/NME3/TDG/TREX1/NUP155/DCK/SIRT6/ABCD1/PFKFB2/NUDT18/ENTPD5	66
GO:0045927	BP	GO:0045927	positive regulation of growth	77/4046	270/18670	0.00460735	0.0271063	0.0193682	FN1/SFN/MMP14/S100A9/MACF1/YAP1/CCNB1/TNFRSF12A/SEMA5A/NEDD4L/TBX2/INSR/EXTL3/SFRP2/TGFBR3/SLC44A4/EGFR/S100A8/HBEGF/SPHK1/PLCB1/CSF1/BBS4/N6AMT1/SLC25A33/SYT17/ACACB/CACNA2D2/RAB11A/LRP1/VEGFA/ILK/TGFBR2/SH3PXD2B/NRP1/TGFBR1/CXCR4/RFTN1/FGFR1/MAP1B/SMO/CXCL12/MEF2C/TRPV2/SASH3/LEF1/HLX/WNT2/GATA6/NTN1/TGFB2/SFRP1/FGF2/FOXS1/IGF1/AKAP6/ZFPM2/L1CAM/PPIB/PRKDC/CYBA/CIB1/ADNP/ADAM10/GOLGA4/TWF2/NIPB…	77
GO:0060041	BP	GO:0060041	retina development in camera-type eye	45/4046	144/18670	0.00463256	0.0272296	0.0194563	HIF1A/ATP2B4/PTPRM/RAB11FIP4/TFAP2A/ZNF513/IFT140/SOX9/TSPAN12/AHI1/FJX1/LRP5L/LAMA1/COL4A1/LAMB2/THY1/PDGFRB/MYH10/SERPINF1/NRP1/PDGFRA/MFRP/ACVRL1/PTN/CYP1B1/TGFB2/RHOJ/TUB/NTRK2/RPL24/PFDN5/TCIRG1/ATP2B1/HIPK1/MED1/CHD7/LRP6/HIPK2/MAN2A1/ACVR2B/ROM1/SDK1/MERTK/SMARCD3/ARHGEF15	45
GO:0061387	BP	GO:0061387	regulation of extent of cell growth	36/4046	110/18670	0.00469446	0.0275463	0.0196825	FN1/RTN4/MACF1/TNFRSF12A/SEMA5A/SPP1/SEMA6A/SEMA4G/RAB11A/LRP1/DNM2/VEGFA/ILK/APOE/ABL1/NRP1/DPYSL2/MAP1B/CXCL12/SEMA6B/TRPV2/NTN1/SEMA3A/SEMA3D/NRCAM/OLFM1/L1CAM/ADNP/GOLGA4/TWF2/RNF6/ARHGAP4/MAPT/SEMA6C/SEMA3G/SEMA6D	36
GO:0003171	BP	GO:0003171	atrioventricular valve development	12/4046	26/18670	0.00470365	0.0275463	0.0196825	MDM4/ZFPM1/SMAD6/TGFBR2/ACVR1/DCHS1/HEYL/GJA5/TWIST1/TGFB2/OLFM1/BMPR1A	12
GO:0006516	BP	GO:0006516	glycoprotein catabolic process	12/4046	26/18670	0.00470365	0.0275463	0.0196825	MAN1B1/EDEM1/NGLY1/HPSE/ADAMTS12/ADAMTS9/FBXO17/CST3/STT3B/EDEM3/FBXO6/GPC1	12
GO:0032957	BP	GO:0032957	inositol trisphosphate metabolic process	12/4046	26/18670	0.00470365	0.0275463	0.0196825	PLCE1/PLCB1/HRH1/P2RY6/PLCB4/PLCH1/PLCD3/PLCL2/PLCL1/PTK2B/PLCB2/IPMK	12
GO:0002792	BP	GO:0002792	negative regulation of peptide secretion	46/4046	148/18670	0.00474042	0.0276523	0.0197583	FN1/ANXA1/ANXA5/MAP4K4/HADH/SERPINB1/GBP1/RHBDF2/RAB11FIP3/SRGN/CARD8/RSAD2/SRCIN1/KLF7/FAM3D/IL1R2/NLRP3/VSNL1/APOE/GAS6/RAB11FIP5/CD34/F2R/LRRC32/IL27RA/SYT11/SSC5D/CD200/BMP8A/FCGR2B/SFRP1/TNFRSF4/ADRA2A/LILRB1/ANGPT1/PTPN22/CD74/PTPN11/PML/CYP51A1/HMGCR/NR1H3/REST/CARD16/KALRN/C1QTNF3	46
GO:0051494	BP	GO:0051494	negative regulation of cytoskeleton organization	46/4046	148/18670	0.00474042	0.0276523	0.0197583	GSN/CAPG/CORO1B/LIMA1/KAT2A/PRKCD/TMOD3/MET/MYADM/PHLDB2/PICK1/BBS4/PPP1R9A/SPTBN5/INPP5J/ARHGAP6/HIP1R/RDX/MAP1B/DLC1/SHANK3/LMOD1/S1PR1/CLIP3/WAS/ARHGAP28/SNCA/TMSB10/PFN1/SPTBN1/CIB1/ARAP1/CHMP2A/TWF2/ARFGEF1/CAMSAP1/GMFB/CORO1A/TRIM37/APC/GMFG/TAOK1/TMEM67/TTBK2/CDH5/KANK3	46
GO:0048736	BP	GO:0048736	appendage development	54/4046	179/18670	0.00474335	0.0276523	0.0197583	GNAS/TBX3/KAT2A/GNA12/TBX2/FBXW4/TFAP2A/SFRP2/GREM1/PITX1/IFT140/SOX9/IFT172/PRRX1/RUNX2/CHST11/RC3H2/OSR2/FLVCR1/GPC3/ZNF141/ALDH1A2/WNT7A/FREM2/CTNNB1/ECE1/PAM/FGFR1/COMP/GJA5/ROR2/LEF1/CACNA1C/RECK/TWIST1/RARB/TGFB2/CYP26B1/PKDCC/PCSK5/GLI2/GJA1/NIPBL/FZD6/ATRX/MED1/BAK1/CHD7/LRP6/BMPR1A/ZNRF3/RPGRIP1L/SALL4/MSX1	54
GO:0051099	BP	GO:0051099	positive regulation of binding	54/4046	179/18670	0.00474335	0.0276523	0.0197583	ANXA2/S100A10/GATA3/TRAF4/PPARG/TGFB1/CAV1/MET/RALB/EPB41/ITGA2/PLK2/PLAUR/CTHRC1/KLF4/BAMBI/MMP9/PINX1/APP/CTNNB1/LRP1/APOE/HIP1R/ABL1/PLXND1/NRP1/LARP6/SPON1/MEF2C/CLIC2/DACT1/MFNG/PLCL2/TWIST1/LRRK2/IGF1/PLCL1/B2M/EDF1/FLOT1/EP300/NIPBL/NMD3/RFNG/TAF1/TRAF2/ACD/HIPK2/LFNG/EIF3C/EPB41L5/HMBOX1/IRF4/RB1	54
GO:0060173	BP	GO:0060173	limb development	54/4046	179/18670	0.00474335	0.0276523	0.0197583	GNAS/TBX3/KAT2A/GNA12/TBX2/FBXW4/TFAP2A/SFRP2/GREM1/PITX1/IFT140/SOX9/IFT172/PRRX1/RUNX2/CHST11/RC3H2/OSR2/FLVCR1/GPC3/ZNF141/ALDH1A2/WNT7A/FREM2/CTNNB1/ECE1/PAM/FGFR1/COMP/GJA5/ROR2/LEF1/CACNA1C/RECK/TWIST1/RARB/TGFB2/CYP26B1/PKDCC/PCSK5/GLI2/GJA1/NIPBL/FZD6/ATRX/MED1/BAK1/CHD7/LRP6/BMPR1A/ZNRF3/RPGRIP1L/SALL4/MSX1	54
GO:0006790	BP	GO:0006790	sulfur compound metabolic process	102/4046	372/18670	0.00475427	0.0276907	0.0197857	IDH1/HEXB/NDST1/ABHD14B/AMD1/GCLC/ST3GAL4/SLC25A10/DGAT1/HMGCL/ACOT7/DGAT2/TSTD1/ALDH5A1/SULT1A3/MCCC1/SUOX/HAGH/ACSS1/ACOT9/DSE/SLC19A2/HMGCS2/GGT7/CBR4/PCYOX1L/IDUA/ACOT1/CHST15/CSAD/CHST11/SULT1A1/UST/ACACB/AADAT/B4GALT6/ACSM3/SULT2B1/TDO2/ELOVL4/BHMT/ST3GAL6/SLC26A1/BGN/LUM/CHPF/PPT1/DCN/HSD17B4/MCCC2/VCAN/MGST2/MICAL2/CHSY1/B3GNT2/CSPG4/FMOD/ST3GAL2/CSGALNACT2/GGT5/CHST12/TPST1/CHST3/XYLT1/A…	102
GO:0006809	BP	GO:0006809	nitric oxide biosynthetic process	27/4046	77/18670	0.00475909	0.0276936	0.0197878	ATP2B4/CAV1/INSR/ICAM1/KLF4/DDAH1/ITGB2/SIRPA/TRPV1/DNM2/DDAH2/ACP5/CD34/PKD2/AIF1/PTGIS/CYP1B1/CLEC7A/TSPO/PTK2B/ROCK2/WDR35/TLR4/KLF2/KLRK1/NOS3/AGT	27
GO:0030220	BP	GO:0030220	platelet formation	10/4046	20/18670	0.00479978	0.0277399	0.0198209	ACTN1/PTPN6/CASP9/ZFPM1/MYH9/MEF2C/CIB1/PTPN11/EP300/TAL1	10
GO:0042535	BP	GO:0042535	positive regulation of tumor necrosis factor biosynthetic process	10/4046	20/18670	0.00479978	0.0277399	0.0198209	THBS1/TYROBP/CYBB/AGER/APP/AKAP12/CLEC7A/TLR1/TLR4/SPN	10
GO:0043371	BP	GO:0043371	negative regulation of CD4-positive, alpha-beta T cell differentiation	10/4046	20/18670	0.00479978	0.0277399	0.0198209	ANXA1/IL4R/RC3H2/ZBTB7B/SMAD7/RUNX3/HLX/LOXL3/TNFSF4/JAK3	10
GO:0086014	BP	GO:0086014	atrial cardiac muscle cell action potential	10/4046	20/18670	0.00479978	0.0277399	0.0198209	FLNA/KCNQ1/SCN5A/CACNB2/GJC1/GJA5/CACNA1C/ANK2/GJA1/NUP155	10
GO:0086026	BP	GO:0086026	atrial cardiac muscle cell to AV node cell signaling	10/4046	20/18670	0.00479978	0.0277399	0.0198209	FLNA/KCNQ1/SCN5A/CACNB2/GJC1/GJA5/CACNA1C/ANK2/GJA1/NUP155	10
GO:0086066	BP	GO:0086066	atrial cardiac muscle cell to AV node cell communication	10/4046	20/18670	0.00479978	0.0277399	0.0198209	FLNA/KCNQ1/SCN5A/CACNB2/GJC1/GJA5/CACNA1C/ANK2/GJA1/NUP155	10
GO:0097062	BP	GO:0097062	dendritic spine maintenance	10/4046	20/18670	0.00479978	0.0277399	0.0198209	PRNP/INSR/IGF1R/PICK1/APOE/ZMYND8/FYN/FCGR2B/TANC1/HOMER1	10
GO:0032703	BP	GO:0032703	negative regulation of interleukin-2 production	11/4046	23/18670	0.00481906	0.0277399	0.0198209	GATA3/PRNP/GBP1/HAVCR2/VSIG4/IL20RB/CD34/PTPRC/HOMER3/HOMER2/LAG3	11
GO:0032799	BP	GO:0032799	low-density lipoprotein receptor particle metabolic process	11/4046	23/18670	0.00481906	0.0277399	0.0198209	ANXA2/FURIN/SCAP/PPARG/MYLIP/SEC24A/ITGAV/APOE/ITGB3/CLTA/AP2S1	11
[truncated: 444 more rows]

## Sheet: KEGG analysis
ID	Description	GeneRatio	BgRatio	pvalue	p.adjust	qvalue	geneID	Count
[truncated: 50 more rows]

## Sheet: GSVA analysis
ID	logFC	AveExpr	t	P.Value	adj.P.Val	B
[truncated: 50 more rows]

[truncated: 1 more sheets: Subcellular localization]
